# Supplementary material for: A proteomics analysis of 5xFAD mouse brain regions reveals the lysosome-associated protein Arl8b as a candidate biomarker for Alzheimer’s disease
Source: Genome Med. 2023 Jul 20;15:50. doi: 10.1186/s13073-023-01206-2 (PMC10357615; doi:10.1186/s13073-023-01206-2)
Supplement: Supplementary file 3 — Additional file 3: Supplementary Excel File 1a. DEPs from 5xFAD versus wild-type tissue comparisons in hippocampus and cortex; DEPs were defined using the “pairwise model”; Supplementary Excel File 1b. Summary of the statistical calculations from Supplementary Excel File 1a; Supplementary Excel File 1c. DEPs in both hippocampal and cortical tissues defined through the “full model”; Supplementary Excel File 2. DEPs that correlate or anticorrelate to Aβ aggregate load in both hippocampal and cortical tissues defined through the “pairwise model”; Supplementary Excel File 3. Identified genes differentially down- or upregulatedin cortex or hippocampus of 5xFAD mice; Supplementary Excel File 4. Results of the Ingenuity Pathway Analyses performed in Figures 3g and 4e; Supplementary Excel File 5a. Proteins with significant abundance changes from Johnson et al. 2020; Supplementary Excel File 5b. Proteins with significant abundance changes from Johnson et al. 2022; Supplementary Excel File 5c. Proteins with significant abundance changes from Johnson et al. 2022; Supplementary Excel File 5d. Proteins with significant abundance changes from Drummond et al. 2022; Supplementary Excel File 6. Numbers of common DEPs in mouse and human datasets; Supplementary Excel File 7. DEPs defined using a “pairwise model” and concomitantly altered both in mouse and human brain tissues from J20, J22 and D22. Supplementary Excel File 8a. The step-by-step selection process to identify the potential AD biomarker Arl8b. Supplementary Excel File 8b. The top 25 Aβ-correlated proteins in mouse hippocampal tissues. [file 13073_2023_1206_MOESM3_ESM.xlsx]

## Sheet: Supplementary Excel File 1a
Supplementary Excel File 1a. DEPs from 5xFAD versus wild-type tissue comparisons in hippocampus and cortex; DEPs were defined using the “pairwise model”
contrast	coefficient	tissue	age	id	t (tg vs wt)	p (tg vs wt)	padj (tg vs wt)	gene names.cortex	protein names.cortex	majority protein ids.cortex	symbol.cortex	symbol.cortex short	ensembl gene id.cortex	entrez id.cortex	gene names.hippo	protein names.hippo	majority protein ids.hippo	symbol.hippo	symbol.hippo short	ensembl gene id.hippo	entrez id.hippo
DE.hippo.Age2	-0.00246756	hippo	Age2	705	-0.0168133	0.986759	0.998259	NA	NA	NA	NA	NA	NA	NA	Zzef1	Zinc finger ZZ-type and EF-hand domain-containing protein 1	E9Q5W5;Q5SSH7;Q5SSH7-2	Zzef1	Zzef1	ENSMUSG00000055670	195018
DE.hippo.Age5	0.0603636	hippo	Age5	705	0.547633	0.587511	0.999919	NA	NA	NA	NA	NA	NA	NA	Zzef1	Zinc finger ZZ-type and EF-hand domain-containing protein 1	E9Q5W5;Q5SSH7;Q5SSH7-2	Zzef1	Zzef1	ENSMUSG00000055670	195018
DE.hippo.Age2	0.200302	hippo	Age2	2765	1.41128	0.173339	0.702835	NA	NA	NA	NA	NA	NA	NA	Zyx	Zyxin	Q62523	Zyx	Zyx	ENSMUSG00000029860	22793
DE.hippo.Age5	0.033523	hippo	Age5	2765	0.168014	0.86766	0.999919	NA	NA	NA	NA	NA	NA	NA	Zyx	Zyxin	Q62523	Zyx	Zyx	ENSMUSG00000029860	22793
DE.hippo.Age8	0.047515	hippo	Age8	2765	0.424575	0.675632	0.896591	NA	NA	NA	NA	NA	NA	NA	Zyx	Zyxin	Q62523	Zyx	Zyx	ENSMUSG00000029860	22793
DE.hippo.Age2	0.0889673	hippo	Age2	2403	0.639224	0.529507	0.951699	NA	NA	NA	NA	NA	NA	NA	Zyg11b	Protein zyg-11 homolog B	Q3UFS0;Q3UFS0-2;Q3UFS0-3	Zyg11b	Zyg11b	ENSMUSG00000034636	414872
DE.hippo.Age5	-0.060133	hippo	Age5	2403	-0.374077	0.710597	0.999919	NA	NA	NA	NA	NA	NA	NA	Zyg11b	Protein zyg-11 homolog B	Q3UFS0;Q3UFS0-2;Q3UFS0-3	Zyg11b	Zyg11b	ENSMUSG00000034636	414872
DE.hippo.Age8	0.0243884	hippo	Age8	2403	0.182191	0.857163	0.962003	NA	NA	NA	NA	NA	NA	NA	Zyg11b	Protein zyg-11 homolog B	Q3UFS0;Q3UFS0-2;Q3UFS0-3	Zyg11b	Zyg11b	ENSMUSG00000034636	414872
DE.hippo.Age2	-0.000716809	hippo	Age2	4280	-0.00499703	0.99606	0.998514	NA	NA	NA	NA	NA	NA	NA	Zwint	ZW10 interactor	Q9CQU5	Zwint	Zwint	ENSMUSG00000019923	52696
DE.hippo.Age5	0.0669691	hippo	Age5	4280	0.345719	0.731958	0.999919	NA	NA	NA	NA	NA	NA	NA	Zwint	ZW10 interactor	Q9CQU5	Zwint	Zwint	ENSMUSG00000019923	52696
DE.hippo.Age8	0.141728	hippo	Age8	4280	1.08157	0.291049	0.580345	NA	NA	NA	NA	NA	NA	NA	Zwint	ZW10 interactor	Q9CQU5	Zwint	Zwint	ENSMUSG00000019923	52696
DE.hippo.Age2	0.016284	hippo	Age2	1294	0.0862749	0.932095	0.997798	NA	NA	NA	NA	NA	NA	NA	Zfp326;Znf326	DBIRD complex subunit ZNF326	D3YXQ7;O88291	Zfp326;Znf326	Znf326	ENSMUSG00000029290	54367
DE.hippo.Age5	0.123037	hippo	Age5	3115	0.660259	0.513798	0.999919	NA	NA	NA	NA	NA	NA	NA	Zmpste24	CAAX prenyl protease 1 homolog	Q80W54	Zmpste24	Zmpste24	ENSMUSG00000043207	230709
DE.hippo.Age2	0.140906	hippo	Age2	3167	0.710013	0.485414	0.938236	NA	NA	NA	NA	NA	NA	NA	Zfyve1	Zinc finger FYVE domain-containing protein 1	Q810J8	Zfyve1	Zfyve1	ENSMUSG00000042628	217695
DE.hippo.Age5	0.0442878	hippo	Age5	3167	0.225231	0.823227	0.999919	NA	NA	NA	NA	NA	NA	NA	Zfyve1	Zinc finger FYVE domain-containing protein 1	Q810J8	Zfyve1	Zfyve1	ENSMUSG00000042628	217695
DE.hippo.Age2	0.0139595	hippo	Age2	1306	0.241369	0.811385	0.989426	NA	NA	NA	NA	NA	NA	NA	Zfr	Zinc finger RNA-binding protein	O88532	Zfr	Zfr	ENSMUSG00000022201	22763
DE.hippo.Age5	0.0186312	hippo	Age5	1306	0.297968	0.767485	0.999919	NA	NA	NA	NA	NA	NA	NA	Zfr	Zinc finger RNA-binding protein	O88532	Zfr	Zfr	ENSMUSG00000022201	22763
DE.hippo.Age8	0.0895835	hippo	Age8	1306	2.37029	0.0264539	0.115955	NA	NA	NA	NA	NA	NA	NA	Zfr	Zinc finger RNA-binding protein	O88532	Zfr	Zfr	ENSMUSG00000022201	22763
DE.hippo.Age2	0.016284	hippo	Age2	1294	0.0862749	0.932095	0.997798	NA	NA	NA	NA	NA	NA	NA	Zfp326;Znf326	DBIRD complex subunit ZNF326	D3YXQ7;O88291	Zfp326;Znf326	Zfp326	ENSMUSG00000029290	54367
DE.hippo.Age5	-0.069347	hippo	Age5	4821	-0.444395	0.660722	0.999919	NA	NA	NA	NA	NA	NA	NA	Zfp207	NA	M0QWF0;Q9JMD0;Q9JMD0-2;Q9JMD0-3;Q9JMD0-4	Zfp207	Zfp207	ENSMUSG00000017421	22680
DE.hippo.Age2	0.104924	hippo	Age2	801	1.02787	0.316754	0.838841	NA	NA	NA	NA	NA	NA	NA	Zfhx3	Zinc finger homeobox protein 3	E9QMD3;Q61329	Zfhx3	Zfhx3	ENSMUSG00000038872	11906
DE.hippo.Age5	-0.0136659	hippo	Age5	801	-0.0893838	0.929411	0.999919	NA	NA	NA	NA	NA	NA	NA	Zfhx3	Zinc finger homeobox protein 3	E9QMD3;Q61329	Zfhx3	Zfhx3	ENSMUSG00000038872	11906
DE.hippo.Age8	0.0282772	hippo	Age8	801	0.31243	0.757503	0.927266	NA	NA	NA	NA	NA	NA	NA	Zfhx3	Zinc finger homeobox protein 3	E9QMD3;Q61329	Zfhx3	Zfhx3	ENSMUSG00000038872	11906
DE.hippo.Age2	0.129262	hippo	Age2	3156	0.91698	0.369944	0.876299	NA	NA	NA	NA	NA	NA	NA	Zer1	Protein zer-1 homolog	Q80ZJ6;Q80ZJ6-2	Zer1	Zer1	ENSMUSG00000039686	227693
DE.hippo.Age5	0.0326849	hippo	Age5	3156	0.17531	0.86201	0.999919	NA	NA	NA	NA	NA	NA	NA	Zer1	Protein zer-1 homolog	Q80ZJ6;Q80ZJ6-2	Zer1	Zer1	ENSMUSG00000039686	227693
DE.hippo.Age8	0.0203197	hippo	Age8	3156	0.209225	0.836269	0.958328	NA	NA	NA	NA	NA	NA	NA	Zer1	Protein zer-1 homolog	Q80ZJ6;Q80ZJ6-2	Zer1	Zer1	ENSMUSG00000039686	227693
DE.hippo.Age2	0.0723492	hippo	Age2	1827	0.301345	0.765949	0.985225	NA	NA	NA	NA	NA	NA	NA	Cnbp	Cellular nucleic acid-binding protein	D3YYF6;P53996-2;P53996-3	Cnbp;Zcchc13	Zcchc13	ENSMUSG00000030057;ENSMUSG00000031330	12785;75064
DE.hippo.Age5	0.00128702	hippo	Age5	1827	0.00555454	0.9956	0.999919	NA	NA	NA	NA	NA	NA	NA	Cnbp	Cellular nucleic acid-binding protein	D3YYF6;P53996-2;P53996-3	Cnbp;Zcchc13	Zcchc13	ENSMUSG00000030057;ENSMUSG00000031330	12785;75064
DE.hippo.Age8	-0.0504896	hippo	Age8	1827	-0.252824	0.802838	0.942224	NA	NA	NA	NA	NA	NA	NA	Cnbp	Cellular nucleic acid-binding protein	D3YYF6;P53996-2;P53996-3	Cnbp;Zcchc13	Zcchc13	ENSMUSG00000030057;ENSMUSG00000031330	12785;75064
DE.hippo.Age2	0.183192	hippo	Age2	3277	0.765134	0.452231	0.926962	NA	NA	NA	NA	NA	NA	NA	Zc2hc1a	Zinc finger C2HC domain-containing protein 1A	Q8BJH1;Q8BJH1-2	Zc2hc1a	Zc2hc1a	ENSMUSG00000043542	67306
DE.hippo.Age5	-0.0180732	hippo	Age5	3277	-0.0821036	0.935044	0.999919	NA	NA	NA	NA	NA	NA	NA	Zc2hc1a	Zinc finger C2HC domain-containing protein 1A	Q8BJH1;Q8BJH1-2	Zc2hc1a	Zc2hc1a	ENSMUSG00000043542	67306
DE.hippo.Age8	0.0978964	hippo	Age8	3277	0.525817	0.604003	0.855934	NA	NA	NA	NA	NA	NA	NA	Zc2hc1a	Zinc finger C2HC domain-containing protein 1A	Q8BJH1;Q8BJH1-2	Zc2hc1a	Zc2hc1a	ENSMUSG00000043542	67306
DE.hippo.Age2	-0.0433423	hippo	Age2	1074	-0.541117	0.59497	0.966363	NA	NA	NA	NA	NA	NA	NA	Zbtb18	Zinc finger and BTB domain-containing protein 18	H7BX69;Q9WUK6	Zbtb18	Zbtb18	ENSMUSG00000063659	30928
DE.hippo.Age5	-0.0147418	hippo	Age5	1074	-0.13366	0.894561	0.999919	NA	NA	NA	NA	NA	NA	NA	Zbtb18	Zinc finger and BTB domain-containing protein 18	H7BX69;Q9WUK6	Zbtb18	Zbtb18	ENSMUSG00000063659	30928
DE.hippo.Age2	-0.0282255	hippo	Age2	3202	-0.523946	0.605275	0.966363	NA	NA	NA	NA	NA	NA	NA	Zadh2	Zinc-binding alcohol dehydrogenase domain-containing protein 2	Q8BGC4	Zadh2	Zadh2	ENSMUSG00000049090	225791
DE.hippo.Age5	0.00064756	hippo	Age5	3202	0.0208642	0.983472	0.999919	NA	NA	NA	NA	NA	NA	NA	Zadh2	Zinc-binding alcohol dehydrogenase domain-containing protein 2	Q8BGC4	Zadh2	Zadh2	ENSMUSG00000049090	225791
DE.hippo.Age8	0.0260993	hippo	Age8	3202	1.27211	0.215931	0.484353	NA	NA	NA	NA	NA	NA	NA	Zadh2	Zinc-binding alcohol dehydrogenase domain-containing protein 2	Q8BGC4	Zadh2	Zadh2	ENSMUSG00000049090	225791
DE.hippo.Age2	-0.0355571	hippo	Age2	2049	-1.84863	0.0772684	0.501643	NA	NA	NA	NA	NA	NA	NA	Ywhaz	14-3-3 protein zeta/delta	P63101	Ywhaz	Ywhaz	ENSMUSG00000022285	22631
DE.hippo.Age5	-0.00239332	hippo	Age5	2049	-0.217232	0.829285	0.999919	NA	NA	NA	NA	NA	NA	NA	Ywhaz	14-3-3 protein zeta/delta	P63101	Ywhaz	Ywhaz	ENSMUSG00000022285	22631
DE.hippo.Age8	0.0316039	hippo	Age8	2049	3.14063	0.00455025	0.0315795	NA	NA	NA	NA	NA	NA	NA	Ywhaz	14-3-3 protein zeta/delta	P63101	Ywhaz	Ywhaz	ENSMUSG00000022285	22631
DE.hippo.Age2	-0.0322642	hippo	Age2	858	-2.1034	0.0464473	0.418905	NA	NA	NA	NA	NA	NA	NA	Ywhaq	14-3-3 protein theta	F6VW30;F6YY69;P68254;P68254-2	Ywhaq	Ywhaq	ENSMUSG00000076432	22630
DE.hippo.Age5	0.0234241	hippo	Age5	858	1.79635	0.0810498	0.70037	NA	NA	NA	NA	NA	NA	NA	Ywhaq	14-3-3 protein theta	F6VW30;F6YY69;P68254;P68254-2	Ywhaq	Ywhaq	ENSMUSG00000076432	22630
DE.hippo.Age8	0.0103677	hippo	Age8	858	0.745688	0.463341	0.745015	NA	NA	NA	NA	NA	NA	NA	Ywhaq	14-3-3 protein theta	F6VW30;F6YY69;P68254;P68254-2	Ywhaq	Ywhaq	ENSMUSG00000076432	22630
DE.hippo.Age2	-0.00876566	hippo	Age2	2086	-0.790264	0.437359	0.924966	NA	NA	NA	NA	NA	NA	NA	Ywhah	14-3-3 protein eta	P68510	Ywhah	Ywhah	ENSMUSG00000018965	22629
DE.hippo.Age5	0.00526032	hippo	Age5	2086	0.456751	0.650664	0.999919	NA	NA	NA	NA	NA	NA	NA	Ywhah	14-3-3 protein eta	P68510	Ywhah	Ywhah	ENSMUSG00000018965	22629
DE.hippo.Age8	0.00644247	hippo	Age8	2086	0.625353	0.537839	0.808003	NA	NA	NA	NA	NA	NA	NA	Ywhah	14-3-3 protein eta	P68510	Ywhah	Ywhah	ENSMUSG00000018965	22629
DE.hippo.Age2	-0.0196282	hippo	Age2	1958	-1.29598	0.207699	0.739892	NA	NA	NA	NA	NA	NA	NA	Ywhag	14-3-3 protein gamma;14-3-3 protein gamma, N-terminally processed	P61982	Ywhag	Ywhag	ENSMUSG00000051391	22628
DE.hippo.Age5	-0.00177073	hippo	Age5	1958	-0.152548	0.879628	0.999919	NA	NA	NA	NA	NA	NA	NA	Ywhag	14-3-3 protein gamma;14-3-3 protein gamma, N-terminally processed	P61982	Ywhag	Ywhag	ENSMUSG00000051391	22628
DE.hippo.Age8	0.0368807	hippo	Age8	1958	2.66954	0.0136296	0.0710579	NA	NA	NA	NA	NA	NA	NA	Ywhag	14-3-3 protein gamma;14-3-3 protein gamma, N-terminally processed	P61982	Ywhag	Ywhag	ENSMUSG00000051391	22628
DE.hippo.Age2	-0.0103566	hippo	Age2	1973	-0.661379	0.51487	0.950288	NA	NA	NA	NA	NA	NA	NA	Ywhae	14-3-3 protein epsilon	D6REF3;P62259	Ywhae	Ywhae	ENSMUSG00000020849	22627
DE.hippo.Age5	0.00630022	hippo	Age5	1973	0.540416	0.592323	0.999919	NA	NA	NA	NA	NA	NA	NA	Ywhae	14-3-3 protein epsilon	D6REF3;P62259	Ywhae	Ywhae	ENSMUSG00000020849	22627
DE.hippo.Age8	0.0221425	hippo	Age8	1973	2.04868	0.0519645	0.187534	NA	NA	NA	NA	NA	NA	NA	Ywhae	14-3-3 protein epsilon	D6REF3;P62259	Ywhae	Ywhae	ENSMUSG00000020849	22627
DE.hippo.Age2	-0.0645127	hippo	Age2	4284	-3.78756	0.000938194	0.0740309	NA	NA	NA	NA	NA	NA	NA	Ywhab	14-3-3 protein beta/alpha;14-3-3 protein beta/alpha, N-terminally processed	A2A5N1;Q9CQV8;Q9CQV8-2	Ywhab	Ywhab	ENSMUSG00000018326	54401
DE.hippo.Age5	0.0221892	hippo	Age5	4284	1.18462	0.244127	0.999919	NA	NA	NA	NA	NA	NA	NA	Ywhab	14-3-3 protein beta/alpha;14-3-3 protein beta/alpha, N-terminally processed	A2A5N1;Q9CQV8;Q9CQV8-2	Ywhab	Ywhab	ENSMUSG00000018326	54401
DE.hippo.Age8	-0.0345203	hippo	Age8	4284	-1.86319	0.0751375	0.242591	NA	NA	NA	NA	NA	NA	NA	Ywhab	14-3-3 protein beta/alpha;14-3-3 protein beta/alpha, N-terminally processed	A2A5N1;Q9CQV8;Q9CQV8-2	Ywhab	Ywhab	ENSMUSG00000018326	54401
DE.hippo.Age5	-0.167047	hippo	Age5	172	-1.04604	0.303603	0.999919	NA	NA	NA	NA	NA	NA	NA	Ythdf1	YTH domain family protein 1	A2AWN8;P59326	Ythdf1	Ythdf1	ENSMUSG00000038848	228994
DE.hippo.Age2	-0.0497577	hippo	Age2	4285	-2.30912	0.0301587	0.352716	NA	NA	NA	NA	NA	NA	NA	Ykt6	Synaptobrevin homolog YKT6	Q9CQW1	Ykt6	Ykt6	ENSMUSG00000002741	56418
DE.hippo.Age5	0.00240697	hippo	Age5	4285	0.132191	0.895588	0.999919	NA	NA	NA	NA	NA	NA	NA	Ykt6	Synaptobrevin homolog YKT6	Q9CQW1	Ykt6	Ykt6	ENSMUSG00000002741	56418
DE.hippo.Age8	-0.00446684	hippo	Age8	4285	-0.255719	0.800421	0.940946	NA	NA	NA	NA	NA	NA	NA	Ykt6	Synaptobrevin homolog YKT6	Q9CQW1	Ykt6	Ykt6	ENSMUSG00000002741	56418
DE.hippo.Age2	0.0436377	hippo	Age2	860	0.269337	0.790152	0.988282	NA	NA	NA	NA	NA	NA	NA	Yjefn3	YjeF N-terminal domain-containing protein 3	F6W8I0	Yjefn3	Yjefn3	ENSMUSG00000048967	234365
DE.hippo.Age5	-0.0396337	hippo	Age5	860	-0.243126	0.809365	0.999919	NA	NA	NA	NA	NA	NA	NA	Yjefn3	YjeF N-terminal domain-containing protein 3	F6W8I0	Yjefn3	Yjefn3	ENSMUSG00000048967	234365
DE.hippo.Age8	-0.0910279	hippo	Age8	860	-0.774544	0.447157	0.733215	NA	NA	NA	NA	NA	NA	NA	Yjefn3	YjeF N-terminal domain-containing protein 3	F6W8I0	Yjefn3	Yjefn3	ENSMUSG00000048967	234365
DE.hippo.Age2	0.0508275	hippo	Age2	4349	0.326324	0.747527	0.985225	NA	NA	NA	NA	NA	NA	NA	Yif1b	Protein YIF1B	D3YY42;D3Z5F9;Q9CX30;Q9CX30-2	Yif1b	Yif1b	ENSMUSG00000030588	77254
DE.hippo.Age2	-0.0177442	hippo	Age2	2029	-0.0931118	0.92673	0.997798	NA	NA	NA	NA	NA	NA	NA	Ybx1	Nuclease-sensitive element-binding protein 1	A2BGG7;P62960	Ybx1;Ybx2	Ybx2	ENSMUSG00000018554;ENSMUSG00000028639	22608;53422
DE.hippo.Age5	0.0798845	hippo	Age5	2029	0.545062	0.590011	0.999919	NA	NA	NA	NA	NA	NA	NA	Ybx1	Nuclease-sensitive element-binding protein 1	A2BGG7;P62960	Ybx1;Ybx2	Ybx2	ENSMUSG00000018554;ENSMUSG00000028639	22608;53422
DE.hippo.Age2	-0.0177442	hippo	Age2	2029	-0.0931118	0.92673	0.997798	NA	NA	NA	NA	NA	NA	NA	Ybx1	Nuclease-sensitive element-binding protein 1	A2BGG7;P62960	Ybx1;Ybx2	Ybx1	ENSMUSG00000018554;ENSMUSG00000028639	22608;53422
DE.hippo.Age5	0.0798845	hippo	Age5	2029	0.545062	0.590011	0.999919	NA	NA	NA	NA	NA	NA	NA	Ybx1	Nuclease-sensitive element-binding protein 1	A2BGG7;P62960	Ybx1;Ybx2	Ybx1	ENSMUSG00000018554;ENSMUSG00000028639	22608;53422
DE.hippo.Age2	0.00538613	hippo	Age2	3945	0.399866	0.692905	0.982634	NA	NA	NA	NA	NA	NA	NA	Yars	Tyrosine--tRNA ligase, cytoplasmic;Tyrosine--tRNA ligase, cytoplasmic, N-terminally processed	Q91WQ3	Yars	Yars	ENSMUSG00000028811	107271
DE.hippo.Age5	-0.000169995	hippo	Age5	3945	-0.0146801	0.988371	0.999919	NA	NA	NA	NA	NA	NA	NA	Yars	Tyrosine--tRNA ligase, cytoplasmic;Tyrosine--tRNA ligase, cytoplasmic, N-terminally processed	Q91WQ3	Yars	Yars	ENSMUSG00000028811	107271
DE.hippo.Age8	-0.0104002	hippo	Age8	3945	-0.82837	0.415898	0.708974	NA	NA	NA	NA	NA	NA	NA	Yars	Tyrosine--tRNA ligase, cytoplasmic;Tyrosine--tRNA ligase, cytoplasmic, N-terminally processed	Q91WQ3	Yars	Yars	ENSMUSG00000028811	107271
DE.hippo.Age2	-0.0303094	hippo	Age2	4661	-1.72861	0.097137	0.55183	NA	NA	NA	NA	NA	NA	NA	Xpo7	Exportin-7	E9PUW7;Q9EPK7;Q9EPK7-2	Xpo7	Xpo7	ENSMUSG00000022100	65246
DE.hippo.Age5	0.000348971	hippo	Age5	4661	0.0216108	0.982881	0.999919	NA	NA	NA	NA	NA	NA	NA	Xpo7	Exportin-7	E9PUW7;Q9EPK7;Q9EPK7-2	Xpo7	Xpo7	ENSMUSG00000022100	65246
DE.hippo.Age8	0.00881154	hippo	Age8	4661	0.528401	0.602237	0.854284	NA	NA	NA	NA	NA	NA	NA	Xpo7	Exportin-7	E9PUW7;Q9EPK7;Q9EPK7-2	Xpo7	Xpo7	ENSMUSG00000022100	65246
DE.hippo.Age2	-0.0338094	hippo	Age2	4057	-0.186486	0.853681	0.993961	NA	NA	NA	NA	NA	NA	NA	Xpo5	Exportin-5	Q924C1	Xpo5	Xpo5	ENSMUSG00000067150	72322
DE.hippo.Age5	0.0808142	hippo	Age5	4057	0.39481	0.695442	0.999919	NA	NA	NA	NA	NA	NA	NA	Xpo5	Exportin-5	Q924C1	Xpo5	Xpo5	ENSMUSG00000067150	72322
DE.hippo.Age8	0.0294737	hippo	Age8	4057	0.172072	0.864872	0.964693	NA	NA	NA	NA	NA	NA	NA	Xpo5	Exportin-5	Q924C1	Xpo5	Xpo5	ENSMUSG00000067150	72322
DE.hippo.Age2	0.00747745	hippo	Age2	2889	0.456143	0.652519	0.974548	NA	NA	NA	NA	NA	NA	NA	Xpo1	Exportin-1	Q6P5F9	Xpo1	Xpo1	ENSMUSG00000020290	103573
DE.hippo.Age5	-0.000791706	hippo	Age5	2889	-0.0555818	0.95599	0.999919	NA	NA	NA	NA	NA	NA	NA	Xpo1	Exportin-1	Q6P5F9	Xpo1	Xpo1	ENSMUSG00000020290	103573
DE.hippo.Age8	0.0179288	hippo	Age8	2889	1.30795	0.203695	0.468555	NA	NA	NA	NA	NA	NA	NA	Xpo1	Exportin-1	Q6P5F9	Xpo1	Xpo1	ENSMUSG00000020290	103573
DE.hippo.Age2	0.0260194	hippo	Age2	2399	1.30548	0.204499	0.739892	NA	NA	NA	NA	NA	NA	NA	Xpnpep1	Xaa-Pro aminopeptidase 1	Q3UE92;Q6P1B1;S4R1I3	Xpnpep1	Xpnpep1	ENSMUSG00000025027	170750
DE.hippo.Age5	-0.00679042	hippo	Age5	2399	-0.489614	0.627453	0.999919	NA	NA	NA	NA	NA	NA	NA	Xpnpep1	Xaa-Pro aminopeptidase 1	Q3UE92;Q6P1B1;S4R1I3	Xpnpep1	Xpnpep1	ENSMUSG00000025027	170750
DE.hippo.Age8	-0.0134201	hippo	Age8	2399	-0.845952	0.406216	0.700586	NA	NA	NA	NA	NA	NA	NA	Xpnpep1	Xaa-Pro aminopeptidase 1	Q3UE92;Q6P1B1;S4R1I3	Xpnpep1	Xpnpep1	ENSMUSG00000025027	170750
DE.hippo.Age2	-0.0312701	hippo	Age2	2549	-0.304094	0.764915	0.985225	NA	NA	NA	NA	NA	NA	NA	Xkr4	XK-related protein 4	Q5GH67	Xkr4	Xkr4	ENSMUSG00000051951	497097
DE.hippo.Age5	0.0232447	hippo	Age5	2512	0.288394	0.774958	0.999919	NA	NA	NA	NA	NA	NA	NA	Xirp2	Xin actin-binding repeat-containing protein 2	Q4U4S6;Q4U4S6-2	Xirp2	Xirp2	ENSMUSG00000027022	241431
DE.hippo.Age8	0.109787	hippo	Age8	2512	1.71057	0.100495	0.295658	NA	NA	NA	NA	NA	NA	NA	Xirp2	Xin actin-binding repeat-containing protein 2	Q4U4S6;Q4U4S6-2	Xirp2	Xirp2	ENSMUSG00000027022	241431
DE.hippo.Age2	0.0446307	hippo	Age2	547	0.259416	0.7977	0.989426	NA	NA	NA	NA	NA	NA	NA	Wnk2	Serine/threonine-protein kinase WNK2	E0CYT1;E0CZE3;E9Q6Q2;E9QJQ9;E9QM73;E9QMI8;E9QMI9;Q3UH66;Q3UH66-2;Q3UH66-3;Q3UH66-4;Q3UH66-5;Q3UH66-6;Q3UH66-7	Wnk2;Wnk3	Wnk3	ENSMUSG00000037989;ENSMUSG00000041245	279561;75607
DE.hippo.Age5	-0.111991	hippo	Age5	547	-0.544699	0.589725	0.999919	NA	NA	NA	NA	NA	NA	NA	Wnk2	Serine/threonine-protein kinase WNK2	E0CYT1;E0CZE3;E9Q6Q2;E9QJQ9;E9QM73;E9QMI8;E9QMI9;Q3UH66;Q3UH66-2;Q3UH66-3;Q3UH66-4;Q3UH66-5;Q3UH66-6;Q3UH66-7	Wnk2;Wnk3	Wnk3	ENSMUSG00000037989;ENSMUSG00000041245	279561;75607
DE.hippo.Age8	0.0988497	hippo	Age8	547	0.692599	0.495739	0.772259	NA	NA	NA	NA	NA	NA	NA	Wnk2	Serine/threonine-protein kinase WNK2	E0CYT1;E0CZE3;E9Q6Q2;E9QJQ9;E9QM73;E9QMI8;E9QMI9;Q3UH66;Q3UH66-2;Q3UH66-3;Q3UH66-4;Q3UH66-5;Q3UH66-6;Q3UH66-7	Wnk2;Wnk3	Wnk3	ENSMUSG00000037989;ENSMUSG00000041245	279561;75607
DE.hippo.Age2	0.0446307	hippo	Age2	547	0.259416	0.7977	0.989426	NA	NA	NA	NA	NA	NA	NA	Wnk2	Serine/threonine-protein kinase WNK2	E0CYT1;E0CZE3;E9Q6Q2;E9QJQ9;E9QM73;E9QMI8;E9QMI9;Q3UH66;Q3UH66-2;Q3UH66-3;Q3UH66-4;Q3UH66-5;Q3UH66-6;Q3UH66-7	Wnk2;Wnk3	Wnk2	ENSMUSG00000037989;ENSMUSG00000041245	279561;75607
DE.hippo.Age5	-0.111991	hippo	Age5	547	-0.544699	0.589725	0.999919	NA	NA	NA	NA	NA	NA	NA	Wnk2	Serine/threonine-protein kinase WNK2	E0CYT1;E0CZE3;E9Q6Q2;E9QJQ9;E9QM73;E9QMI8;E9QMI9;Q3UH66;Q3UH66-2;Q3UH66-3;Q3UH66-4;Q3UH66-5;Q3UH66-6;Q3UH66-7	Wnk2;Wnk3	Wnk2	ENSMUSG00000037989;ENSMUSG00000041245	279561;75607
DE.hippo.Age8	0.0988497	hippo	Age8	547	0.692599	0.495739	0.772259	NA	NA	NA	NA	NA	NA	NA	Wnk2	Serine/threonine-protein kinase WNK2	E0CYT1;E0CZE3;E9Q6Q2;E9QJQ9;E9QM73;E9QMI8;E9QMI9;Q3UH66;Q3UH66-2;Q3UH66-3;Q3UH66-4;Q3UH66-5;Q3UH66-6;Q3UH66-7	Wnk2;Wnk3	Wnk2	ENSMUSG00000037989;ENSMUSG00000041245	279561;75607
DE.hippo.Age2	0.00852335	hippo	Age2	2140	0.0433778	0.965871	0.998259	NA	NA	NA	NA	NA	NA	NA	Wnk1	Serine/threonine-protein kinase WNK1	P83741;P83741-2;P83741-3;P83741-4;P83741-5;P83741-6	Wnk1	Wnk1	ENSMUSG00000045962	232341
DE.hippo.Age2	0.00160252	hippo	Age2	405	0.0460629	0.963653	0.998259	NA	NA	NA	NA	NA	NA	NA	Wipi2	WD repeat domain phosphoinositide-interacting protein 2	D3YWK1;Q80W47	Wipi2	Wipi2	ENSMUSG00000029578	74781
DE.hippo.Age5	0.0157248	hippo	Age5	405	0.718213	0.47738	0.999919	NA	NA	NA	NA	NA	NA	NA	Wipi2	WD repeat domain phosphoinositide-interacting protein 2	D3YWK1;Q80W47	Wipi2	Wipi2	ENSMUSG00000029578	74781
DE.hippo.Age8	0.0287167	hippo	Age8	405	1.29919	0.206637	0.471981	NA	NA	NA	NA	NA	NA	NA	Wipi2	WD repeat domain phosphoinositide-interacting protein 2	D3YWK1;Q80W47	Wipi2	Wipi2	ENSMUSG00000029578	74781
DE.hippo.Age2	0.2804	hippo	Age2	661	3.20551	0.0038907	0.135165	NA	NA	NA	NA	NA	NA	NA	Wipf3	WAS/WASL-interacting protein family member 3	D3Z5R4;E9Q2D0;P0C7L0;P0C7L0-2	Wipf3	Wipf3	ENSMUSG00000086040	330319
DE.hippo.Age5	-0.0403	hippo	Age5	661	-0.753421	0.456221	0.999919	NA	NA	NA	NA	NA	NA	NA	Wipf3	WAS/WASL-interacting protein family member 3	D3Z5R4;E9Q2D0;P0C7L0;P0C7L0-2	Wipf3	Wipf3	ENSMUSG00000086040	330319
DE.hippo.Age8	-0.206169	hippo	Age8	661	-4.76429	8.19e-05	0.00164273	NA	NA	NA	NA	NA	NA	NA	Wipf3	WAS/WASL-interacting protein family member 3	D3Z5R4;E9Q2D0;P0C7L0;P0C7L0-2	Wipf3	Wipf3	ENSMUSG00000086040	330319
DE.hippo.Age2	0.031499	hippo	Age2	1867	1.0576	0.301103	0.833481	NA	NA	NA	NA	NA	NA	NA	Wfs1	Wolframin	P56695;Q3UN10	Wfs1	Wfs1	ENSMUSG00000039474	22393
DE.hippo.Age5	-0.0548664	hippo	Age5	1867	-2.13456	0.0398559	0.537803	NA	NA	NA	NA	NA	NA	NA	Wfs1	Wolframin	P56695;Q3UN10	Wfs1	Wfs1	ENSMUSG00000039474	22393
DE.hippo.Age8	0.187923	hippo	Age8	1867	4.24502	0.000300699	0.00387568	NA	NA	NA	NA	NA	NA	NA	Wfs1	Wolframin	P56695;Q3UN10	Wfs1	Wfs1	ENSMUSG00000039474	22393
DE.hippo.Age2	0.107375	hippo	Age2	3178	2.11056	0.0457687	0.416882	NA	NA	NA	NA	NA	NA	NA	Wdr82	WD repeat-containing protein 82	Q8BFQ4	Wdr82	Wdr82	ENSMUSG00000020257	77305
DE.hippo.Age5	0.0463127	hippo	Age5	3178	0.960776	0.343236	0.999919	NA	NA	NA	NA	NA	NA	NA	Wdr82	WD repeat-containing protein 82	Q8BFQ4	Wdr82	Wdr82	ENSMUSG00000020257	77305
DE.hippo.Age8	-0.0236138	hippo	Age8	3178	-0.419563	0.678663	0.896591	NA	NA	NA	NA	NA	NA	NA	Wdr82	WD repeat-containing protein 82	Q8BFQ4	Wdr82	Wdr82	ENSMUSG00000020257	77305
DE.hippo.Age2	-0.0303621	hippo	Age2	4071	-0.87946	0.388151	0.890213	NA	NA	NA	NA	NA	NA	NA	Wdr77	Methylosome protein 50	F7D5L2;Q99J09	Wdr77	Wdr77	ENSMUSG00000000561	70465
DE.hippo.Age5	0.00878046	hippo	Age5	4071	0.237831	0.813395	0.999919	NA	NA	NA	NA	NA	NA	NA	Wdr77	Methylosome protein 50	F7D5L2;Q99J09	Wdr77	Wdr77	ENSMUSG00000000561	70465
DE.hippo.Age8	0.130317	hippo	Age8	4071	2.37795	0.0260184	0.114354	NA	NA	NA	NA	NA	NA	NA	Wdr77	Methylosome protein 50	F7D5L2;Q99J09	Wdr77	Wdr77	ENSMUSG00000000561	70465
DE.hippo.Age2	0.03984	hippo	Age2	4004	3.35641	0.00270359	0.128884	NA	NA	NA	NA	NA	NA	NA	Wdr7	WD repeat-containing protein 7	Q920I9;Q920I9-2	Wdr7	Wdr7	ENSMUSG00000040560	104082
DE.hippo.Age5	-0.012917	hippo	Age5	4004	-1.38018	0.176258	0.938333	NA	NA	NA	NA	NA	NA	NA	Wdr7	WD repeat-containing protein 7	Q920I9;Q920I9-2	Wdr7	Wdr7	ENSMUSG00000040560	104082
DE.hippo.Age8	-0.0146796	hippo	Age8	4004	-1.61049	0.120807	0.332548	NA	NA	NA	NA	NA	NA	NA	Wdr7	WD repeat-containing protein 7	Q920I9;Q920I9-2	Wdr7	Wdr7	ENSMUSG00000040560	104082
DE.hippo.Age2	0.0170621	hippo	Age2	4695	0.389243	0.700638	0.982634	NA	NA	NA	NA	NA	NA	NA	Wdr61	WD repeat-containing protein 61	D6RDC7;Q8BVQ0;Q9ERF3	Wdr61	Wdr61	ENSMUSG00000061559	66317
DE.hippo.Age5	-0.0333793	hippo	Age5	4695	-0.885757	0.381776	0.999919	NA	NA	NA	NA	NA	NA	NA	Wdr61	WD repeat-containing protein 61	D6RDC7;Q8BVQ0;Q9ERF3	Wdr61	Wdr61	ENSMUSG00000061559	66317
DE.hippo.Age8	-0.0300731	hippo	Age8	4695	-0.534749	0.597909	0.852506	NA	NA	NA	NA	NA	NA	NA	Wdr61	WD repeat-containing protein 61	D6RDC7;Q8BVQ0;Q9ERF3	Wdr61	Wdr61	ENSMUSG00000061559	66317
DE.hippo.Age2	0.0232293	hippo	Age2	4907	0.548671	0.588461	0.966363	NA	NA	NA	NA	NA	NA	NA	Wdr54	WD repeat-containing protein 54	Q9R0D8	Wdr54	Wdr54	ENSMUSG00000030032	75659
DE.hippo.Age5	0.0125585	hippo	Age5	4907	0.40401	0.688656	0.999919	NA	NA	NA	NA	NA	NA	NA	Wdr54	WD repeat-containing protein 54	Q9R0D8	Wdr54	Wdr54	ENSMUSG00000030032	75659
DE.hippo.Age8	0.0584411	hippo	Age8	4907	1.50678	0.145356	0.376788	NA	NA	NA	NA	NA	NA	NA	Wdr54	WD repeat-containing protein 54	Q9R0D8	Wdr54	Wdr54	ENSMUSG00000030032	75659
DE.hippo.Age2	0.0242691	hippo	Age2	3232	0.765144	0.451882	0.926817	NA	NA	NA	NA	NA	NA	NA	Wdr48	WD repeat-containing protein 48	Q8BH57;Q8BH57-2;Q8BH57-3	Wdr48	Wdr48	ENSMUSG00000032512	67561
DE.hippo.Age5	0.000587122	hippo	Age5	3232	0.027005	0.978609	0.999919	NA	NA	NA	NA	NA	NA	NA	Wdr48	WD repeat-containing protein 48	Q8BH57;Q8BH57-2;Q8BH57-3	Wdr48	Wdr48	ENSMUSG00000032512	67561
DE.hippo.Age8	0.0377541	hippo	Age8	3232	2.01104	0.0560749	0.198184	NA	NA	NA	NA	NA	NA	NA	Wdr48	WD repeat-containing protein 48	Q8BH57;Q8BH57-2;Q8BH57-3	Wdr48	Wdr48	ENSMUSG00000032512	67561
DE.hippo.Age2	-0.00224722	hippo	Age2	3558	-0.150193	0.881908	0.99504	NA	NA	NA	NA	NA	NA	NA	Wdr47	WD repeat-containing protein 47	Q8CGF6	Wdr47	Wdr47	ENSMUSG00000040389	99512
DE.hippo.Age5	0.00409662	hippo	Age5	3558	0.331207	0.742458	0.999919	NA	NA	NA	NA	NA	NA	NA	Wdr47	WD repeat-containing protein 47	Q8CGF6	Wdr47	Wdr47	ENSMUSG00000040389	99512
DE.hippo.Age8	0.018945	hippo	Age8	3558	1.77972	0.0882196	0.270063	NA	NA	NA	NA	NA	NA	NA	Wdr47	WD repeat-containing protein 47	Q8CGF6	Wdr47	Wdr47	ENSMUSG00000040389	99512
DE.hippo.Age5	-0.0142456	hippo	Age5	3908	-0.0719393	0.943142	0.999919	NA	NA	NA	NA	NA	NA	NA	Wdr45	WD repeat domain phosphoinositide-interacting protein 4	A2AEV2;A2AEV5;F6Q8K5;F6QP00;F6YHS5;F7CAT9;Q91VM3;Q91VM3-2;S4R186	Wdr45	Wdr45	ENSMUSG00000039382	54636
DE.hippo.Age2	0.0162959	hippo	Age2	2859	0.620181	0.54117	0.951699	NA	NA	NA	NA	NA	NA	NA	Wdr44	WD repeat-containing protein 44	Q6NVE8	Wdr44	Wdr44	ENSMUSG00000036769	72404
DE.hippo.Age5	-0.00998984	hippo	Age5	2859	-0.41804	0.678464	0.999919	NA	NA	NA	NA	NA	NA	NA	Wdr44	WD repeat-containing protein 44	Q6NVE8	Wdr44	Wdr44	ENSMUSG00000036769	72404
DE.hippo.Age8	0.00751227	hippo	Age8	2859	0.252212	0.803097	0.942224	NA	NA	NA	NA	NA	NA	NA	Wdr44	WD repeat-containing protein 44	Q6NVE8	Wdr44	Wdr44	ENSMUSG00000036769	72404
DE.hippo.Age2	0.0850905	hippo	Age2	2397	0.52411	0.605625	0.966363	NA	NA	NA	NA	NA	NA	NA	Wdr41	WD repeat-containing protein 41	B2RQV3;Q3UDP0;Q3UDP0-2;S4R290	Wdr41	Wdr41	ENSMUSG00000042015	218460
DE.hippo.Age5	0.108813	hippo	Age5	2397	0.532583	0.59799	0.999919	NA	NA	NA	NA	NA	NA	NA	Wdr41	WD repeat-containing protein 41	B2RQV3;Q3UDP0;Q3UDP0-2;S4R290	Wdr41	Wdr41	ENSMUSG00000042015	218460
DE.hippo.Age2	-0.00677278	hippo	Age2	3525	-0.33737	0.738864	0.985225	NA	NA	NA	NA	NA	NA	NA	Wdr37	WD repeat-containing protein 37	Q8CBE3	Wdr37	Wdr37	ENSMUSG00000021147	207615
DE.hippo.Age5	0.00420778	hippo	Age5	3525	0.286341	0.7763	0.999919	NA	NA	NA	NA	NA	NA	NA	Wdr37	WD repeat-containing protein 37	Q8CBE3	Wdr37	Wdr37	ENSMUSG00000021147	207615
DE.hippo.Age8	0.0234505	hippo	Age8	3525	1.42698	0.166899	0.411194	NA	NA	NA	NA	NA	NA	NA	Wdr37	WD repeat-containing protein 37	Q8CBE3	Wdr37	Wdr37	ENSMUSG00000021147	207615
DE.hippo.Age2	0.0395436	hippo	Age2	544	1.04746	0.305652	0.835064	NA	NA	NA	NA	NA	NA	NA	Wdr26	WD repeat-containing protein 26	E0CYH4;Q8C6G8	Wdr26	Wdr26	ENSMUSG00000038733	226757
DE.hippo.Age5	0.00109633	hippo	Age5	544	0.0311229	0.975348	0.999919	NA	NA	NA	NA	NA	NA	NA	Wdr26	WD repeat-containing protein 26	E0CYH4;Q8C6G8	Wdr26	Wdr26	ENSMUSG00000038733	226757
DE.hippo.Age8	0.0802523	hippo	Age8	544	3.02207	0.00602787	0.0387825	NA	NA	NA	NA	NA	NA	NA	Wdr26	WD repeat-containing protein 26	E0CYH4;Q8C6G8	Wdr26	Wdr26	ENSMUSG00000038733	226757
DE.hippo.Age2	0.0332664	hippo	Age2	3879	1.90209	0.0696182	0.480381	NA	NA	NA	NA	NA	NA	NA	Wdr13	WD repeat-containing protein 13	Q91V09;S4R225	Wdr13	Wdr13	ENSMUSG00000031166	73447
DE.hippo.Age5	-0.0499253	hippo	Age5	3879	-2.44389	0.0196957	0.358282	NA	NA	NA	NA	NA	NA	NA	Wdr13	WD repeat-containing protein 13	Q91V09;S4R225	Wdr13	Wdr13	ENSMUSG00000031166	73447
DE.hippo.Age8	-0.0513531	hippo	Age8	3879	-1.62443	0.117787	0.326426	NA	NA	NA	NA	NA	NA	NA	Wdr13	WD repeat-containing protein 13	Q91V09;S4R225	Wdr13	Wdr13	ENSMUSG00000031166	73447
DE.hippo.Age2	0.0167359	hippo	Age2	1297	1.28033	0.213055	0.745245	NA	NA	NA	NA	NA	NA	NA	Wdr1	WD repeat-containing protein 1	O88342	Wdr1	Wdr1	ENSMUSG00000005103	22388
DE.hippo.Age5	0.0030533	hippo	Age5	1297	0.25044	0.803707	0.999919	NA	NA	NA	NA	NA	NA	NA	Wdr1	WD repeat-containing protein 1	O88342	Wdr1	Wdr1	ENSMUSG00000005103	22388
DE.hippo.Age8	-0.0188021	hippo	Age8	1297	-2.49183	0.0202822	0.0954733	NA	NA	NA	NA	NA	NA	NA	Wdr1	WD repeat-containing protein 1	O88342	Wdr1	Wdr1	ENSMUSG00000005103	22388
DE.hippo.Age2	0.0837186	hippo	Age2	977	0.372734	0.712723	0.984522	NA	NA	NA	NA	NA	NA	NA	Wdfy3	WD repeat and FYVE domain-containing protein 3	G3UYW1;Q6VNB8	Wdfy3	Wdfy3	ENSMUSG00000043940	72145
DE.hippo.Age5	0.0107627	hippo	Age5	977	0.051103	0.959542	0.999919	NA	NA	NA	NA	NA	NA	NA	Wdfy3	WD repeat and FYVE domain-containing protein 3	G3UYW1;Q6VNB8	Wdfy3	Wdfy3	ENSMUSG00000043940	72145
DE.hippo.Age8	-0.000439806	hippo	Age8	977	-0.00209507	0.998347	0.99927	NA	NA	NA	NA	NA	NA	NA	Wdfy3	WD repeat and FYVE domain-containing protein 3	G3UYW1;Q6VNB8	Wdfy3	Wdfy3	ENSMUSG00000043940	72145
DE.hippo.Age2	0.0204889	hippo	Age2	688	0.5667	0.576348	0.963082	NA	NA	NA	NA	NA	NA	NA	Wdfy1	NA	E9Q4P1	Wdfy1	Wdfy1	ENSMUSG00000073643	69368
DE.hippo.Age5	0.0308596	hippo	Age5	688	1.18511	0.243935	0.999919	NA	NA	NA	NA	NA	NA	NA	Wdfy1	NA	E9Q4P1	Wdfy1	Wdfy1	ENSMUSG00000073643	69368
DE.hippo.Age8	0.0979716	hippo	Age8	688	5.67794	8.53e-06	0.00031498	NA	NA	NA	NA	NA	NA	NA	Wdfy1	NA	E9Q4P1	Wdfy1	Wdfy1	ENSMUSG00000073643	69368
DE.hippo.Age2	0.124388	hippo	Age2	2183	3.21975	0.00376005	0.135165	NA	NA	NA	NA	NA	NA	NA	Wbp2	WW domain-binding protein 2	A2A860;P97765	Wbp2	Wbp2	ENSMUSG00000034341	22378
DE.hippo.Age5	0.0371257	hippo	Age5	2183	1.57578	0.124046	0.842594	NA	NA	NA	NA	NA	NA	NA	Wbp2	WW domain-binding protein 2	A2A860;P97765	Wbp2	Wbp2	ENSMUSG00000034341	22378
DE.hippo.Age8	0.0846842	hippo	Age8	2183	2.75215	0.0112921	0.0618494	NA	NA	NA	NA	NA	NA	NA	Wbp2	WW domain-binding protein 2	A2A860;P97765	Wbp2	Wbp2	ENSMUSG00000034341	22378
DE.hippo.Age2	0.278799	hippo	Age2	3969	3.25308	0.00347044	0.135165	NA	NA	NA	NA	NA	NA	NA	Wasl	Neural Wiskott-Aldrich syndrome protein	Q91YD9	Wasl	Wasl	ENSMUSG00000029684	73178
DE.hippo.Age5	-0.0103589	hippo	Age5	3969	-0.314034	0.755354	0.999919	NA	NA	NA	NA	NA	NA	NA	Wasl	Neural Wiskott-Aldrich syndrome protein	Q91YD9	Wasl	Wasl	ENSMUSG00000029684	73178
DE.hippo.Age8	-0.0660807	hippo	Age8	3969	-3.82431	0.000858501	0.00876859	NA	NA	NA	NA	NA	NA	NA	Wasl	Neural Wiskott-Aldrich syndrome protein	Q91YD9	Wasl	Wasl	ENSMUSG00000029684	73178
DE.hippo.Age2	-0.0129259	hippo	Age2	3463	-0.369544	0.715067	0.985209	NA	NA	NA	NA	NA	NA	NA	Kiaa0196	WASH complex subunit strumpellin	Q8C2E7;Q8C2E7-2	Kiaa0196;Washc5	Washc5	ENSMUSG00000022350	223593
DE.hippo.Age5	0.0503037	hippo	Age5	3463	1.14795	0.258752	0.999919	NA	NA	NA	NA	NA	NA	NA	Kiaa0196	WASH complex subunit strumpellin	Q8C2E7;Q8C2E7-2	Kiaa0196;Washc5	Washc5	ENSMUSG00000022350	223593
DE.hippo.Age8	0.0350166	hippo	Age8	3463	0.517805	0.609495	0.859108	NA	NA	NA	NA	NA	NA	NA	Kiaa0196	WASH complex subunit strumpellin	Q8C2E7;Q8C2E7-2	Kiaa0196;Washc5	Washc5	ENSMUSG00000022350	223593
DE.hippo.Age2	-0.00696655	hippo	Age2	2446	-0.0420256	0.96689	0.998259	NA	NA	NA	NA	NA	NA	NA	Kiaa1033	WASH complex subunit 7	Q3UMB9	Kiaa1033;Washc4	Washc4	ENSMUSG00000034560	319277
DE.hippo.Age2	0.00856809	hippo	Age2	2942	0.0870081	0.93148	0.997798	NA	NA	NA	NA	NA	NA	NA	Fam21	WASH complex subunit FAM21	Q6PGL7;Q6PGL7-2	Fam21;Washc2	Washc2	ENSMUSG00000024104	28006
DE.hippo.Age8	-0.0661082	hippo	Age8	2942	-0.731568	0.47283	0.753189	NA	NA	NA	NA	NA	NA	NA	Fam21	WASH complex subunit FAM21	Q6PGL7;Q6PGL7-2	Fam21;Washc2	Washc2	ENSMUSG00000024104	28006
DE.hippo.Age2	0.0299526	hippo	Age2	3864	1.92271	0.0668499	0.473747	NA	NA	NA	NA	NA	NA	NA	Wasf3	Wiskott-Aldrich syndrome protein family member 3	Q8VHI6	Wasf3	Wasf3	ENSMUSG00000029636	245880
DE.hippo.Age5	-0.0106179	hippo	Age5	3864	-0.644254	0.523598	0.999919	NA	NA	NA	NA	NA	NA	NA	Wasf3	Wiskott-Aldrich syndrome protein family member 3	Q8VHI6	Wasf3	Wasf3	ENSMUSG00000029636	245880
DE.hippo.Age8	0.0327769	hippo	Age8	3864	1.71906	0.0989138	0.293956	NA	NA	NA	NA	NA	NA	NA	Wasf3	Wiskott-Aldrich syndrome protein family member 3	Q8VHI6	Wasf3	Wasf3	ENSMUSG00000029636	245880
DE.hippo.Age2	0.106205	hippo	Age2	3787	4.77237	8e-05	0.0333524	NA	NA	NA	NA	NA	NA	NA	Wasf1	Wiskott-Aldrich syndrome protein family member 1	Q8R5H6	Wasf1	Wasf1	ENSMUSG00000019831	83767
DE.hippo.Age5	-0.0262951	hippo	Age5	3787	-1.64916	0.108038	0.812189	NA	NA	NA	NA	NA	NA	NA	Wasf1	Wiskott-Aldrich syndrome protein family member 1	Q8R5H6	Wasf1	Wasf1	ENSMUSG00000019831	83767
DE.hippo.Age8	-0.0417751	hippo	Age8	3787	-2.8387	0.00925247	0.0540677	NA	NA	NA	NA	NA	NA	NA	Wasf1	Wiskott-Aldrich syndrome protein family member 1	Q8R5H6	Wasf1	Wasf1	ENSMUSG00000019831	83767
DE.hippo.Age2	0.0499184	hippo	Age2	1656	2.69462	0.0128644	0.243912	NA	NA	NA	NA	NA	NA	NA	Wars	Tryptophan--tRNA ligase, cytoplasmic;T1-TrpRS;T2-TrpRS	P32921;P32921-2	Wars	Wars	ENSMUSG00000021266	22375
DE.hippo.Age5	0.00788109	hippo	Age5	1656	0.488195	0.628447	0.999919	NA	NA	NA	NA	NA	NA	NA	Wars	Tryptophan--tRNA ligase, cytoplasmic;T1-TrpRS;T2-TrpRS	P32921;P32921-2	Wars	Wars	ENSMUSG00000021266	22375
DE.hippo.Age8	-0.0221014	hippo	Age8	1656	-2.34858	0.0277234	0.119996	NA	NA	NA	NA	NA	NA	NA	Wars	Tryptophan--tRNA ligase, cytoplasmic;T1-TrpRS;T2-TrpRS	P32921;P32921-2	Wars	Wars	ENSMUSG00000021266	22375
DE.hippo.Age2	0.1219	hippo	Age2	3531	0.959774	0.347962	0.861678	NA	NA	NA	NA	NA	NA	NA	Vwa8	von Willebrand factor A domain-containing protein 8	Q8CC88;Q8CC88-2	Vwa8	Vwa8	ENSMUSG00000058997	219189
DE.hippo.Age5	-0.061461	hippo	Age5	3531	-0.378414	0.707539	0.999919	NA	NA	NA	NA	NA	NA	NA	Vwa8	von Willebrand factor A domain-containing protein 8	Q8CC88;Q8CC88-2	Vwa8	Vwa8	ENSMUSG00000058997	219189
DE.hippo.Age8	0.157272	hippo	Age8	3531	1.0217	0.318433	0.61098	NA	NA	NA	NA	NA	NA	NA	Vwa8	von Willebrand factor A domain-containing protein 8	Q8CC88;Q8CC88-2	Vwa8	Vwa8	ENSMUSG00000058997	219189
DE.hippo.Age2	-0.0188405	hippo	Age2	4103	-0.104149	0.917984	0.997798	NA	NA	NA	NA	NA	NA	NA	Vwa5a	von Willebrand factor A domain-containing protein 5A	Q99KC8	Vwa5a	Vwa5a	ENSMUSG00000023186	67776
DE.hippo.Age5	-0.0155397	hippo	Age5	4103	-0.0914629	0.927645	0.999919	NA	NA	NA	NA	NA	NA	NA	Vwa5a	von Willebrand factor A domain-containing protein 5A	Q99KC8	Vwa5a	Vwa5a	ENSMUSG00000023186	67776
DE.hippo.Age8	-0.0235367	hippo	Age8	4103	-0.190974	0.850207	0.960584	NA	NA	NA	NA	NA	NA	NA	Vwa5a	von Willebrand factor A domain-containing protein 5A	Q99KC8	Vwa5a	Vwa5a	ENSMUSG00000023186	67776
DE.hippo.Age2	0.0216158	hippo	Age2	3961	0.669359	0.509859	0.945187	NA	NA	NA	NA	NA	NA	NA	Vti1b	Vesicle transport through interaction with t-SNAREs homolog 1B	O88384;Q91XH6	Vti1b	Vti1b	ENSMUSG00000021124	53612
DE.hippo.Age5	0.0405043	hippo	Age5	3961	1.35022	0.185588	0.944138	NA	NA	NA	NA	NA	NA	NA	Vti1b	Vesicle transport through interaction with t-SNAREs homolog 1B	O88384;Q91XH6	Vti1b	Vti1b	ENSMUSG00000021124	53612
DE.hippo.Age8	0.131933	hippo	Age8	3961	3.54716	0.00170092	0.0146931	NA	NA	NA	NA	NA	NA	NA	Vti1b	Vesicle transport through interaction with t-SNAREs homolog 1B	O88384;Q91XH6	Vti1b	Vti1b	ENSMUSG00000021124	53612
DE.hippo.Age2	0.0492737	hippo	Age2	1351	0.650177	0.523261	0.951699	NA	NA	NA	NA	NA	NA	NA	Vti1a	Vesicle transport through interaction with t-SNAREs homolog 1A	O89116	Vti1a	Vti1a	ENSMUSG00000024983	53611
DE.hippo.Age5	-0.0166226	hippo	Age5	1351	-0.0969003	0.92347	0.999919	NA	NA	NA	NA	NA	NA	NA	Vti1a	Vesicle transport through interaction with t-SNAREs homolog 1A	O89116	Vti1a	Vti1a	ENSMUSG00000024983	53611
DE.hippo.Age8	-0.043962	hippo	Age8	1351	-0.466633	0.646296	0.882907	NA	NA	NA	NA	NA	NA	NA	Vti1a	Vesicle transport through interaction with t-SNAREs homolog 1A	O89116	Vti1a	Vti1a	ENSMUSG00000024983	53611
DE.hippo.Age2	0.0301138	hippo	Age2	4297	1.33076	0.19617	0.7359	NA	NA	NA	NA	NA	NA	NA	Vta1	Vacuolar protein sorting-associated protein VTA1 homolog	F6W5Q8;Q9CR26	Vta1	Vta1	ENSMUSG00000019868	66201
DE.hippo.Age5	0.008155	hippo	Age5	4297	0.459075	0.64901	0.999919	NA	NA	NA	NA	NA	NA	NA	Vta1	Vacuolar protein sorting-associated protein VTA1 homolog	F6W5Q8;Q9CR26	Vta1	Vta1	ENSMUSG00000019868	66201
DE.hippo.Age8	0.039192	hippo	Age8	4297	2.07195	0.049559	0.181474	NA	NA	NA	NA	NA	NA	NA	Vta1	Vacuolar protein sorting-associated protein VTA1 homolog	F6W5Q8;Q9CR26	Vta1	Vta1	ENSMUSG00000019868	66201
DE.hippo.Age2	-0.0290981	hippo	Age2	2000	-1.23085	0.230684	0.76351	NA	NA	NA	NA	NA	NA	NA	Vsnl1	Visinin-like protein 1	P62761	Vsnl1	Vsnl1	ENSMUSG00000054459	26950
DE.hippo.Age5	-0.0245529	hippo	Age5	2000	-1.18464	0.244117	0.999919	NA	NA	NA	NA	NA	NA	NA	Vsnl1	Visinin-like protein 1	P62761	Vsnl1	Vsnl1	ENSMUSG00000054459	26950
DE.hippo.Age8	-0.0289674	hippo	Age8	2000	-1.41944	0.169063	0.41474	NA	NA	NA	NA	NA	NA	NA	Vsnl1	Visinin-like protein 1	P62761	Vsnl1	Vsnl1	ENSMUSG00000054459	26950
DE.hippo.Age2	-0.000365659	hippo	Age2	3532	-0.00746098	0.994111	0.998514	NA	NA	NA	NA	NA	NA	NA	Vps53	Vacuolar protein sorting-associated protein 53 homolog	E9PXG9;E9PYD3;Q8CCB4;Q8CCB4-2	Vps53	Vps53	ENSMUSG00000017288	68299
DE.hippo.Age5	-0.0179797	hippo	Age5	3532	-0.765086	0.449334	0.999919	NA	NA	NA	NA	NA	NA	NA	Vps53	Vacuolar protein sorting-associated protein 53 homolog	E9PXG9;E9PYD3;Q8CCB4;Q8CCB4-2	Vps53	Vps53	ENSMUSG00000017288	68299
DE.hippo.Age8	-0.0330542	hippo	Age8	3532	-0.861318	0.397874	0.694781	NA	NA	NA	NA	NA	NA	NA	Vps53	Vacuolar protein sorting-associated protein 53 homolog	E9PXG9;E9PYD3;Q8CCB4;Q8CCB4-2	Vps53	Vps53	ENSMUSG00000017288	68299
DE.hippo.Age2	0.044295	hippo	Age2	3496	1.55468	0.133528	0.623246	NA	NA	NA	NA	NA	NA	NA	Vps52	Vacuolar protein sorting-associated protein 52 homolog	G3UY33;Q8C754;Q8C754-2	Vps52	Vps52	ENSMUSG00000024319	224705
DE.hippo.Age5	0.000489741	hippo	Age5	3496	0.0146077	0.988428	0.999919	NA	NA	NA	NA	NA	NA	NA	Vps52	Vacuolar protein sorting-associated protein 52 homolog	G3UY33;Q8C754;Q8C754-2	Vps52	Vps52	ENSMUSG00000024319	224705
DE.hippo.Age8	-0.00628363	hippo	Age8	3496	-0.283707	0.77915	0.935211	NA	NA	NA	NA	NA	NA	NA	Vps52	Vacuolar protein sorting-associated protein 52 homolog	G3UY33;Q8C754;Q8C754-2	Vps52	Vps52	ENSMUSG00000024319	224705
DE.hippo.Age2	0.015979	hippo	Age2	2471	1.08517	0.288968	0.828426	NA	NA	NA	NA	NA	NA	NA	Vps51	Vacuolar protein sorting-associated protein 51 homolog	Q3UVL4;Q3UVL4-2	Vps51	Vps51	ENSMUSG00000024797	68505
DE.hippo.Age5	-0.00936855	hippo	Age5	2471	-0.519919	0.606383	0.999919	NA	NA	NA	NA	NA	NA	NA	Vps51	Vacuolar protein sorting-associated protein 51 homolog	Q3UVL4;Q3UVL4-2	Vps51	Vps51	ENSMUSG00000024797	68505
DE.hippo.Age8	0.0333779	hippo	Age8	2471	2.30038	0.0307449	0.130489	NA	NA	NA	NA	NA	NA	NA	Vps51	Vacuolar protein sorting-associated protein 51 homolog	Q3UVL4;Q3UVL4-2	Vps51	Vps51	ENSMUSG00000024797	68505
DE.hippo.Age2	0.0330452	hippo	Age2	3585	1.58624	0.126191	0.609405	NA	NA	NA	NA	NA	NA	NA	Ccdc132	Coiled-coil domain-containing protein 132	Q8CI71;Q8CI71-2;Q8CI71-3;V9GXD1	Ccdc132;Vps50	Vps50	ENSMUSG00000001376	73288
DE.hippo.Age5	-0.00939779	hippo	Age5	3585	-0.444617	0.659326	0.999919	NA	NA	NA	NA	NA	NA	NA	Ccdc132	Coiled-coil domain-containing protein 132	Q8CI71;Q8CI71-2;Q8CI71-3;V9GXD1	Ccdc132;Vps50	Vps50	ENSMUSG00000001376	73288
DE.hippo.Age8	0.0562649	hippo	Age8	3585	1.89689	0.0703546	0.231756	NA	NA	NA	NA	NA	NA	NA	Ccdc132	Coiled-coil domain-containing protein 132	Q8CI71;Q8CI71-2;Q8CI71-3;V9GXD1	Ccdc132;Vps50	Vps50	ENSMUSG00000001376	73288
DE.hippo.Age2	0.0486711	hippo	Age2	1728	0.689605	0.497904	0.941052	NA	NA	NA	NA	NA	NA	NA	Vps4b	Vacuolar protein sorting-associated protein 4B	P46467	Vps4b	Vps4b	ENSMUSG00000009907	20479
DE.hippo.Age5	-0.0438905	hippo	Age5	1728	-0.344521	0.733215	0.999919	NA	NA	NA	NA	NA	NA	NA	Vps4b	Vacuolar protein sorting-associated protein 4B	P46467	Vps4b	Vps4b	ENSMUSG00000009907	20479
DE.hippo.Age2	-0.0569392	hippo	Age2	3856	-1.57132	0.129617	0.620179	NA	NA	NA	NA	NA	NA	NA	Vps4a	Vacuolar protein sorting-associated protein 4A	Q8VEJ9	Vps4a	Vps4a	ENSMUSG00000031913	116733
DE.hippo.Age5	-0.0169683	hippo	Age5	3856	-0.648961	0.520587	0.999919	NA	NA	NA	NA	NA	NA	NA	Vps4a	Vacuolar protein sorting-associated protein 4A	Q8VEJ9	Vps4a	Vps4a	ENSMUSG00000031913	116733
DE.hippo.Age8	0.0654231	hippo	Age8	3856	2.10711	0.0461147	0.171767	NA	NA	NA	NA	NA	NA	NA	Vps4a	Vacuolar protein sorting-associated protein 4A	Q8VEJ9	Vps4a	Vps4a	ENSMUSG00000031913	116733
DE.hippo.Age2	0.0161168	hippo	Age2	2168	0.828874	0.415604	0.914218	NA	NA	NA	NA	NA	NA	NA	Vps45	Vacuolar protein sorting-associated protein 45	P97390	Vps45	Vps45	ENSMUSG00000015747	22365
DE.hippo.Age5	-0.0435152	hippo	Age5	2168	-2.43563	0.0200825	0.363055	NA	NA	NA	NA	NA	NA	NA	Vps45	Vacuolar protein sorting-associated protein 45	P97390	Vps45	Vps45	ENSMUSG00000015747	22365
DE.hippo.Age8	-0.0492539	hippo	Age8	2168	-2.20764	0.0374191	0.148036	NA	NA	NA	NA	NA	NA	NA	Vps45	Vacuolar protein sorting-associated protein 45	P97390	Vps45	Vps45	ENSMUSG00000015747	22365
DE.hippo.Age5	-0.120546	hippo	Age5	3791	-0.60165	0.552407	0.999919	NA	NA	NA	NA	NA	NA	NA	Vps39	Vam6/Vps39-like protein	Q8R5L3;Q8R5L3-2	Vps39	Vps39	ENSMUSG00000027291	269338
DE.hippo.Age2	0.0247352	hippo	Age2	3956	0.184434	0.855344	0.993961	NA	NA	NA	NA	NA	NA	NA	Vps36	Vacuolar protein-sorting-associated protein 36	Q91XD6	Vps36	Vps36	ENSMUSG00000031479	70160
DE.hippo.Age5	0.0109316	hippo	Age5	3956	0.067267	0.9468	0.999919	NA	NA	NA	NA	NA	NA	NA	Vps36	Vacuolar protein-sorting-associated protein 36	Q91XD6	Vps36	Vps36	ENSMUSG00000031479	70160
DE.hippo.Age2	0.00302382	hippo	Age2	4678	0.254915	0.80103	0.989426	NA	NA	NA	NA	NA	NA	NA	Vps35	Vacuolar protein sorting-associated protein 35	Q9EQH3	Vps35	Vps35	ENSMUSG00000031696	65114
DE.hippo.Age5	-0.0055764	hippo	Age5	4678	-0.399644	0.69184	0.999919	NA	NA	NA	NA	NA	NA	NA	Vps35	Vacuolar protein sorting-associated protein 35	Q9EQH3	Vps35	Vps35	ENSMUSG00000031696	65114
DE.hippo.Age8	0.0649671	hippo	Age8	4678	5.59027	1.06e-05	0.000385909	NA	NA	NA	NA	NA	NA	NA	Vps35	Vacuolar protein sorting-associated protein 35	Q9EQH3	Vps35	Vps35	ENSMUSG00000031696	65114
DE.hippo.Age2	0.0923882	hippo	Age2	1890	0.570909	0.573782	0.961252	NA	NA	NA	NA	NA	NA	NA	Vps33b	Vacuolar protein sorting-associated protein 33B	P59016	Vps33b	Vps33b	ENSMUSG00000030534	233405
DE.hippo.Age5	-0.0308906	hippo	Age5	1890	-0.162906	0.871527	0.999919	NA	NA	NA	NA	NA	NA	NA	Vps33b	Vacuolar protein sorting-associated protein 33B	P59016	Vps33b	Vps33b	ENSMUSG00000030534	233405
DE.hippo.Age8	0.0681191	hippo	Age8	1890	0.448452	0.657986	0.889358	NA	NA	NA	NA	NA	NA	NA	Vps33b	Vacuolar protein sorting-associated protein 33B	P59016	Vps33b	Vps33b	ENSMUSG00000030534	233405
DE.hippo.Age2	-0.000202561	hippo	Age2	4478	-0.00320866	0.997467	0.998815	NA	NA	NA	NA	NA	NA	NA	Vps33a	Vacuolar protein sorting-associated protein 33A	Q9D2N9	Vps33a	Vps33a	ENSMUSG00000029434	77573
DE.hippo.Age5	0.00608481	hippo	Age5	4478	0.124089	0.901953	0.999919	NA	NA	NA	NA	NA	NA	NA	Vps33a	Vacuolar protein sorting-associated protein 33A	Q9D2N9	Vps33a	Vps33a	ENSMUSG00000029434	77573
DE.hippo.Age8	0.0920395	hippo	Age8	4478	1.32729	0.19732	0.460393	NA	NA	NA	NA	NA	NA	NA	Vps33a	Vacuolar protein sorting-associated protein 33A	Q9D2N9	Vps33a	Vps33a	ENSMUSG00000029434	77573
DE.hippo.Age2	0.0450571	hippo	Age2	501	2.0204	0.0550055	0.448785	NA	NA	NA	NA	NA	NA	NA	Vps29	Vacuolar protein sorting-associated protein 29	D3YW98;D3YYD5;D3Z645;Q9QZ88;Q9QZ88-2	Vps29	Vps29	ENSMUSG00000029462	56433
DE.hippo.Age5	-0.0858857	hippo	Age5	501	-4.23568	0.000156374	0.0169617	NA	NA	NA	NA	NA	NA	NA	Vps29	Vacuolar protein sorting-associated protein 29	D3YW98;D3YYD5;D3Z645;Q9QZ88;Q9QZ88-2	Vps29	Vps29	ENSMUSG00000029462	56433
DE.hippo.Age8	-0.0314836	hippo	Age8	501	-1.22987	0.231067	0.508127	NA	NA	NA	NA	NA	NA	NA	Vps29	Vacuolar protein sorting-associated protein 29	D3YW98;D3YYD5;D3Z645;Q9QZ88;Q9QZ88-2	Vps29	Vps29	ENSMUSG00000029462	56433
DE.hippo.Age2	-0.0078367	hippo	Age2	4450	-0.24406	0.809325	0.989426	NA	NA	NA	NA	NA	NA	NA	Vps28	Vacuolar protein sorting-associated protein 28 homolog	Q9D1C8	Tonsl;Vps28	Vps28	ENSMUSG00000059323	66914;72749
DE.hippo.Age5	0.0146446	hippo	Age5	4450	0.7103	0.482211	0.999919	NA	NA	NA	NA	NA	NA	NA	Vps28	Vacuolar protein sorting-associated protein 28 homolog	Q9D1C8	Tonsl;Vps28	Vps28	ENSMUSG00000059323	66914;72749
DE.hippo.Age8	0.034129	hippo	Age8	4450	0.91687	0.368639	0.667042	NA	NA	NA	NA	NA	NA	NA	Vps28	Vacuolar protein sorting-associated protein 28 homolog	Q9D1C8	Tonsl;Vps28	Vps28	ENSMUSG00000059323	66914;72749
DE.hippo.Age2	0.0536458	hippo	Age2	3445	2.82577	0.00952351	0.203736	NA	NA	NA	NA	NA	NA	NA	Vps26b	Vacuolar protein sorting-associated protein 26B	Q8C0E2;Q8C0E2-2	Vps26b	Vps26b	ENSMUSG00000031988	69091
DE.hippo.Age5	-0.00516986	hippo	Age5	3445	-0.282356	0.779329	0.999919	NA	NA	NA	NA	NA	NA	NA	Vps26b	Vacuolar protein sorting-associated protein 26B	Q8C0E2;Q8C0E2-2	Vps26b	Vps26b	ENSMUSG00000031988	69091
DE.hippo.Age8	0.0587059	hippo	Age8	3445	3.51022	0.00186198	0.0158317	NA	NA	NA	NA	NA	NA	NA	Vps26b	Vacuolar protein sorting-associated protein 26B	Q8C0E2;Q8C0E2-2	Vps26b	Vps26b	ENSMUSG00000031988	69091
DE.hippo.Age2	-0.0151152	hippo	Age2	1700	-0.461701	0.648586	0.974473	NA	NA	NA	NA	NA	NA	NA	Vps26a	Vacuolar protein sorting-associated protein 26A	P40336;P40336-2	Vps26a	Vps26a	ENSMUSG00000020078	30930
DE.hippo.Age5	-0.0274179	hippo	Age5	1700	-0.647209	0.521707	0.999919	NA	NA	NA	NA	NA	NA	NA	Vps26a	Vacuolar protein sorting-associated protein 26A	P40336;P40336-2	Vps26a	Vps26a	ENSMUSG00000020078	30930
DE.hippo.Age8	0.0646142	hippo	Age8	1700	2.35161	0.0275427	0.119597	NA	NA	NA	NA	NA	NA	NA	Vps26a	Vacuolar protein sorting-associated protein 26A	P40336;P40336-2	Vps26a	Vps26a	ENSMUSG00000020078	30930
DE.hippo.Age2	0.025535	hippo	Age2	212	0.147825	0.883756	0.99504	NA	NA	NA	NA	NA	NA	NA	Vps25	NA	A8XY17	Vps25	Vps25	ENSMUSG00000078656	28084
DE.hippo.Age5	0.010473	hippo	Age5	212	0.0666892	0.947208	0.999919	NA	NA	NA	NA	NA	NA	NA	Vps25	NA	A8XY17	Vps25	Vps25	ENSMUSG00000078656	28084
DE.hippo.Age8	-0.0554159	hippo	Age8	212	-0.3471	0.731784	0.914167	NA	NA	NA	NA	NA	NA	NA	Vps25	NA	A8XY17	Vps25	Vps25	ENSMUSG00000078656	28084
DE.hippo.Age5	-0.0813458	hippo	Age5	3752	-0.404605	0.688537	0.999919	NA	NA	NA	NA	NA	NA	NA	Vps18	Vacuolar protein sorting-associated protein 18 homolog	Q8R307	Vps18	Vps18	ENSMUSG00000034216	228545
DE.hippo.Age2	0.0651447	hippo	Age2	992	1.82419	0.0810012	0.513104	NA	NA	NA	NA	NA	NA	NA	Vps16	Vacuolar protein sorting-associated protein 16 homolog	G3X8X7;Q920Q4;Q920Q4-2	Vps16	Vps16	ENSMUSG00000027411	80743
DE.hippo.Age5	0.076504	hippo	Age5	992	1.38495	0.174806	0.938333	NA	NA	NA	NA	NA	NA	NA	Vps16	Vacuolar protein sorting-associated protein 16 homolog	G3X8X7;Q920Q4;Q920Q4-2	Vps16	Vps16	ENSMUSG00000027411	80743
DE.hippo.Age8	0.0640726	hippo	Age8	992	2.12181	0.0447383	0.16795	NA	NA	NA	NA	NA	NA	NA	Vps16	Vacuolar protein sorting-associated protein 16 homolog	G3X8X7;Q920Q4;Q920Q4-2	Vps16	Vps16	ENSMUSG00000027411	80743
DE.hippo.Age2	0.0877869	hippo	Age2	3412	2.0516	0.0516365	0.43623	NA	NA	NA	NA	NA	NA	NA	Vps13c	Vacuolar protein sorting-associated protein 13C	Q8BX70;Q8BX70-2;Q8BX70-3	Vps13c	Vps13c	ENSMUSG00000035284	320528
DE.hippo.Age5	-0.0181543	hippo	Age5	3412	-0.689023	0.495338	0.999919	NA	NA	NA	NA	NA	NA	NA	Vps13c	Vacuolar protein sorting-associated protein 13C	Q8BX70;Q8BX70-2;Q8BX70-3	Vps13c	Vps13c	ENSMUSG00000035284	320528
DE.hippo.Age8	-0.0174944	hippo	Age8	3412	-0.917798	0.368163	0.666782	NA	NA	NA	NA	NA	NA	NA	Vps13c	Vacuolar protein sorting-associated protein 13C	Q8BX70;Q8BX70-2;Q8BX70-3	Vps13c	Vps13c	ENSMUSG00000035284	320528
DE.hippo.Age2	-0.00784132	hippo	Age2	2550	-0.293341	0.771864	0.985225	NA	NA	NA	NA	NA	NA	NA	Vps13a	Vacuolar protein sorting-associated protein 13A	Q5H8C4;Q5H8C4-2	Vps13a	Vps13a	ENSMUSG00000046230	271564
DE.hippo.Age5	-0.0244732	hippo	Age5	2550	-1.20468	0.236385	0.999919	NA	NA	NA	NA	NA	NA	NA	Vps13a	Vacuolar protein sorting-associated protein 13A	Q5H8C4;Q5H8C4-2	Vps13a	Vps13a	ENSMUSG00000046230	271564
DE.hippo.Age8	0.02592	hippo	Age8	2550	0.814725	0.423511	0.714207	NA	NA	NA	NA	NA	NA	NA	Vps13a	Vacuolar protein sorting-associated protein 13A	Q5H8C4;Q5H8C4-2	Vps13a	Vps13a	ENSMUSG00000046230	271564
DE.hippo.Age2	0.177117	hippo	Age2	3927	2.77459	0.0107155	0.216496	NA	NA	NA	NA	NA	NA	NA	Vps11	Vacuolar protein sorting-associated protein 11 homolog	Q91W86	Vps11	Vps11	ENSMUSG00000032127	71732
DE.hippo.Age5	0.0767346	hippo	Age5	3927	1.16682	0.251149	0.999919	NA	NA	NA	NA	NA	NA	NA	Vps11	Vacuolar protein sorting-associated protein 11 homolog	Q91W86	Vps11	Vps11	ENSMUSG00000032127	71732
DE.hippo.Age8	0.0474879	hippo	Age8	3927	0.802172	0.43059	0.719422	NA	NA	NA	NA	NA	NA	NA	Vps11	Vacuolar protein sorting-associated protein 11 homolog	Q91W86	Vps11	Vps11	ENSMUSG00000032127	71732
DE.hippo.Age2	0.0893023	hippo	Age2	3212	0.535898	0.597119	0.966363	NA	NA	NA	NA	NA	NA	NA	Vipas39	Spermatogenesis-defective protein 39 homolog	Q8BGQ1;Q8BGQ1-2	Vipas39	Vipas39	ENSMUSG00000021038	104799
DE.hippo.Age5	-0.0367619	hippo	Age5	3212	-0.202893	0.840425	0.999919	NA	NA	NA	NA	NA	NA	NA	Vipas39	Spermatogenesis-defective protein 39 homolog	Q8BGQ1;Q8BGQ1-2	Vipas39	Vipas39	ENSMUSG00000021038	104799
DE.hippo.Age2	-0.019211	hippo	Age2	1541	-0.447363	0.658753	0.977438	NA	NA	NA	NA	NA	NA	NA	Vim	Vimentin	P20152	Vim	Vim	ENSMUSG00000026728	22352
DE.hippo.Age5	0.120789	hippo	Age5	1541	2.92103	0.00606207	0.185555	NA	NA	NA	NA	NA	NA	NA	Vim	Vimentin	P20152	Vim	Vim	ENSMUSG00000026728	22352
DE.hippo.Age8	0.0622619	hippo	Age8	1541	1.27047	0.216504	0.485304	NA	NA	NA	NA	NA	NA	NA	Vim	Vimentin	P20152	Vim	Vim	ENSMUSG00000026728	22352
DE.hippo.Age2	-0.0187787	hippo	Age2	2278	-0.535168	0.597615	0.966363	NA	NA	NA	NA	NA	NA	NA	Vgf	NA	Q0VGU4	Vgf	Vgf	ENSMUSG00000037428	381677
DE.hippo.Age5	0.0312391	hippo	Age5	2278	1.16857	0.250453	0.999919	NA	NA	NA	NA	NA	NA	NA	Vgf	NA	Q0VGU4	Vgf	Vgf	ENSMUSG00000037428	381677
DE.hippo.Age8	0.142301	hippo	Age8	2278	3.90636	0.00070022	0.00738414	NA	NA	NA	NA	NA	NA	NA	Vgf	NA	Q0VGU4	Vgf	Vgf	ENSMUSG00000037428	381677
DE.hippo.Age2	0.00725863	hippo	Age2	1087	0.471848	0.641433	0.974473	NA	NA	NA	NA	NA	NA	NA	Vdac3	Voltage-dependent anion-selective channel protein 3	J3QMG3;Q60931	Vdac3	Vdac3	ENSMUSG00000008892	22335
DE.hippo.Age5	-0.0192614	hippo	Age5	1087	-1.80212	0.0801202	0.696986	NA	NA	NA	NA	NA	NA	NA	Vdac3	Voltage-dependent anion-selective channel protein 3	J3QMG3;Q60931	Vdac3	Vdac3	ENSMUSG00000008892	22335
DE.hippo.Age8	-0.00615423	hippo	Age8	1087	-0.474439	0.63962	0.879918	NA	NA	NA	NA	NA	NA	NA	Vdac3	Voltage-dependent anion-selective channel protein 3	J3QMG3;Q60931	Vdac3	Vdac3	ENSMUSG00000008892	22335
DE.hippo.Age2	0.0072314	hippo	Age2	2640	0.606453	0.55009	0.952408	NA	NA	NA	NA	NA	NA	NA	Vdac2	Voltage-dependent anion-selective channel protein 2	D3YZT5;Q60930	Vdac2	Vdac2	ENSMUSG00000021771	22334
DE.hippo.Age5	0.000524783	hippo	Age5	2640	0.0355611	0.971834	0.999919	NA	NA	NA	NA	NA	NA	NA	Vdac2	Voltage-dependent anion-selective channel protein 2	D3YZT5;Q60930	Vdac2	Vdac2	ENSMUSG00000021771	22334
DE.hippo.Age8	-0.00753883	hippo	Age8	2640	-0.767531	0.450503	0.734656	NA	NA	NA	NA	NA	NA	NA	Vdac2	Voltage-dependent anion-selective channel protein 2	D3YZT5;Q60930	Vdac2	Vdac2	ENSMUSG00000021771	22334
DE.hippo.Age2	-0.0330554	hippo	Age2	2641	-1.4739	0.153918	0.660746	NA	NA	NA	NA	NA	NA	NA	Vdac1	Voltage-dependent anion-selective channel protein 1	F2Z471;Q60932;Q60932-2	Vdac1	Vdac1	ENSMUSG00000020402	22333
DE.hippo.Age5	-0.00856862	hippo	Age5	2641	-0.522209	0.604805	0.999919	NA	NA	NA	NA	NA	NA	NA	Vdac1	Voltage-dependent anion-selective channel protein 1	F2Z471;Q60932;Q60932-2	Vdac1	Vdac1	ENSMUSG00000020402	22333
DE.hippo.Age8	-0.0147118	hippo	Age8	2641	-1.27885	0.213587	0.481149	NA	NA	NA	NA	NA	NA	NA	Vdac1	Voltage-dependent anion-selective channel protein 1	F2Z471;Q60932;Q60932-2	Vdac1	Vdac1	ENSMUSG00000020402	22333
DE.hippo.Age2	0.0996321	hippo	Age2	3540	1.85788	0.0758944	0.496587	NA	NA	NA	NA	NA	NA	NA	Vcpip1	Deubiquitinating protein VCIP135	Q8CDG3;Q8CDG3-2	Vcpip1	Vcpip1	ENSMUSG00000045210	70675
DE.hippo.Age5	0.00754783	hippo	Age5	3540	0.174044	0.862831	0.999919	NA	NA	NA	NA	NA	NA	NA	Vcpip1	Deubiquitinating protein VCIP135	Q8CDG3;Q8CDG3-2	Vcpip1	Vcpip1	ENSMUSG00000045210	70675
DE.hippo.Age8	-0.00186957	hippo	Age8	3540	-0.0343142	0.97292	0.9931	NA	NA	NA	NA	NA	NA	NA	Vcpip1	Deubiquitinating protein VCIP135	Q8CDG3;Q8CDG3-2	Vcpip1	Vcpip1	ENSMUSG00000045210	70675
DE.hippo.Age2	0.00269382	hippo	Age2	2223	0.262621	0.795156	0.989426	NA	NA	NA	NA	NA	NA	NA	Vcp	Transitional endoplasmic reticulum ATPase	Q01853	Vcp	Vcp	ENSMUSG00000028452	269523
DE.hippo.Age5	0.0155623	hippo	Age5	2223	1.60916	0.116539	0.824897	NA	NA	NA	NA	NA	NA	NA	Vcp	Transitional endoplasmic reticulum ATPase	Q01853	Vcp	Vcp	ENSMUSG00000028452	269523
DE.hippo.Age8	0.041793	hippo	Age8	2223	5.32019	2.06e-05	0.000606882	NA	NA	NA	NA	NA	NA	NA	Vcp	Transitional endoplasmic reticulum ATPase	Q01853	Vcp	Vcp	ENSMUSG00000028452	269523
DE.hippo.Age2	0.0240507	hippo	Age2	2799	1.21074	0.238158	0.770069	NA	NA	NA	NA	NA	NA	NA	Vcl	Vinculin	Q64727	Vcl	Vcl	ENSMUSG00000021823	22330
DE.hippo.Age5	0.002796	hippo	Age5	2799	0.149768	0.881805	0.999919	NA	NA	NA	NA	NA	NA	NA	Vcl	Vinculin	Q64727	Vcl	Vcl	ENSMUSG00000021823	22330
DE.hippo.Age8	0.00249207	hippo	Age8	2799	0.158257	0.875623	0.966369	NA	NA	NA	NA	NA	NA	NA	Vcl	Vinculin	Q64727	Vcl	Vcl	ENSMUSG00000021823	22330
DE.hippo.Age2	-0.0109391	hippo	Age2	616	-0.386178	0.702876	0.982634	NA	NA	NA	NA	NA	NA	NA	Vcan	Versican core protein	E9PYH0;E9QMK2;E9QMK3;G3XA35;Q62059;Q62059-2;Q62059-3;Q62059-4;Q8BS97	Vcan	Vcan	ENSMUSG00000021614	13003
DE.hippo.Age5	0.00955292	hippo	Age5	616	0.433369	0.667398	0.999919	NA	NA	NA	NA	NA	NA	NA	Vcan	Versican core protein	E9PYH0;E9QMK2;E9QMK3;G3XA35;Q62059;Q62059-2;Q62059-3;Q62059-4;Q8BS97	Vcan	Vcan	ENSMUSG00000021614	13003
DE.hippo.Age8	-0.0750859	hippo	Age8	616	-4.30889	0.000256272	0.00345383	NA	NA	NA	NA	NA	NA	NA	Vcan	Versican core protein	E9PYH0;E9QMK2;E9QMK3;G3XA35;Q62059;Q62059-2;Q62059-3;Q62059-4;Q8BS97	Vcan	Vcan	ENSMUSG00000021614	13003
DE.hippo.Age2	-0.0814515	hippo	Age2	1632	-0.437117	0.666652	0.980218	NA	NA	NA	NA	NA	NA	NA	Vcam1	Vascular cell adhesion protein 1	P29533;P29533-2;Q3UPN1	Vcam1	Vcam1	ENSMUSG00000027962	22329
DE.hippo.Age8	-0.0140824	hippo	Age8	1632	-0.0992749	0.921811	0.982312	NA	NA	NA	NA	NA	NA	NA	Vcam1	Vascular cell adhesion protein 1	P29533;P29533-2;Q3UPN1	Vcam1	Vcam1	ENSMUSG00000027962	22329
DE.hippo.Age2	-0.0380516	hippo	Age2	1949	-2.27219	0.0326311	0.36738	NA	NA	NA	NA	NA	NA	NA	Vbp1	Prefoldin subunit 3	P61759;Q3TIR6	Vbp1	Vbp1	ENSMUSG00000031197	22327
DE.hippo.Age5	0.00492651	hippo	Age5	1949	0.301935	0.764483	0.999919	NA	NA	NA	NA	NA	NA	NA	Vbp1	Prefoldin subunit 3	P61759;Q3TIR6	Vbp1	Vbp1	ENSMUSG00000031197	22327
DE.hippo.Age8	-0.0163661	hippo	Age8	1949	-0.746467	0.462879	0.745011	NA	NA	NA	NA	NA	NA	NA	Vbp1	Prefoldin subunit 3	P61759;Q3TIR6	Vbp1	Vbp1	ENSMUSG00000031197	22327
DE.hippo.Age2	-0.132705	hippo	Age2	3070	-2.12994	0.0439745	0.414449	NA	NA	NA	NA	NA	NA	NA	Vat1l	Synaptic vesicle membrane protein VAT-1 homolog-like	Q80TB8	Vat1l	Vat1l	ENSMUSG00000046844	270097
DE.hippo.Age5	0.0823876	hippo	Age5	3070	1.28272	0.207996	0.974412	NA	NA	NA	NA	NA	NA	NA	Vat1l	Synaptic vesicle membrane protein VAT-1 homolog-like	Q80TB8	Vat1l	Vat1l	ENSMUSG00000046844	270097
DE.hippo.Age8	0.231647	hippo	Age8	3070	4.87232	6.26e-05	0.00136356	NA	NA	NA	NA	NA	NA	NA	Vat1l	Synaptic vesicle membrane protein VAT-1 homolog-like	Q80TB8	Vat1l	Vat1l	ENSMUSG00000046844	270097
DE.hippo.Age2	-0.0576771	hippo	Age2	2764	-2.41402	0.0240418	0.309759	NA	NA	NA	NA	NA	NA	NA	Vat1	Synaptic vesicle membrane protein VAT-1 homolog	Q62465	Vat1	Vat1	ENSMUSG00000034993	26949
DE.hippo.Age5	0.0603253	hippo	Age5	2764	2.09835	0.043138	0.544851	NA	NA	NA	NA	NA	NA	NA	Vat1	Synaptic vesicle membrane protein VAT-1 homolog	Q62465	Vat1	Vat1	ENSMUSG00000034993	26949
DE.hippo.Age8	0.0871394	hippo	Age8	2764	3.29811	0.0031183	0.0240006	NA	NA	NA	NA	NA	NA	NA	Vat1	Synaptic vesicle membrane protein VAT-1 homolog	Q62465	Vat1	Vat1	ENSMUSG00000034993	26949
DE.hippo.Age2	0.0850826	hippo	Age2	5046	2.95688	0.00701833	0.178895	NA	NA	NA	NA	NA	NA	NA	Vars	Valine--tRNA ligase	G3UY93;Q9Z1Q9	Vars	Vars	ENSMUSG00000007029	22321
DE.hippo.Age5	0.0172997	hippo	Age5	5046	1.39101	0.172979	0.935796	NA	NA	NA	NA	NA	NA	NA	Vars	Valine--tRNA ligase	G3UY93;Q9Z1Q9	Vars	Vars	ENSMUSG00000007029	22321
DE.hippo.Age8	0.0390009	hippo	Age8	5046	2.87487	0.00850824	0.0505206	NA	NA	NA	NA	NA	NA	NA	Vars	Valine--tRNA ligase	G3UY93;Q9Z1Q9	Vars	Vars	ENSMUSG00000007029	22321
DE.hippo.Age2	-0.0327969	hippo	Age2	3238	-1.65016	0.112356	0.574166	NA	NA	NA	NA	NA	NA	NA	Vapb	Vesicle-associated membrane protein-associated protein B	Q8BH80;Q9QY76	Vapb	Vapb	ENSMUSG00000054455	56491
DE.hippo.Age5	-0.00725835	hippo	Age5	3238	-0.482141	0.632699	0.999919	NA	NA	NA	NA	NA	NA	NA	Vapb	Vesicle-associated membrane protein-associated protein B	Q8BH80;Q9QY76	Vapb	Vapb	ENSMUSG00000054455	56491
DE.hippo.Age8	-0.00762198	hippo	Age8	3238	-0.423201	0.676044	0.896591	NA	NA	NA	NA	NA	NA	NA	Vapb	Vesicle-associated membrane protein-associated protein B	Q8BH80;Q9QY76	Vapb	Vapb	ENSMUSG00000054455	56491
DE.hippo.Age2	-0.0224251	hippo	Age2	4990	-1.37129	0.183376	0.714865	NA	NA	NA	NA	NA	NA	NA	Vapa	Vesicle-associated membrane protein-associated protein A	Q9WV55	Vapa	Vapa	ENSMUSG00000024091	30960
DE.hippo.Age5	0.00932793	hippo	Age5	4990	0.687643	0.496197	0.999919	NA	NA	NA	NA	NA	NA	NA	Vapa	Vesicle-associated membrane protein-associated protein A	Q9WV55	Vapa	Vapa	ENSMUSG00000024091	30960
DE.hippo.Age8	0.011848	hippo	Age8	4990	0.851043	0.40344	0.700359	NA	NA	NA	NA	NA	NA	NA	Vapa	Vesicle-associated membrane protein-associated protein A	Q9WV55	Vapa	Vapa	ENSMUSG00000024091	30960
DE.hippo.Age2	0.00599431	hippo	Age2	2103	0.0311675	0.975414	0.998259	NA	NA	NA	NA	NA	NA	NA	Vamp7	Vesicle-associated membrane protein 7	P70280	Vamp7	Vamp7	NA	20955
DE.hippo.Age5	0.0796401	hippo	Age5	2103	0.445459	0.658803	0.999919	NA	NA	NA	NA	NA	NA	NA	Vamp7	Vesicle-associated membrane protein 7	P70280	Vamp7	Vamp7	NA	20955
DE.hippo.Age8	0.00925755	hippo	Age8	2103	0.0681133	0.946279	0.987539	NA	NA	NA	NA	NA	NA	NA	Vamp7	Vesicle-associated membrane protein 7	P70280	Vamp7	Vamp7	NA	20955
DE.hippo.Age2	0.00816989	hippo	Age2	1286	0.05752	0.954644	0.998259	NA	NA	NA	NA	NA	NA	NA	Vamp4	Vesicle-associated membrane protein 4	O70480;Q8BSN6	Vamp4	Vamp4	ENSMUSG00000026696	53330
DE.hippo.Age5	-0.087022	hippo	Age5	1286	-0.557458	0.581205	0.999919	NA	NA	NA	NA	NA	NA	NA	Vamp4	Vesicle-associated membrane protein 4	O70480;Q8BSN6	Vamp4	Vamp4	ENSMUSG00000026696	53330
DE.hippo.Age8	0.0630135	hippo	Age8	1286	0.480953	0.635253	0.876509	NA	NA	NA	NA	NA	NA	NA	Vamp4	Vesicle-associated membrane protein 4	O70480;Q8BSN6	Vamp4	Vamp4	ENSMUSG00000026696	53330
DE.hippo.Age2	-0.0234662	hippo	Age2	219	-0.888579	0.383329	0.888313	NA	NA	NA	NA	NA	NA	NA	Vamp2	Vesicle-associated membrane protein 2	B0QZN5;P63044	Vamp2	Vamp2	ENSMUSG00000020894	22318
DE.hippo.Age5	-0.00360433	hippo	Age5	219	-0.169403	0.866452	0.999919	NA	NA	NA	NA	NA	NA	NA	Vamp2	Vesicle-associated membrane protein 2	B0QZN5;P63044	Vamp2	Vamp2	ENSMUSG00000020894	22318
DE.hippo.Age8	0.0449419	hippo	Age8	219	1.93145	0.0657266	0.221047	NA	NA	NA	NA	NA	NA	NA	Vamp2	Vesicle-associated membrane protein 2	B0QZN5;P63044	Vamp2	Vamp2	ENSMUSG00000020894	22318
DE.hippo.Age2	0.0130035	hippo	Age2	364	0.252433	0.802925	0.989426	NA	NA	NA	NA	NA	NA	NA	Vamp1	Vesicle-associated membrane protein 1	D3YTU0;Q62442;Q62442-2	Vamp1	Vamp1	ENSMUSG00000030337	22317
DE.hippo.Age5	-0.0139348	hippo	Age5	364	-0.400565	0.691168	0.999919	NA	NA	NA	NA	NA	NA	NA	Vamp1	Vesicle-associated membrane protein 1	D3YTU0;Q62442;Q62442-2	Vamp1	Vamp1	ENSMUSG00000030337	22317
DE.hippo.Age8	-0.12801	hippo	Age8	364	-3.60112	0.00148988	0.0130788	NA	NA	NA	NA	NA	NA	NA	Vamp1	Vesicle-associated membrane protein 1	D3YTU0;Q62442;Q62442-2	Vamp1	Vamp1	ENSMUSG00000030337	22317
DE.hippo.Age2	-0.00202423	hippo	Age2	3120	-0.0579781	0.954261	0.998259	NA	NA	NA	NA	NA	NA	NA	Vac14	Protein VAC14 homolog	Q80WQ2	Vac14	Vac14	ENSMUSG00000010936	234729
DE.hippo.Age5	0.0120115	hippo	Age5	3120	0.260159	0.796261	0.999919	NA	NA	NA	NA	NA	NA	NA	Vac14	Protein VAC14 homolog	Q80WQ2	Vac14	Vac14	ENSMUSG00000010936	234729
DE.hippo.Age8	0.189853	hippo	Age8	3120	3.03286	0.00587636	0.0380966	NA	NA	NA	NA	NA	NA	NA	Vac14	Protein VAC14 homolog	Q80WQ2	Vac14	Vac14	ENSMUSG00000010936	234729
DE.hippo.Age2	-0.00775541	hippo	Age2	719	-0.0407366	0.967886	0.998259	NA	NA	NA	NA	NA	NA	NA	Utrn	NA	E9Q6R7	Utrn	Utrn	ENSMUSG00000019820	22288
DE.hippo.Age5	-0.167742	hippo	Age5	719	-1.01687	0.317593	0.999919	NA	NA	NA	NA	NA	NA	NA	Utrn	NA	E9Q6R7	Utrn	Utrn	ENSMUSG00000019820	22288
DE.hippo.Age8	-0.103836	hippo	Age8	719	-0.71947	0.479704	0.758558	NA	NA	NA	NA	NA	NA	NA	Utrn	NA	E9Q6R7	Utrn	Utrn	ENSMUSG00000019820	22288
DE.hippo.Age5	-0.00013359	hippo	Age5	906	-0.00107562	0.99915	0.999919	NA	NA	NA	NA	NA	NA	NA	Usp9y	Ubiquitin carboxyl-terminal hydrolase	F8VPU6	Usp9y	Usp9y	ENSMUSG00000069044	107868
DE.hippo.Age2	-0.00165783	hippo	Age2	2117	-0.118441	0.906736	0.997798	NA	NA	NA	NA	NA	NA	NA	Usp9x	Ubiquitin carboxyl-terminal hydrolase;Probable ubiquitin carboxyl-terminal hydrolase FAF-X	P70398;Q4FE56	Usp9x	Usp9x	ENSMUSG00000031010	22284
DE.hippo.Age5	0.00661213	hippo	Age5	2117	0.615926	0.541917	0.999919	NA	NA	NA	NA	NA	NA	NA	Usp9x	Ubiquitin carboxyl-terminal hydrolase;Probable ubiquitin carboxyl-terminal hydrolase FAF-X	P70398;Q4FE56	Usp9x	Usp9x	ENSMUSG00000031010	22284
DE.hippo.Age8	0.0228313	hippo	Age8	2117	2.98001	0.00665518	0.0417298	NA	NA	NA	NA	NA	NA	NA	Usp9x	Ubiquitin carboxyl-terminal hydrolase;Probable ubiquitin carboxyl-terminal hydrolase FAF-X	P70398;Q4FE56	Usp9x	Usp9x	ENSMUSG00000031010	22284
DE.hippo.Age2	0.0280968	hippo	Age2	907	2.86503	0.00869574	0.198905	NA	NA	NA	NA	NA	NA	NA	Usp7	Ubiquitin carboxyl-terminal hydrolase;Ubiquitin carboxyl-terminal hydrolase 7	E9PXY8;F8VPX1;Q6A4J8;Q6A4J8-2;Q6A4J8-3	Usp7	Usp7	ENSMUSG00000022710	252870
DE.hippo.Age5	-0.0160343	hippo	Age5	907	-1.41007	0.16732	0.92969	NA	NA	NA	NA	NA	NA	NA	Usp7	Ubiquitin carboxyl-terminal hydrolase;Ubiquitin carboxyl-terminal hydrolase 7	E9PXY8;F8VPX1;Q6A4J8;Q6A4J8-2;Q6A4J8-3	Usp7	Usp7	ENSMUSG00000022710	252870
DE.hippo.Age8	-0.0242915	hippo	Age8	907	-1.564	0.131351	0.353168	NA	NA	NA	NA	NA	NA	NA	Usp7	Ubiquitin carboxyl-terminal hydrolase;Ubiquitin carboxyl-terminal hydrolase 7	E9PXY8;F8VPX1;Q6A4J8;Q6A4J8-2;Q6A4J8-3	Usp7	Usp7	ENSMUSG00000022710	252870
DE.hippo.Age2	-0.0323728	hippo	Age2	1862	-2.1246	0.0444629	0.414449	NA	NA	NA	NA	NA	NA	NA	Usp5	Ubiquitin carboxyl-terminal hydrolase;Ubiquitin carboxyl-terminal hydrolase 5	P56399;Q3U4W8	Usp5	Usp5	ENSMUSG00000038429	22225
DE.hippo.Age5	0.0102185	hippo	Age5	1862	0.870481	0.389952	0.999919	NA	NA	NA	NA	NA	NA	NA	Usp5	Ubiquitin carboxyl-terminal hydrolase;Ubiquitin carboxyl-terminal hydrolase 5	P56399;Q3U4W8	Usp5	Usp5	ENSMUSG00000038429	22225
DE.hippo.Age8	0.0467858	hippo	Age8	1862	4.44104	0.000184054	0.00284241	NA	NA	NA	NA	NA	NA	NA	Usp5	Ubiquitin carboxyl-terminal hydrolase;Ubiquitin carboxyl-terminal hydrolase 5	P56399;Q3U4W8	Usp5	Usp5	ENSMUSG00000038429	22225
DE.hippo.Age2	0.161364	hippo	Age2	3421	1.31446	0.203385	0.739892	NA	NA	NA	NA	NA	NA	NA	Usp47	Ubiquitin carboxyl-terminal hydrolase 47	Q8BY87;Q8BY87-2	Usp47	Usp47	ENSMUSG00000059263	74996
DE.hippo.Age5	-0.0190398	hippo	Age5	3421	-0.172686	0.863919	0.999919	NA	NA	NA	NA	NA	NA	NA	Usp47	Ubiquitin carboxyl-terminal hydrolase 47	Q8BY87;Q8BY87-2	Usp47	Usp47	ENSMUSG00000059263	74996
DE.hippo.Age8	-0.04804	hippo	Age8	3421	-0.605414	0.551041	0.817511	NA	NA	NA	NA	NA	NA	NA	Usp47	Ubiquitin carboxyl-terminal hydrolase 47	Q8BY87;Q8BY87-2	Usp47	Usp47	ENSMUSG00000059263	74996
DE.hippo.Age2	-0.013396	hippo	Age2	1959	-0.103845	0.918183	0.997798	NA	NA	NA	NA	NA	NA	NA	Usp46	Ubiquitin carboxyl-terminal hydrolase 46	D3YVU0;P62069	Usp46	Usp46	ENSMUSG00000054814	69727
DE.hippo.Age5	0.00557161	hippo	Age5	1959	0.0400921	0.968247	0.999919	NA	NA	NA	NA	NA	NA	NA	Usp46	Ubiquitin carboxyl-terminal hydrolase 46	D3YVU0;P62069	Usp46	Usp46	ENSMUSG00000054814	69727
DE.hippo.Age8	-0.00768694	hippo	Age8	1959	-0.055575	0.956177	0.988955	NA	NA	NA	NA	NA	NA	NA	Usp46	Ubiquitin carboxyl-terminal hydrolase 46	D3YVU0;P62069	Usp46	Usp46	ENSMUSG00000054814	69727
DE.hippo.Age2	-0.0105935	hippo	Age2	1662	-0.0915745	0.927894	0.997798	NA	NA	NA	NA	NA	NA	NA	Usp4	Ubiquitin carboxyl-terminal hydrolase 4	P35123	Usp4	Usp4	ENSMUSG00000032612	22258
DE.hippo.Age5	-0.0255495	hippo	Age5	1662	-0.186208	0.853418	0.999919	NA	NA	NA	NA	NA	NA	NA	Usp4	Ubiquitin carboxyl-terminal hydrolase 4	P35123	Usp4	Usp4	ENSMUSG00000032612	22258
DE.hippo.Age8	0.178697	hippo	Age8	1662	1.9696	0.0620816	0.213603	NA	NA	NA	NA	NA	NA	NA	Usp4	Ubiquitin carboxyl-terminal hydrolase 4	P35123	Usp4	Usp4	ENSMUSG00000032612	22258
DE.hippo.Age2	-0.00883527	hippo	Age2	2331	-0.222813	0.825809	0.989426	NA	NA	NA	NA	NA	NA	NA	Usp39	U4/U6.U5 tri-snRNP-associated protein 2	Q3TIX9	Usp39	Usp39	ENSMUSG00000056305	28035
DE.hippo.Age5	0.00468115	hippo	Age5	2331	0.0634802	0.949804	0.999919	NA	NA	NA	NA	NA	NA	NA	Usp39	U4/U6.U5 tri-snRNP-associated protein 2	Q3TIX9	Usp39	Usp39	ENSMUSG00000056305	28035
DE.hippo.Age2	0.170622	hippo	Age2	266	1.19892	0.242637	0.770069	NA	NA	NA	NA	NA	NA	NA	Usp24	Ubiquitin carboxyl-terminal hydrolase 24;Ubiquitin carboxyl-terminal hydrolase	B1AY13;E9PV45	Usp24	Usp24	ENSMUSG00000028514	329908
DE.hippo.Age5	0.0250517	hippo	Age5	266	0.136012	0.892635	0.999919	NA	NA	NA	NA	NA	NA	NA	Usp24	Ubiquitin carboxyl-terminal hydrolase 24;Ubiquitin carboxyl-terminal hydrolase	B1AY13;E9PV45	Usp24	Usp24	ENSMUSG00000028514	329908
DE.hippo.Age8	0.0116925	hippo	Age8	266	0.0653699	0.948464	0.987539	NA	NA	NA	NA	NA	NA	NA	Usp24	Ubiquitin carboxyl-terminal hydrolase 24;Ubiquitin carboxyl-terminal hydrolase	B1AY13;E9PV45	Usp24	Usp24	ENSMUSG00000028514	329908
DE.hippo.Age2	-0.0175302	hippo	Age2	3786	-0.125663	0.901127	0.997798	NA	NA	NA	NA	NA	NA	NA	Usp15	Ubiquitin carboxyl-terminal hydrolase 15	Q8R5H1;Q8R5H1-2;Q8R5H1-5	Usp15	Usp15	ENSMUSG00000020124	14479
DE.hippo.Age5	0.00630737	hippo	Age5	3786	0.0380363	0.969874	0.999919	NA	NA	NA	NA	NA	NA	NA	Usp15	Ubiquitin carboxyl-terminal hydrolase 15	Q8R5H1;Q8R5H1-2;Q8R5H1-5	Usp15	Usp15	ENSMUSG00000020124	14479
DE.hippo.Age8	0.0103962	hippo	Age8	3786	0.0730189	0.942417	0.986383	NA	NA	NA	NA	NA	NA	NA	Usp15	Ubiquitin carboxyl-terminal hydrolase 15	Q8R5H1;Q8R5H1-2;Q8R5H1-5	Usp15	Usp15	ENSMUSG00000020124	14479
DE.hippo.Age2	0.0022071	hippo	Age2	4819	0.128692	0.898708	0.997798	NA	NA	NA	NA	NA	NA	NA	Usp14	Ubiquitin carboxyl-terminal hydrolase 14;Ubiquitin carboxyl-terminal hydrolase	E9PYI8;Q9JMA1	Usp14	Usp14	ENSMUSG00000047879	59025
DE.hippo.Age5	-0.0044012	hippo	Age5	4819	-0.305735	0.761612	0.999919	NA	NA	NA	NA	NA	NA	NA	Usp14	Ubiquitin carboxyl-terminal hydrolase 14;Ubiquitin carboxyl-terminal hydrolase	E9PYI8;Q9JMA1	Usp14	Usp14	ENSMUSG00000047879	59025
DE.hippo.Age8	0.0452587	hippo	Age8	4819	4.40352	0.000202191	0.00304036	NA	NA	NA	NA	NA	NA	NA	Usp14	Ubiquitin carboxyl-terminal hydrolase 14;Ubiquitin carboxyl-terminal hydrolase	E9PYI8;Q9JMA1	Usp14	Usp14	ENSMUSG00000047879	59025
DE.hippo.Age2	-0.124126	hippo	Age2	4099	-1.07642	0.293809	0.831755	NA	NA	NA	NA	NA	NA	NA	Usp11	Ubiquitin carboxyl-terminal hydrolase 11	Q99K46	Usp11	Usp11	ENSMUSG00000031066	236733
DE.hippo.Age5	-0.0421177	hippo	Age5	4099	-0.297021	0.768252	0.999919	NA	NA	NA	NA	NA	NA	NA	Usp11	Ubiquitin carboxyl-terminal hydrolase 11	Q99K46	Usp11	Usp11	ENSMUSG00000031066	236733
DE.hippo.Age8	-0.0317211	hippo	Age8	4099	-0.153859	0.879176	0.968644	NA	NA	NA	NA	NA	NA	NA	Usp11	Ubiquitin carboxyl-terminal hydrolase 11	Q99K46	Usp11	Usp11	ENSMUSG00000031066	236733
DE.hippo.Age2	-0.108727	hippo	Age2	1812	-0.727885	0.474628	0.935622	NA	NA	NA	NA	NA	NA	NA	Usp10	Ubiquitin carboxyl-terminal hydrolase 10	P52479;P52479-2	Usp10	Usp10	ENSMUSG00000031826	22224
DE.hippo.Age5	0.0643442	hippo	Age5	1812	0.444936	0.659177	0.999919	NA	NA	NA	NA	NA	NA	NA	Usp10	Ubiquitin carboxyl-terminal hydrolase 10	P52479;P52479-2	Usp10	Usp10	ENSMUSG00000031826	22224
DE.hippo.Age8	0.0155398	hippo	Age8	1812	0.0770605	0.939265	0.986217	NA	NA	NA	NA	NA	NA	NA	Usp10	Ubiquitin carboxyl-terminal hydrolase 10	P52479;P52479-2	Usp10	Usp10	ENSMUSG00000031826	22224
DE.hippo.Age2	0.00217548	hippo	Age2	5055	0.180059	0.858667	0.993961	NA	NA	NA	NA	NA	NA	NA	Uso1	General vesicular transport factor p115	Q9Z1Z0;Q9Z1Z0-2;Q9Z1Z0-3	Uso1	Uso1	ENSMUSG00000029407	56041
DE.hippo.Age5	0.0102569	hippo	Age5	5055	0.750699	0.457837	0.999919	NA	NA	NA	NA	NA	NA	NA	Uso1	General vesicular transport factor p115	Q9Z1Z0;Q9Z1Z0-2;Q9Z1Z0-3	Uso1	Uso1	ENSMUSG00000029407	56041
DE.hippo.Age8	0.00745297	hippo	Age8	5055	0.517998	0.609362	0.859108	NA	NA	NA	NA	NA	NA	NA	Uso1	General vesicular transport factor p115	Q9Z1Z0;Q9Z1Z0-2;Q9Z1Z0-3	Uso1	Uso1	ENSMUSG00000029407	56041
DE.hippo.Age2	-0.0665219	hippo	Age2	3001	-3.12326	0.00473605	0.14427	NA	NA	NA	NA	NA	NA	NA	Usmg5	Up-regulated during skeletal muscle growth protein 5	Q78IK2	Usmg5	Usmg5	ENSMUSG00000071528	66477
DE.hippo.Age5	-0.0434935	hippo	Age5	3001	-2.19777	0.0346523	0.509653	NA	NA	NA	NA	NA	NA	NA	Usmg5	Up-regulated during skeletal muscle growth protein 5	Q78IK2	Usmg5	Usmg5	ENSMUSG00000071528	66477
DE.hippo.Age8	-0.0529971	hippo	Age8	3001	-3.19035	0.00404055	0.0288433	NA	NA	NA	NA	NA	NA	NA	Usmg5	Up-regulated during skeletal muscle growth protein 5	Q78IK2	Usmg5	Usmg5	ENSMUSG00000071528	66477
DE.hippo.Age2	0.0820592	hippo	Age2	2128	3.91076	0.000690853	0.0629173	NA	NA	NA	NA	NA	NA	NA	Urod	Uroporphyrinogen decarboxylase	P70697	Urod	Urod	ENSMUSG00000028684	22275
DE.hippo.Age5	0.0378552	hippo	Age5	2128	1.62937	0.112177	0.818344	NA	NA	NA	NA	NA	NA	NA	Urod	Uroporphyrinogen decarboxylase	P70697	Urod	Urod	ENSMUSG00000028684	22275
DE.hippo.Age8	-0.0515785	hippo	Age8	2128	-1.75201	0.0929756	0.280655	NA	NA	NA	NA	NA	NA	NA	Urod	Uroporphyrinogen decarboxylase	P70697	Urod	Urod	ENSMUSG00000028684	22275
DE.hippo.Age2	0.0158741	hippo	Age2	4232	0.745569	0.463398	0.935622	NA	NA	NA	NA	NA	NA	NA	Uqcrq	Cytochrome b-c1 complex subunit 8	Q9CQ69	Uqcrq	Uqcrq	ENSMUSG00000044894	22272
DE.hippo.Age5	-0.131257	hippo	Age5	4232	-4.04596	0.000272242	0.0248671	NA	NA	NA	NA	NA	NA	NA	Uqcrq	Cytochrome b-c1 complex subunit 8	Q9CQ69	Uqcrq	Uqcrq	ENSMUSG00000044894	22272
DE.hippo.Age8	-0.10172	hippo	Age8	4232	-2.72239	0.0120868	0.065539	NA	NA	NA	NA	NA	NA	NA	Uqcrq	Cytochrome b-c1 complex subunit 8	Q9CQ69	Uqcrq	Uqcrq	ENSMUSG00000044894	22272
DE.hippo.Age2	-0.0395991	hippo	Age2	2207	-1.71136	0.100324	0.551935	NA	NA	NA	NA	NA	NA	NA	Uqcrh	Cytochrome b-c1 complex subunit 6, mitochondrial	P99028	Uqcrh	Uqcrh	ENSMUSG00000063882	66576
DE.hippo.Age5	0.0232677	hippo	Age5	2207	0.986509	0.330635	0.999919	NA	NA	NA	NA	NA	NA	NA	Uqcrh	Cytochrome b-c1 complex subunit 6, mitochondrial	P99028	Uqcrh	Uqcrh	ENSMUSG00000063882	66576
DE.hippo.Age8	-0.021247	hippo	Age8	2207	-1.26005	0.220174	0.491158	NA	NA	NA	NA	NA	NA	NA	Uqcrh	Cytochrome b-c1 complex subunit 6, mitochondrial	P99028	Uqcrh	Uqcrh	ENSMUSG00000063882	66576
DE.hippo.Age2	0.0126601	hippo	Age2	4306	0.71227	0.483384	0.936404	NA	NA	NA	NA	NA	NA	NA	Uqcrfs1	Cytochrome b-c1 complex subunit Rieske, mitochondrial;Cytochrome b-c1 complex subunit 11	Q9CR68	Uqcrfs1	Uqcrfs1	ENSMUSG00000038462	66694
DE.hippo.Age5	0.0100539	hippo	Age5	4306	0.59189	0.557718	0.999919	NA	NA	NA	NA	NA	NA	NA	Uqcrfs1	Cytochrome b-c1 complex subunit Rieske, mitochondrial;Cytochrome b-c1 complex subunit 11	Q9CR68	Uqcrfs1	Uqcrfs1	ENSMUSG00000038462	66694
DE.hippo.Age8	0.00592619	hippo	Age8	4306	0.419382	0.678793	0.896591	NA	NA	NA	NA	NA	NA	NA	Uqcrfs1	Cytochrome b-c1 complex subunit Rieske, mitochondrial;Cytochrome b-c1 complex subunit 11	Q9CR68	Uqcrfs1	Uqcrfs1	ENSMUSG00000038462	66694
DE.hippo.Age2	0.0204108	hippo	Age2	4593	1.46454	0.156436	0.666683	NA	NA	NA	NA	NA	NA	NA	Uqcrc2	Cytochrome b-c1 complex subunit 2, mitochondrial	Q9DB77	Uqcrc2	Uqcrc2	ENSMUSG00000030884	67003
DE.hippo.Age5	-0.0202498	hippo	Age5	4593	-1.88922	0.0671451	0.641331	NA	NA	NA	NA	NA	NA	NA	Uqcrc2	Cytochrome b-c1 complex subunit 2, mitochondrial	Q9DB77	Uqcrc2	Uqcrc2	ENSMUSG00000030884	67003
DE.hippo.Age8	-0.0620996	hippo	Age8	4593	-4.24257	0.000302553	0.00388416	NA	NA	NA	NA	NA	NA	NA	Uqcrc2	Cytochrome b-c1 complex subunit 2, mitochondrial	Q9DB77	Uqcrc2	Uqcrc2	ENSMUSG00000030884	67003
DE.hippo.Age2	0.0022673	hippo	Age2	4385	0.216	0.830871	0.989426	NA	NA	NA	NA	NA	NA	NA	Uqcrc1	Cytochrome b-c1 complex subunit 1, mitochondrial	Q9CZ13	Uqcrc1	Uqcrc1	ENSMUSG00000025651	22273
DE.hippo.Age5	-0.00163233	hippo	Age5	4385	-0.173811	0.863012	0.999919	NA	NA	NA	NA	NA	NA	NA	Uqcrc1	Cytochrome b-c1 complex subunit 1, mitochondrial	Q9CZ13	Uqcrc1	Uqcrc1	ENSMUSG00000025651	22273
DE.hippo.Age8	0.0138689	hippo	Age8	4385	1.6531	0.111773	0.31596	NA	NA	NA	NA	NA	NA	NA	Uqcrc1	Cytochrome b-c1 complex subunit 1, mitochondrial	Q9CZ13	Uqcrc1	Uqcrc1	ENSMUSG00000025651	22273
DE.hippo.Age2	0.0106671	hippo	Age2	4243	0.919417	0.367318	0.873656	NA	NA	NA	NA	NA	NA	NA	Uqcrb	Cytochrome b-c1 complex subunit 7	Q9CQB4;Q9D855	Uqcrb	Uqcrb	ENSMUSG00000021520	67530
DE.hippo.Age5	0.0217375	hippo	Age5	4243	1.40329	0.169315	0.92969	NA	NA	NA	NA	NA	NA	NA	Uqcrb	Cytochrome b-c1 complex subunit 7	Q9CQB4;Q9D855	Uqcrb	Uqcrb	ENSMUSG00000021520	67530
DE.hippo.Age8	0.0242108	hippo	Age8	4243	1.6815	0.106073	0.30679	NA	NA	NA	NA	NA	NA	NA	Uqcrb	Cytochrome b-c1 complex subunit 7	Q9CQB4;Q9D855	Uqcrb	Uqcrb	ENSMUSG00000021520	67530
DE.hippo.Age2	0.177385	hippo	Age2	4216	0.984291	0.335555	0.855414	NA	NA	NA	NA	NA	NA	NA	Uqcr11	Cytochrome b-c1 complex subunit 10	Q9CPX8	Uqcr11	Uqcr11	ENSMUSG00000020163	66594
DE.hippo.Age5	-0.151813	hippo	Age5	4216	-1.01993	0.314941	0.999919	NA	NA	NA	NA	NA	NA	NA	Uqcr11	Cytochrome b-c1 complex subunit 10	Q9CPX8	Uqcr11	Uqcr11	ENSMUSG00000020163	66594
DE.hippo.Age8	-0.183932	hippo	Age8	4216	-1.54863	0.135601	0.361307	NA	NA	NA	NA	NA	NA	NA	Uqcr11	Cytochrome b-c1 complex subunit 10	Q9CPX8	Uqcr11	Uqcr11	ENSMUSG00000020163	66594
DE.hippo.Age2	0.103239	hippo	Age2	3735	2.46983	0.0212751	0.298664	NA	NA	NA	NA	NA	NA	NA	Uqcr10	Cytochrome b-c1 complex subunit 9	Q8R1I1	Uqcr10	Uqcr10	ENSMUSG00000059534	66152
DE.hippo.Age5	-0.109151	hippo	Age5	3735	-2.7402	0.0095886	0.244721	NA	NA	NA	NA	NA	NA	NA	Uqcr10	Cytochrome b-c1 complex subunit 9	Q8R1I1	Uqcr10	Uqcr10	ENSMUSG00000059534	66152
DE.hippo.Age8	-0.135284	hippo	Age8	3735	-3.00477	0.00627879	0.0399873	NA	NA	NA	NA	NA	NA	NA	Uqcr10	Cytochrome b-c1 complex subunit 9	Q8R1I1	Uqcr10	Uqcr10	ENSMUSG00000059534	66152
DE.hippo.Age2	0.153756	hippo	Age2	4289	1.20872	0.242196	0.770069	NA	NA	NA	NA	NA	NA	NA	Mnf1	Mitochondrial nucleoid factor 1	D3Z4C9;D3Z4D6;Q9CQY6	Mnf1;Uqcc2	Uqcc2	ENSMUSG00000024208	67267
DE.hippo.Age5	0.112465	hippo	Age5	4289	0.703456	0.487177	0.999919	NA	NA	NA	NA	NA	NA	NA	Mnf1	Mitochondrial nucleoid factor 1	D3Z4C9;D3Z4D6;Q9CQY6	Mnf1;Uqcc2	Uqcc2	ENSMUSG00000024208	67267
DE.hippo.Age8	-0.0572952	hippo	Age8	4289	-0.543613	0.592123	0.849356	NA	NA	NA	NA	NA	NA	NA	Mnf1	Mitochondrial nucleoid factor 1	D3Z4C9;D3Z4D6;Q9CQY6	Mnf1;Uqcc2	Uqcc2	ENSMUSG00000024208	67267
DE.hippo.Age5	-0.0105032	hippo	Age5	4344	-0.0563225	0.955414	0.999919	NA	NA	NA	NA	NA	NA	NA	Uqcc	Ubiquinol-cytochrome c reductase complex chaperone CBP3 homolog	A6PWX5;A6PWX7;A6PWX8;A6PWX9;F6V305;Q9CWU6	Uqcc;Uqcc1	Uqcc1	ENSMUSG00000005882	56046
DE.hippo.Age5	-0.0105032	hippo	Age5	4344	-0.0563225	0.955414	0.999919	NA	NA	NA	NA	NA	NA	NA	Uqcc	Ubiquinol-cytochrome c reductase complex chaperone CBP3 homolog	A6PWX5;A6PWX7;A6PWX8;A6PWX9;F6V305;Q9CWU6	Uqcc;Uqcc1	Uqcc	ENSMUSG00000005882	56046
DE.hippo.Age2	0.111049	hippo	Age2	4668	2.25038	0.0341769	0.369088	NA	NA	NA	NA	NA	NA	NA	Upf1	Regulator of nonsense transcripts 1	Q9EPU0;Q9EPU0-2	Upf1	Upf1	ENSMUSG00000058301	19704
DE.hippo.Age5	0.0249105	hippo	Age5	4668	1.34992	0.185684	0.944138	NA	NA	NA	NA	NA	NA	NA	Upf1	Regulator of nonsense transcripts 1	Q9EPU0;Q9EPU0-2	Upf1	Upf1	ENSMUSG00000058301	19704
DE.hippo.Age8	0.0161197	hippo	Age8	4668	0.740376	0.466495	0.747866	NA	NA	NA	NA	NA	NA	NA	Upf1	Regulator of nonsense transcripts 1	Q9EPU0;Q9EPU0-2	Upf1	Upf1	ENSMUSG00000058301	19704
DE.hippo.Age2	0.0117182	hippo	Age2	1057	0.729347	0.473073	0.935622	NA	NA	NA	NA	NA	NA	NA	Unc13a	Protein unc-13 homolog A	H3BJZ7;Q4KUS2	Unc13a;Unc13b	Unc13b	ENSMUSG00000028456;ENSMUSG00000034799	22249;382018
DE.hippo.Age5	-0.0152012	hippo	Age5	1057	-1.32169	0.194821	0.956947	NA	NA	NA	NA	NA	NA	NA	Unc13a	Protein unc-13 homolog A	H3BJZ7;Q4KUS2	Unc13a;Unc13b	Unc13b	ENSMUSG00000028456;ENSMUSG00000034799	22249;382018
DE.hippo.Age8	-0.0141069	hippo	Age8	1057	-1.45584	0.158831	0.398981	NA	NA	NA	NA	NA	NA	NA	Unc13a	Protein unc-13 homolog A	H3BJZ7;Q4KUS2	Unc13a;Unc13b	Unc13b	ENSMUSG00000028456;ENSMUSG00000034799	22249;382018
DE.hippo.Age2	0.0117182	hippo	Age2	1057	0.729347	0.473073	0.935622	NA	NA	NA	NA	NA	NA	NA	Unc13a	Protein unc-13 homolog A	H3BJZ7;Q4KUS2	Unc13a;Unc13b	Unc13a	ENSMUSG00000028456;ENSMUSG00000034799	22249;382018
DE.hippo.Age5	-0.0152012	hippo	Age5	1057	-1.32169	0.194821	0.956947	NA	NA	NA	NA	NA	NA	NA	Unc13a	Protein unc-13 homolog A	H3BJZ7;Q4KUS2	Unc13a;Unc13b	Unc13a	ENSMUSG00000028456;ENSMUSG00000034799	22249;382018
DE.hippo.Age8	-0.0141069	hippo	Age8	1057	-1.45584	0.158831	0.398981	NA	NA	NA	NA	NA	NA	NA	Unc13a	Protein unc-13 homolog A	H3BJZ7;Q4KUS2	Unc13a;Unc13b	Unc13a	ENSMUSG00000028456;ENSMUSG00000034799	22249;382018
DE.hippo.Age2	0.107853	hippo	Age2	1473	0.652714	0.520627	0.951699	NA	NA	NA	NA	NA	NA	NA	Umps	Uridine 5-monophosphate synthase;Orotate phosphoribosyltransferase;Orotidine 5-phosphate decarboxylase	P13439	Umps	Umps	ENSMUSG00000022814	22247
DE.hippo.Age5	0.0305348	hippo	Age5	1473	0.189357	0.850935	0.999919	NA	NA	NA	NA	NA	NA	NA	Umps	Uridine 5-monophosphate synthase;Orotate phosphoribosyltransferase;Orotidine 5-phosphate decarboxylase	P13439	Umps	Umps	ENSMUSG00000022814	22247
DE.hippo.Age2	-0.0478976	hippo	Age2	182	-0.234018	0.817211	0.989426	NA	NA	NA	NA	NA	NA	NA	Uhrf1bp1l	UHRF1-binding protein 1-like	A2RSJ4	Uhrf1bp1l	Uhrf1bp1l	ENSMUSG00000019951	75089
DE.hippo.Age5	0.020196	hippo	Age5	182	0.0976404	0.922844	0.999919	NA	NA	NA	NA	NA	NA	NA	Uhrf1bp1l	UHRF1-binding protein 1-like	A2RSJ4	Uhrf1bp1l	Uhrf1bp1l	ENSMUSG00000019951	75089
DE.hippo.Age2	0.00857698	hippo	Age2	3994	0.422406	0.676609	0.982234	NA	NA	NA	NA	NA	NA	NA	Ugp2	UTP--glucose-1-phosphate uridylyltransferase	Q91ZJ5;Q91ZJ5-2	Ugp2	Ugp2	ENSMUSG00000001891	216558
DE.hippo.Age5	-0.00435943	hippo	Age5	3994	-0.2521	0.802434	0.999919	NA	NA	NA	NA	NA	NA	NA	Ugp2	UTP--glucose-1-phosphate uridylyltransferase	Q91ZJ5;Q91ZJ5-2	Ugp2	Ugp2	ENSMUSG00000001891	216558
DE.hippo.Age8	-0.029322	hippo	Age8	3994	-2.00213	0.0570896	0.200245	NA	NA	NA	NA	NA	NA	NA	Ugp2	UTP--glucose-1-phosphate uridylyltransferase	Q91ZJ5;Q91ZJ5-2	Ugp2	Ugp2	ENSMUSG00000001891	216558
DE.hippo.Age2	0.0277188	hippo	Age2	2885	1.53845	0.137437	0.630555	NA	NA	NA	NA	NA	NA	NA	Uggt1	UDP-glucose:glycoprotein glucosyltransferase 1	Q6P5E4	Uggt1	Uggt1	ENSMUSG00000037470	320011
DE.hippo.Age5	0.026146	hippo	Age5	2885	1.27988	0.208982	0.974968	NA	NA	NA	NA	NA	NA	NA	Uggt1	UDP-glucose:glycoprotein glucosyltransferase 1	Q6P5E4	Uggt1	Uggt1	ENSMUSG00000037470	320011
DE.hippo.Age8	0.0724319	hippo	Age8	2885	4.1568	0.000374952	0.00459564	NA	NA	NA	NA	NA	NA	NA	Uggt1	UDP-glucose:glycoprotein glucosyltransferase 1	Q6P5E4	Uggt1	Uggt1	ENSMUSG00000037470	320011
DE.hippo.Age2	-0.0335022	hippo	Age2	1953	-1.77192	0.0895132	0.538213	NA	NA	NA	NA	NA	NA	NA	Ufm1	Ubiquitin-fold modifier 1	D3YW97;H7BWZ1;P61961	Ufm1	Ufm1	ENSMUSG00000027746	67890
DE.hippo.Age5	0.0195338	hippo	Age5	1953	0.607894	0.547171	0.999919	NA	NA	NA	NA	NA	NA	NA	Ufm1	Ubiquitin-fold modifier 1	D3YW97;H7BWZ1;P61961	Ufm1	Ufm1	ENSMUSG00000027746	67890
DE.hippo.Age8	-0.0240303	hippo	Age8	1953	-1.13811	0.266687	0.556683	NA	NA	NA	NA	NA	NA	NA	Ufm1	Ubiquitin-fold modifier 1	D3YW97;H7BWZ1;P61961	Ufm1	Ufm1	ENSMUSG00000027746	67890
DE.hippo.Age2	0.0650408	hippo	Age2	2112	1.73121	0.0966642	0.55183	NA	NA	NA	NA	NA	NA	NA	Ufd1l	Ubiquitin fusion degradation protein 1 homolog	P70362	Ufd1;Ufd1l	Ufd1l	ENSMUSG00000005262	22230
DE.hippo.Age5	0.0138349	hippo	Age5	2112	0.436736	0.664977	0.999919	NA	NA	NA	NA	NA	NA	NA	Ufd1l	Ubiquitin fusion degradation protein 1 homolog	P70362	Ufd1;Ufd1l	Ufd1l	ENSMUSG00000005262	22230
DE.hippo.Age8	0.0501935	hippo	Age8	2112	2.32664	0.0290634	0.1247	NA	NA	NA	NA	NA	NA	NA	Ufd1l	Ubiquitin fusion degradation protein 1 homolog	P70362	Ufd1;Ufd1l	Ufd1l	ENSMUSG00000005262	22230
DE.hippo.Age2	0.0650408	hippo	Age2	2112	1.73121	0.0966642	0.55183	NA	NA	NA	NA	NA	NA	NA	Ufd1l	Ubiquitin fusion degradation protein 1 homolog	P70362	Ufd1;Ufd1l	Ufd1	ENSMUSG00000005262	22230
DE.hippo.Age5	0.0138349	hippo	Age5	2112	0.436736	0.664977	0.999919	NA	NA	NA	NA	NA	NA	NA	Ufd1l	Ubiquitin fusion degradation protein 1 homolog	P70362	Ufd1;Ufd1l	Ufd1	ENSMUSG00000005262	22230
DE.hippo.Age8	0.0501935	hippo	Age8	2112	2.32664	0.0290634	0.1247	NA	NA	NA	NA	NA	NA	NA	Ufd1l	Ubiquitin fusion degradation protein 1 homolog	P70362	Ufd1;Ufd1l	Ufd1	ENSMUSG00000005262	22230
DE.hippo.Age2	0.106049	hippo	Age2	4295	0.903446	0.375554	0.884421	NA	NA	NA	NA	NA	NA	NA	Ufc1	Ubiquitin-fold modifier-conjugating enzyme 1	M0QWS4;Q9CR09	Ufc1	Ufc1	ENSMUSG00000062963	66155
DE.hippo.Age5	-0.043039	hippo	Age5	4295	-0.274179	0.785554	0.999919	NA	NA	NA	NA	NA	NA	NA	Ufc1	Ubiquitin-fold modifier-conjugating enzyme 1	M0QWS4;Q9CR09	Ufc1	Ufc1	ENSMUSG00000062963	66155
DE.hippo.Age8	0.0167838	hippo	Age8	4295	0.13575	0.893242	0.973887	NA	NA	NA	NA	NA	NA	NA	Ufc1	Ubiquitin-fold modifier-conjugating enzyme 1	M0QWS4;Q9CR09	Ufc1	Ufc1	ENSMUSG00000062963	66155
DE.hippo.Age2	0.0158771	hippo	Age2	4978	0.29986	0.766948	0.985225	NA	NA	NA	NA	NA	NA	NA	Uchl5	Ubiquitin carboxyl-terminal hydrolase isozyme L5	A0A087WP81;A0A087WRL3;Q9WUP7;Q9WUP7-2	Uchl5	Uchl5	ENSMUSG00000018189	56207
DE.hippo.Age5	-0.0195583	hippo	Age5	4978	-0.275941	0.784211	0.999919	NA	NA	NA	NA	NA	NA	NA	Uchl5	Ubiquitin carboxyl-terminal hydrolase isozyme L5	A0A087WP81;A0A087WRL3;Q9WUP7;Q9WUP7-2	Uchl5	Uchl5	ENSMUSG00000018189	56207
DE.hippo.Age8	0.0472014	hippo	Age8	4978	1.71707	0.0992825	0.293956	NA	NA	NA	NA	NA	NA	NA	Uchl5	Ubiquitin carboxyl-terminal hydrolase isozyme L5	A0A087WP81;A0A087WRL3;Q9WUP7;Q9WUP7-2	Uchl5	Uchl5	ENSMUSG00000018189	56207
DE.hippo.Age2	-0.0297945	hippo	Age2	4778	-1.71895	0.09891	0.551935	NA	NA	NA	NA	NA	NA	NA	Uchl3;Uchl4	Ubiquitin carboxyl-terminal hydrolase isozyme L3;Ubiquitin carboxyl-terminal hydrolase isozyme L4	P58321;Q9JKB1	Uchl3;Uchl4	Uchl4	ENSMUSG00000022111;ENSMUSG00000035337	50933;93841
DE.hippo.Age5	-0.00503909	hippo	Age5	4778	-0.384198	0.70315	0.999919	NA	NA	NA	NA	NA	NA	NA	Uchl3;Uchl4	Ubiquitin carboxyl-terminal hydrolase isozyme L3;Ubiquitin carboxyl-terminal hydrolase isozyme L4	P58321;Q9JKB1	Uchl3;Uchl4	Uchl4	ENSMUSG00000022111;ENSMUSG00000035337	50933;93841
DE.hippo.Age8	-0.0127621	hippo	Age8	4778	-0.862343	0.397321	0.694547	NA	NA	NA	NA	NA	NA	NA	Uchl3;Uchl4	Ubiquitin carboxyl-terminal hydrolase isozyme L3;Ubiquitin carboxyl-terminal hydrolase isozyme L4	P58321;Q9JKB1	Uchl3;Uchl4	Uchl4	ENSMUSG00000022111;ENSMUSG00000035337	50933;93841
DE.hippo.Age2	-0.0297945	hippo	Age2	4778	-1.71895	0.09891	0.551935	NA	NA	NA	NA	NA	NA	NA	Uchl3;Uchl4	Ubiquitin carboxyl-terminal hydrolase isozyme L3;Ubiquitin carboxyl-terminal hydrolase isozyme L4	P58321;Q9JKB1	Uchl3;Uchl4	Uchl3	ENSMUSG00000022111;ENSMUSG00000035337	50933;93841
DE.hippo.Age5	-0.00503909	hippo	Age5	4778	-0.384198	0.70315	0.999919	NA	NA	NA	NA	NA	NA	NA	Uchl3;Uchl4	Ubiquitin carboxyl-terminal hydrolase isozyme L3;Ubiquitin carboxyl-terminal hydrolase isozyme L4	P58321;Q9JKB1	Uchl3;Uchl4	Uchl3	ENSMUSG00000022111;ENSMUSG00000035337	50933;93841
DE.hippo.Age8	-0.0127621	hippo	Age8	4778	-0.862343	0.397321	0.694547	NA	NA	NA	NA	NA	NA	NA	Uchl3;Uchl4	Ubiquitin carboxyl-terminal hydrolase isozyme L3;Ubiquitin carboxyl-terminal hydrolase isozyme L4	P58321;Q9JKB1	Uchl3;Uchl4	Uchl3	ENSMUSG00000022111;ENSMUSG00000035337	50933;93841
DE.hippo.Age2	-0.022373	hippo	Age2	4916	-0.949971	0.351897	0.863186	NA	NA	NA	NA	NA	NA	NA	Uchl1	Ubiquitin carboxyl-terminal hydrolase isozyme L1	Q9R0P9	Uchl1	Uchl1	ENSMUSG00000029223	22223
DE.hippo.Age5	0.0380933	hippo	Age5	4916	2.03159	0.049819	0.585081	NA	NA	NA	NA	NA	NA	NA	Uchl1	Ubiquitin carboxyl-terminal hydrolase isozyme L1	Q9R0P9	Uchl1	Uchl1	ENSMUSG00000029223	22223
DE.hippo.Age8	0.0635016	hippo	Age8	4916	4.12343	0.000407562	0.00483124	NA	NA	NA	NA	NA	NA	NA	Uchl1	Ubiquitin carboxyl-terminal hydrolase isozyme L1	Q9R0P9	Uchl1	Uchl1	ENSMUSG00000029223	22223
DE.hippo.Age2	0.00145873	hippo	Age2	4188	0.0574038	0.954714	0.998259	NA	NA	NA	NA	NA	NA	NA	Ubxn6	UBX domain-containing protein 6	Q99PL6	Ubxn6	Ubxn6	ENSMUSG00000019578	66530
DE.hippo.Age5	-0.0058496	hippo	Age5	4188	-0.308243	0.75972	0.999919	NA	NA	NA	NA	NA	NA	NA	Ubxn6	UBX domain-containing protein 6	Q99PL6	Ubxn6	Ubxn6	ENSMUSG00000019578	66530
DE.hippo.Age8	-0.0155054	hippo	Age8	4188	-0.871204	0.392565	0.691459	NA	NA	NA	NA	NA	NA	NA	Ubxn6	UBX domain-containing protein 6	Q99PL6	Ubxn6	Ubxn6	ENSMUSG00000019578	66530
DE.hippo.Age2	-0.0230973	hippo	Age2	4045	-0.589625	0.561128	0.954858	NA	NA	NA	NA	NA	NA	NA	Ubxn1	UBX domain-containing protein 1	Q922Y1	Ubxn1	Ubxn1	ENSMUSG00000071655	225896
DE.hippo.Age5	0.0267031	hippo	Age5	4045	0.827508	0.41354	0.999919	NA	NA	NA	NA	NA	NA	NA	Ubxn1	UBX domain-containing protein 1	Q922Y1	Ubxn1	Ubxn1	ENSMUSG00000071655	225896
DE.hippo.Age8	0.0217435	hippo	Age8	4045	0.582686	0.565723	0.826943	NA	NA	NA	NA	NA	NA	NA	Ubxn1	UBX domain-containing protein 1	Q922Y1	Ubxn1	Ubxn1	ENSMUSG00000071655	225896
DE.hippo.Age2	0.0863671	hippo	Age2	173	1.08579	0.290328	0.830184	NA	NA	NA	NA	NA	NA	NA	Ubtf	Nucleolar transcription factor 1	A2AWT5;A2AWT6;A2AWT7;P25976;P25976-2	Ubtf	Ubtf	ENSMUSG00000020923	21429
DE.hippo.Age5	0.0121252	hippo	Age5	173	0.138056	0.891008	0.999919	NA	NA	NA	NA	NA	NA	NA	Ubtf	Nucleolar transcription factor 1	A2AWT5;A2AWT6;A2AWT7;P25976;P25976-2	Ubtf	Ubtf	ENSMUSG00000020923	21429
DE.hippo.Age8	0.097017	hippo	Age8	173	1.75291	0.0928175	0.280438	NA	NA	NA	NA	NA	NA	NA	Ubtf	Nucleolar transcription factor 1	A2AWT5;A2AWT6;A2AWT7;P25976;P25976-2	Ubtf	Ubtf	ENSMUSG00000020923	21429
DE.hippo.Age2	0.0254429	hippo	Age2	127	1.23296	0.229912	0.763398	NA	NA	NA	NA	NA	NA	NA	Ubr4	E3 ubiquitin-protein ligase UBR4	A2AN08;A2AN08-3;A2AN08-5	Ubr4	Ubr4	ENSMUSG00000066036	69116
DE.hippo.Age5	0.0142148	hippo	Age5	127	0.705521	0.485142	0.999919	NA	NA	NA	NA	NA	NA	NA	Ubr4	E3 ubiquitin-protein ligase UBR4	A2AN08;A2AN08-3;A2AN08-5	Ubr4	Ubr4	ENSMUSG00000066036	69116
DE.hippo.Age8	-0.0127649	hippo	Age8	127	-0.618914	0.542	0.810022	NA	NA	NA	NA	NA	NA	NA	Ubr4	E3 ubiquitin-protein ligase UBR4	A2AN08;A2AN08-3;A2AN08-5	Ubr4	Ubr4	ENSMUSG00000066036	69116
DE.hippo.Age2	0.0359038	hippo	Age2	1287	0.437914	0.666322	0.980218	NA	NA	NA	NA	NA	NA	NA	Ubr1	E3 ubiquitin-protein ligase UBR1	O70481	Ubr1	Ubr1	ENSMUSG00000027272	22222
DE.hippo.Age8	-0.149582	hippo	Age8	1287	-2.508	0.0207741	0.096946	NA	NA	NA	NA	NA	NA	NA	Ubr1	E3 ubiquitin-protein ligase UBR1	O70481	Ubr1	Ubr1	ENSMUSG00000027272	22222
DE.hippo.Age2	0.0247855	hippo	Age2	4896	1.47268	0.154247	0.660746	NA	NA	NA	NA	NA	NA	NA	Ubqln2	Ubiquilin-2	Q9QZM0	Ubqln2	Ubqln2	ENSMUSG00000050148	54609
DE.hippo.Age5	0.028619	hippo	Age5	4896	1.47705	0.148579	0.89095	NA	NA	NA	NA	NA	NA	NA	Ubqln2	Ubiquilin-2	Q9QZM0	Ubqln2	Ubqln2	ENSMUSG00000050148	54609
DE.hippo.Age8	0.0306536	hippo	Age8	4896	2.20661	0.0374995	0.148173	NA	NA	NA	NA	NA	NA	NA	Ubqln2	Ubiquilin-2	Q9QZM0	Ubqln2	Ubqln2	ENSMUSG00000050148	54609
DE.hippo.Age2	-0.0014741	hippo	Age2	3753	-0.0984736	0.9224	0.997798	NA	NA	NA	NA	NA	NA	NA	Ubqln1	Ubiquilin-1	Q8R317	Ubqln1	Ubqln1	ENSMUSG00000005312	56085
DE.hippo.Age5	0.0268631	hippo	Age5	3753	1.62363	0.113403	0.818344	NA	NA	NA	NA	NA	NA	NA	Ubqln1	Ubiquilin-1	Q8R317	Ubqln1	Ubqln1	ENSMUSG00000005312	56085
DE.hippo.Age8	0.00440345	hippo	Age8	3753	0.301853	0.765452	0.930778	NA	NA	NA	NA	NA	NA	NA	Ubqln1	Ubiquilin-1	Q8R317	Ubqln1	Ubqln1	ENSMUSG00000005312	56085
DE.hippo.Age5	0.079474	hippo	Age5	3175	0.513773	0.61129	0.999919	NA	NA	NA	NA	NA	NA	NA	Ubp1	Upstream-binding protein 1	Q811S7;Q811S7-2	Ubp1	Ubp1	ENSMUSG00000009741	22221
DE.hippo.Age2	0.0410736	hippo	Age2	1546	0.925388	0.364269	0.872763	NA	NA	NA	NA	NA	NA	NA	Ubl4a	Ubiquitin-like protein 4A	P21126	Ubl4a	Ubl4a	ENSMUSG00000015290	27643
DE.hippo.Age5	-0.0479961	hippo	Age5	1546	-1.62851	0.112359	0.818344	NA	NA	NA	NA	NA	NA	NA	Ubl4a	Ubiquitin-like protein 4A	P21126	Ubl4a	Ubl4a	ENSMUSG00000015290	27643
DE.hippo.Age8	-0.113131	hippo	Age8	1546	-3.48284	0.00199086	0.0167956	NA	NA	NA	NA	NA	NA	NA	Ubl4a	Ubiquitin-like protein 4A	P21126	Ubl4a	Ubl4a	ENSMUSG00000015290	27643
DE.hippo.Age5	0.0307722	hippo	Age5	3490	0.209417	0.835689	0.999919	NA	NA	NA	NA	NA	NA	NA	AB099516;Mettl7a1;Mettl7a2;Mettl7a2-Higd1c;Ubie	NA	H3BJI7;Q5I0W6;Q76I24;Q76I26;Q8C6B0	AB099516;Methig1;Mettl7a1;Mettl7a2;Mettl7a2-Higd1c;Mettl7a3;Ubie	Ubie	ENSMUSG00000054619;ENSMUSG00000056487;ENSMUSG00000058057;ENSMUSG00000093789	393082;554292;668178;70152
DE.hippo.Age5	-0.0164371	hippo	Age5	3005	-0.146624	0.884292	0.999919	NA	NA	NA	NA	NA	NA	NA	Ubfd1	Ubiquitin domain-containing protein UBFD1	Q78JW9	Ubfd1	Ubfd1	ENSMUSG00000030870	28018
DE.hippo.Age2	-0.0526132	hippo	Age2	723	-0.609144	0.548886	0.952408	NA	NA	NA	NA	NA	NA	NA	Ube4a	NA	E9Q735;G3X9Y5	Ube4a	Ube4a	ENSMUSG00000059890	140630
DE.hippo.Age5	-0.0294406	hippo	Age5	723	-0.279325	0.781682	0.999919	NA	NA	NA	NA	NA	NA	NA	Ube4a	NA	E9Q735;G3X9Y5	Ube4a	Ube4a	ENSMUSG00000059890	140630
DE.hippo.Age8	-0.0785123	hippo	Age8	723	-1.0273	0.315853	0.608476	NA	NA	NA	NA	NA	NA	NA	Ube4a	NA	E9Q735;G3X9Y5	Ube4a	Ube4a	ENSMUSG00000059890	140630
DE.hippo.Age5	-0.0572024	hippo	Age5	3092	-0.389766	0.699283	0.999919	NA	NA	NA	NA	NA	NA	NA	Ube3c	Ubiquitin-protein ligase E3C	Q80U95	Ube3c	Ube3c	ENSMUSG00000039000	100763
DE.hippo.Age8	0.0686641	hippo	Age8	3092	0.851233	0.404147	0.700559	NA	NA	NA	NA	NA	NA	NA	Ube3c	Ubiquitin-protein ligase E3C	Q80U95	Ube3c	Ube3c	ENSMUSG00000039000	100763
DE.hippo.Age2	0.00740413	hippo	Age2	787	0.221642	0.826527	0.989426	NA	NA	NA	NA	NA	NA	NA	Ube3a	NA	E9QKT1	Ube3a	Ube3a	ENSMUSG00000025326	22215
DE.hippo.Age5	-0.0195274	hippo	Age5	787	-0.729874	0.47031	0.999919	NA	NA	NA	NA	NA	NA	NA	Ube3a	NA	E9QKT1	Ube3a	Ube3a	ENSMUSG00000025326	22215
DE.hippo.Age8	0.040074	hippo	Age8	787	2.1301	0.0439796	0.165522	NA	NA	NA	NA	NA	NA	NA	Ube3a	NA	E9QKT1	Ube3a	Ube3a	ENSMUSG00000025326	22215
DE.hippo.Age2	-0.00476383	hippo	Age2	2398	-0.0279467	0.977954	0.998259	NA	NA	NA	NA	NA	NA	NA	Ube2z	Ubiquitin-conjugating enzyme E2 Z	Q3UE37	Ube2z	Ube2z	ENSMUSG00000014349	268470
DE.hippo.Age5	-0.00922092	hippo	Age5	2398	-0.0552348	0.956274	0.999919	NA	NA	NA	NA	NA	NA	NA	Ube2z	Ubiquitin-conjugating enzyme E2 Z	Q3UE37	Ube2z	Ube2z	ENSMUSG00000014349	268470
DE.hippo.Age8	-0.0343798	hippo	Age8	2398	-0.251378	0.803941	0.94229	NA	NA	NA	NA	NA	NA	NA	Ube2z	Ubiquitin-conjugating enzyme E2 Z	Q3UE37	Ube2z	Ube2z	ENSMUSG00000014349	268470
DE.hippo.Age2	0.030313	hippo	Age2	4477	1.75577	0.0922936	0.540196	NA	NA	NA	NA	NA	NA	NA	Ube2v2	Ubiquitin-conjugating enzyme E2 variant 2	A6X925;B2KF55;Q9D2M8;Q9D2M8-2	Ube2v2	Ube2v2	ENSMUSG00000022674	70620
DE.hippo.Age5	0.00719735	hippo	Age5	4477	0.525542	0.602511	0.999919	NA	NA	NA	NA	NA	NA	NA	Ube2v2	Ubiquitin-conjugating enzyme E2 variant 2	A6X925;B2KF55;Q9D2M8;Q9D2M8-2	Ube2v2	Ube2v2	ENSMUSG00000022674	70620
DE.hippo.Age8	0.0082176	hippo	Age8	4477	0.749909	0.460844	0.742757	NA	NA	NA	NA	NA	NA	NA	Ube2v2	Ubiquitin-conjugating enzyme E2 variant 2	A6X925;B2KF55;Q9D2M8;Q9D2M8-2	Ube2v2	Ube2v2	ENSMUSG00000022674	70620
DE.hippo.Age2	-0.0163702	hippo	Age2	4410	-0.320673	0.751322	0.985225	NA	NA	NA	NA	NA	NA	NA	Gm20431;Ube2v1	Ubiquitin-conjugating enzyme E2 variant 1	B7ZBY7;E9PY39;Q9CZY3;Q9CZY3-2	Gm20431;Ube2v1	Ube2v1	ENSMUSG00000078923;ENSMUSG00000089739	66589
DE.hippo.Age5	-0.0566608	hippo	Age5	4410	-1.32333	0.194281	0.956947	NA	NA	NA	NA	NA	NA	NA	Gm20431;Ube2v1	Ubiquitin-conjugating enzyme E2 variant 1	B7ZBY7;E9PY39;Q9CZY3;Q9CZY3-2	Gm20431;Ube2v1	Ube2v1	ENSMUSG00000078923;ENSMUSG00000089739	66589
DE.hippo.Age8	-0.0169001	hippo	Age8	4410	-0.711783	0.483692	0.761227	NA	NA	NA	NA	NA	NA	NA	Gm20431;Ube2v1	Ubiquitin-conjugating enzyme E2 variant 1	B7ZBY7;E9PY39;Q9CZY3;Q9CZY3-2	Gm20431;Ube2v1	Ube2v1	ENSMUSG00000078923;ENSMUSG00000089739	66589
DE.hippo.Age2	-0.00163276	hippo	Age2	1931	-0.149321	0.882588	0.99504	NA	NA	NA	NA	NA	NA	NA	Ube2n	Ubiquitin-conjugating enzyme E2 N	P61089	Ube2n;Ube2t	Ube2t	ENSMUSG00000026429;ENSMUSG00000074781	67196;93765
DE.hippo.Age5	0.00489246	hippo	Age5	1931	0.408336	0.685507	0.999919	NA	NA	NA	NA	NA	NA	NA	Ube2n	Ubiquitin-conjugating enzyme E2 N	P61089	Ube2n;Ube2t	Ube2t	ENSMUSG00000026429;ENSMUSG00000074781	67196;93765
DE.hippo.Age8	-0.0333457	hippo	Age8	1931	-2.45041	0.0222172	0.100643	NA	NA	NA	NA	NA	NA	NA	Ube2n	Ubiquitin-conjugating enzyme E2 N	P61089	Ube2n;Ube2t	Ube2t	ENSMUSG00000026429;ENSMUSG00000074781	67196;93765
DE.hippo.Age2	-0.00800726	hippo	Age2	2972	-0.552833	0.585654	0.966363	NA	NA	NA	NA	NA	NA	NA	Ube2o	Ubiquitin-conjugating enzyme E2 O	Q6ZPJ3	Ube2o	Ube2o	ENSMUSG00000020802	217342
DE.hippo.Age5	-0.000325436	hippo	Age5	2972	-0.0215594	0.982922	0.999919	NA	NA	NA	NA	NA	NA	NA	Ube2o	Ubiquitin-conjugating enzyme E2 O	Q6ZPJ3	Ube2o	Ube2o	ENSMUSG00000020802	217342
DE.hippo.Age8	0.0360012	hippo	Age8	2972	2.78372	0.0105033	0.0593299	NA	NA	NA	NA	NA	NA	NA	Ube2o	Ubiquitin-conjugating enzyme E2 O	Q6ZPJ3	Ube2o	Ube2o	ENSMUSG00000020802	217342
DE.hippo.Age2	-0.00163276	hippo	Age2	1931	-0.149321	0.882588	0.99504	NA	NA	NA	NA	NA	NA	NA	Ube2n	Ubiquitin-conjugating enzyme E2 N	P61089	Ube2n;Ube2t	Ube2n	ENSMUSG00000026429;ENSMUSG00000074781	67196;93765
DE.hippo.Age5	0.00489246	hippo	Age5	1931	0.408336	0.685507	0.999919	NA	NA	NA	NA	NA	NA	NA	Ube2n	Ubiquitin-conjugating enzyme E2 N	P61089	Ube2n;Ube2t	Ube2n	ENSMUSG00000026429;ENSMUSG00000074781	67196;93765
DE.hippo.Age8	-0.0333457	hippo	Age8	1931	-2.45041	0.0222172	0.100643	NA	NA	NA	NA	NA	NA	NA	Ube2n	Ubiquitin-conjugating enzyme E2 N	P61089	Ube2n;Ube2t	Ube2n	ENSMUSG00000026429;ENSMUSG00000074781	67196;93765
DE.hippo.Age2	0.00850866	hippo	Age2	1929	0.346583	0.732021	0.985225	NA	NA	NA	NA	NA	NA	NA	Ube2m	NEDD8-conjugating enzyme Ubc12	F6WMC0;F7CDT0;G5E919;P61082	Ube2m	Ube2m	ENSMUSG00000005575	22192
DE.hippo.Age5	-0.0158304	hippo	Age5	1929	-0.808101	0.424475	0.999919	NA	NA	NA	NA	NA	NA	NA	Ube2m	NEDD8-conjugating enzyme Ubc12	F6WMC0;F7CDT0;G5E919;P61082	Ube2m	Ube2m	ENSMUSG00000005575	22192
DE.hippo.Age8	-0.00730394	hippo	Age8	1929	-0.495696	0.624769	0.868295	NA	NA	NA	NA	NA	NA	NA	Ube2m	NEDD8-conjugating enzyme Ubc12	F6WMC0;F7CDT0;G5E919;P61082	Ube2m	Ube2m	ENSMUSG00000005575	22192
DE.hippo.Age2	-0.00592398	hippo	Age2	2075	-0.270189	0.789398	0.988282	NA	NA	NA	NA	NA	NA	NA	Ube2l3	Ubiquitin-conjugating enzyme E2 L3	D3YZS3;P68037	Ube2l3	Ube2l3	ENSMUSG00000038965	22195
DE.hippo.Age5	-0.000866871	hippo	Age5	2075	-0.0513152	0.959365	0.999919	NA	NA	NA	NA	NA	NA	NA	Ube2l3	Ubiquitin-conjugating enzyme E2 L3	D3YZS3;P68037	Ube2l3	Ube2l3	ENSMUSG00000038965	22195
DE.hippo.Age8	0.0193869	hippo	Age8	2075	0.919206	0.367442	0.666178	NA	NA	NA	NA	NA	NA	NA	Ube2l3	Ubiquitin-conjugating enzyme E2 L3	D3YZS3;P68037	Ube2l3	Ube2l3	ENSMUSG00000038965	22195
DE.hippo.Age2	0.023814	hippo	Age2	1930	1.08747	0.287974	0.827709	NA	NA	NA	NA	NA	NA	NA	Ube2k	Ubiquitin-conjugating enzyme E2 K	D3Z4U3;P61087	Ube2k	Ube2k	ENSMUSG00000029203	53323
DE.hippo.Age5	0.00864929	hippo	Age5	1930	0.384903	0.702631	0.999919	NA	NA	NA	NA	NA	NA	NA	Ube2k	Ubiquitin-conjugating enzyme E2 K	D3Z4U3;P61087	Ube2k	Ube2k	ENSMUSG00000029203	53323
DE.hippo.Age8	0.0012655	hippo	Age8	1930	0.0667689	0.947338	0.987539	NA	NA	NA	NA	NA	NA	NA	Ube2k	Ubiquitin-conjugating enzyme E2 K	D3Z4U3;P61087	Ube2k	Ube2k	ENSMUSG00000029203	53323
DE.hippo.Age2	0.0553861	hippo	Age2	2064	1.94864	0.0635052	0.465122	NA	NA	NA	NA	NA	NA	NA	Ube2i	SUMO-conjugating enzyme UBC9	G3UYP0;P63280;Q8CFZ0	Ube2i	Ube2i	ENSMUSG00000015120	22196
DE.hippo.Age5	0.0200726	hippo	Age5	2064	0.859343	0.395982	0.999919	NA	NA	NA	NA	NA	NA	NA	Ube2i	SUMO-conjugating enzyme UBC9	G3UYP0;P63280;Q8CFZ0	Ube2i	Ube2i	ENSMUSG00000015120	22196
DE.hippo.Age8	-0.0296711	hippo	Age8	2064	-1.5864	0.126178	0.342379	NA	NA	NA	NA	NA	NA	NA	Ube2i	SUMO-conjugating enzyme UBC9	G3UYP0;P63280;Q8CFZ0	Ube2i	Ube2i	ENSMUSG00000015120	22196
DE.hippo.Age2	0.128609	hippo	Age2	4368	0.902041	0.378785	0.887087	NA	NA	NA	NA	NA	NA	NA	Ube2f	NEDD8-conjugating enzyme UBE2F	Q9CY34	Gm5434;Ube2f	Ube2f	ENSMUSG00000034343;ENSMUSG00000059301	432649;67921
DE.hippo.Age2	0.022477	hippo	Age2	1927	0.999259	0.327955	0.847278	NA	NA	NA	NA	NA	NA	NA	Ube2d3	Ubiquitin-conjugating enzyme E2 D3	P61079	Ube2d2b;Ube2d3	Ube2d3	ENSMUSG00000063447;ENSMUSG00000078578	66105;73318
DE.hippo.Age5	-0.00116574	hippo	Age5	1927	-0.0736631	0.941697	0.999919	NA	NA	NA	NA	NA	NA	NA	Ube2d3	Ubiquitin-conjugating enzyme E2 D3	P61079	Ube2d2b;Ube2d3	Ube2d3	ENSMUSG00000063447;ENSMUSG00000078578	66105;73318
DE.hippo.Age8	-0.0513206	hippo	Age8	1927	-3.06933	0.00539067	0.0358055	NA	NA	NA	NA	NA	NA	NA	Ube2d3	Ubiquitin-conjugating enzyme E2 D3	P61079	Ube2d2b;Ube2d3	Ube2d3	ENSMUSG00000063447;ENSMUSG00000078578	66105;73318
DE.hippo.Age2	0.022477	hippo	Age2	1927	0.999259	0.327955	0.847278	NA	NA	NA	NA	NA	NA	NA	Ube2d3	Ubiquitin-conjugating enzyme E2 D3	P61079	Ube2d2b;Ube2d3	Ube2d2b	ENSMUSG00000063447;ENSMUSG00000078578	66105;73318
DE.hippo.Age5	-0.00116574	hippo	Age5	1927	-0.0736631	0.941697	0.999919	NA	NA	NA	NA	NA	NA	NA	Ube2d3	Ubiquitin-conjugating enzyme E2 D3	P61079	Ube2d2b;Ube2d3	Ube2d2b	ENSMUSG00000063447;ENSMUSG00000078578	66105;73318
DE.hippo.Age8	-0.0513206	hippo	Age8	1927	-3.06933	0.00539067	0.0358055	NA	NA	NA	NA	NA	NA	NA	Ube2d3	Ubiquitin-conjugating enzyme E2 D3	P61079	Ube2d2b;Ube2d3	Ube2d2b	ENSMUSG00000063447;ENSMUSG00000078578	66105;73318
DE.hippo.Age2	0.0223397	hippo	Age2	3125	1.02159	0.317488	0.838841	NA	NA	NA	NA	NA	NA	NA	Ubap2l	Ubiquitin-associated protein 2-like	Q80X50;Q80X50-2;Q80X50-3;Q80X50-4;Q80X50-5	Ubap2l	Ubap2l	ENSMUSG00000042520	74383
DE.hippo.Age5	0.0133816	hippo	Age5	3125	0.700725	0.488094	0.999919	NA	NA	NA	NA	NA	NA	NA	Ubap2l	Ubiquitin-associated protein 2-like	Q80X50;Q80X50-2;Q80X50-3;Q80X50-4;Q80X50-5	Ubap2l	Ubap2l	ENSMUSG00000042520	74383
DE.hippo.Age8	0.0678255	hippo	Age8	3125	3.44654	0.00217527	0.0180697	NA	NA	NA	NA	NA	NA	NA	Ubap2l	Ubiquitin-associated protein 2-like	Q80X50;Q80X50-2;Q80X50-3;Q80X50-4;Q80X50-5	Ubap2l	Ubap2l	ENSMUSG00000042520	74383
DE.hippo.Age2	0.0939019	hippo	Age2	449	2.21256	0.0370161	0.377746	NA	NA	NA	NA	NA	NA	NA	Uba6	Ubiquitin-like modifier-activating enzyme 6	D3Z061;Q8C7R4	Uba6	Uba6	ENSMUSG00000035898	231380
DE.hippo.Age5	0.0632401	hippo	Age5	449	1.84193	0.0739469	0.658279	NA	NA	NA	NA	NA	NA	NA	Uba6	Ubiquitin-like modifier-activating enzyme 6	D3Z061;Q8C7R4	Uba6	Uba6	ENSMUSG00000035898	231380
DE.hippo.Age8	-0.0247875	hippo	Age8	449	-0.543511	0.59196	0.849356	NA	NA	NA	NA	NA	NA	NA	Uba6	Ubiquitin-like modifier-activating enzyme 6	D3Z061;Q8C7R4	Uba6	Uba6	ENSMUSG00000035898	231380
DE.hippo.Age2	-0.00604072	hippo	Age2	3844	-0.366335	0.717427	0.985225	NA	NA	NA	NA	NA	NA	NA	Uba5	Ubiquitin-like modifier-activating enzyme 5	F6VRI6;Q8VE47	Uba5	Uba5	ENSMUSG00000032557	66663
DE.hippo.Age5	-0.0017257	hippo	Age5	3844	-0.0736526	0.941705	0.999919	NA	NA	NA	NA	NA	NA	NA	Uba5	Ubiquitin-like modifier-activating enzyme 5	F6VRI6;Q8VE47	Uba5	Uba5	ENSMUSG00000032557	66663
DE.hippo.Age8	0.00405319	hippo	Age8	3844	0.245566	0.808176	0.944234	NA	NA	NA	NA	NA	NA	NA	Uba5	Ubiquitin-like modifier-activating enzyme 5	F6VRI6;Q8VE47	Uba5	Uba5	ENSMUSG00000032557	66663
DE.hippo.Age2	0.0654381	hippo	Age2	3505	1.9422	0.0643213	0.467946	NA	NA	NA	NA	NA	NA	NA	Uba3	NEDD8-activating enzyme E1 catalytic subunit	Q3TL72;Q8C878;Q8C878-2	Uba3	Uba3	ENSMUSG00000030061	22200
DE.hippo.Age5	0.0481812	hippo	Age5	3505	1.74872	0.0890806	0.737945	NA	NA	NA	NA	NA	NA	NA	Uba3	NEDD8-activating enzyme E1 catalytic subunit	Q3TL72;Q8C878;Q8C878-2	Uba3	Uba3	ENSMUSG00000030061	22200
DE.hippo.Age8	-0.0222304	hippo	Age8	3505	-1.03366	0.311947	0.605982	NA	NA	NA	NA	NA	NA	NA	Uba3	NEDD8-activating enzyme E1 catalytic subunit	Q3TL72;Q8C878;Q8C878-2	Uba3	Uba3	ENSMUSG00000030061	22200
DE.hippo.Age2	0.00508407	hippo	Age2	5036	0.235487	0.815893	0.989426	NA	NA	NA	NA	NA	NA	NA	Uba2	SUMO-activating enzyme subunit 2	Q9Z1F9	Uba2	Uba2	ENSMUSG00000052997	50995
DE.hippo.Age5	0.0221962	hippo	Age5	5036	1.08782	0.284087	0.999919	NA	NA	NA	NA	NA	NA	NA	Uba2	SUMO-activating enzyme subunit 2	Q9Z1F9	Uba2	Uba2	ENSMUSG00000052997	50995
DE.hippo.Age8	-0.00374058	hippo	Age8	5036	-0.0760078	0.940064	0.986217	NA	NA	NA	NA	NA	NA	NA	Uba2	SUMO-activating enzyme subunit 2	Q9Z1F9	Uba2	Uba2	ENSMUSG00000052997	50995
DE.hippo.Age2	0.0124944	hippo	Age2	2224	1.34796	0.190658	0.725456	NA	NA	NA	NA	NA	NA	NA	Uba1	Ubiquitin-like modifier-activating enzyme 1	Q02053	Uba1	Uba1	ENSMUSG00000001924	22201
DE.hippo.Age5	0.0063944	hippo	Age5	2224	0.675482	0.503795	0.999919	NA	NA	NA	NA	NA	NA	NA	Uba1	Ubiquitin-like modifier-activating enzyme 1	Q02053	Uba1	Uba1	ENSMUSG00000001924	22201
DE.hippo.Age8	-0.00719172	hippo	Age8	2224	-0.669173	0.509986	0.78506	NA	NA	NA	NA	NA	NA	NA	Uba1	Ubiquitin-like modifier-activating enzyme 1	Q02053	Uba1	Uba1	ENSMUSG00000001924	22201
DE.hippo.Age5	0.0162098	hippo	Age5	2354	0.105492	0.916586	0.999919	NA	NA	NA	NA	NA	NA	NA	Uap1l1	UDP-N-acetylhexosamine pyrophosphorylase-like protein 1	Q3TW96;Q3TW96-2	Uap1l1	Uap1l1	ENSMUSG00000026956	227620
DE.hippo.Age8	0.0321164	hippo	Age8	2354	0.258181	0.798543	0.940946	NA	NA	NA	NA	NA	NA	NA	Uap1l1	UDP-N-acetylhexosamine pyrophosphorylase-like protein 1	Q3TW96;Q3TW96-2	Uap1l1	Uap1l1	ENSMUSG00000026956	227620
DE.hippo.Age2	0.0729063	hippo	Age2	2432	0.947582	0.35352	0.863186	NA	NA	NA	NA	NA	NA	NA	Uap1	UDP-N-acetylhexosamine pyrophosphorylase;UDP-N-acetylgalactosamine pyrophosphorylase;UDP-N-acetylglucosamine pyrophosphorylase	Q3UHZ7;Q91YN5;Q91YN5-2;Q91YN5-3	Uap1	Uap1	ENSMUSG00000026670	107652
DE.hippo.Age5	0.00752855	hippo	Age5	2432	0.0478453	0.962156	0.999919	NA	NA	NA	NA	NA	NA	NA	Uap1	UDP-N-acetylhexosamine pyrophosphorylase;UDP-N-acetylgalactosamine pyrophosphorylase;UDP-N-acetylglucosamine pyrophosphorylase	Q3UHZ7;Q91YN5;Q91YN5-2;Q91YN5-3	Uap1	Uap1	ENSMUSG00000026670	107652
DE.hippo.Age2	0.0352479	hippo	Age2	1594	1.75557	0.0923292	0.540196	NA	NA	NA	NA	NA	NA	NA	U2af2	Splicing factor U2AF 65 kDa subunit	P26369;Q3KQM4	U2af2	U2af2	ENSMUSG00000030435	22185
DE.hippo.Age5	0.00265002	hippo	Age5	1594	0.1301	0.89723	0.999919	NA	NA	NA	NA	NA	NA	NA	U2af2	Splicing factor U2AF 65 kDa subunit	P26369;Q3KQM4	U2af2	U2af2	ENSMUSG00000030435	22185
DE.hippo.Age8	0.0458198	hippo	Age8	1594	1.44652	0.161402	0.403568	NA	NA	NA	NA	NA	NA	NA	U2af2	Splicing factor U2AF 65 kDa subunit	P26369;Q3KQM4	U2af2	U2af2	ENSMUSG00000030435	22185
DE.hippo.Age2	0.0114206	hippo	Age2	4546	0.44319	0.661724	0.978469	NA	NA	NA	NA	NA	NA	NA	U2af1	Splicing factor U2AF 35 kDa subunit	G3UW94;Q9D883	U2af1;U2af1l4	U2af1l4	ENSMUSG00000061613;ENSMUSG00000078765	108121;233073
DE.hippo.Age5	0.0431166	hippo	Age5	4546	2.13532	0.0397898	0.537803	NA	NA	NA	NA	NA	NA	NA	U2af1	Splicing factor U2AF 35 kDa subunit	G3UW94;Q9D883	U2af1;U2af1l4	U2af1l4	ENSMUSG00000061613;ENSMUSG00000078765	108121;233073
DE.hippo.Age8	0.032907	hippo	Age8	4546	1.83364	0.0795623	0.25187	NA	NA	NA	NA	NA	NA	NA	U2af1	Splicing factor U2AF 35 kDa subunit	G3UW94;Q9D883	U2af1;U2af1l4	U2af1l4	ENSMUSG00000061613;ENSMUSG00000078765	108121;233073
DE.hippo.Age2	0.0114206	hippo	Age2	4546	0.44319	0.661724	0.978469	NA	NA	NA	NA	NA	NA	NA	U2af1	Splicing factor U2AF 35 kDa subunit	G3UW94;Q9D883	U2af1;U2af1l4	U2af1	ENSMUSG00000061613;ENSMUSG00000078765	108121;233073
DE.hippo.Age5	0.0431166	hippo	Age5	4546	2.13532	0.0397898	0.537803	NA	NA	NA	NA	NA	NA	NA	U2af1	Splicing factor U2AF 35 kDa subunit	G3UW94;Q9D883	U2af1;U2af1l4	U2af1	ENSMUSG00000061613;ENSMUSG00000078765	108121;233073
DE.hippo.Age8	0.032907	hippo	Age8	4546	1.83364	0.0795623	0.25187	NA	NA	NA	NA	NA	NA	NA	U2af1	Splicing factor U2AF 35 kDa subunit	G3UW94;Q9D883	U2af1;U2af1l4	U2af1	ENSMUSG00000061613;ENSMUSG00000078765	108121;233073
DE.hippo.Age2	0.107702	hippo	Age2	452	0.812068	0.424989	0.919137	NA	NA	NA	NA	NA	NA	NA	Txnrd2	Thioredoxin reductase 2, mitochondrial	D3Z0K8;J3QMN4;J3QMQ8;Q9JLT4;Q9JLT4-2;Q9JLT4-3;Q9JLT4-4	Txnrd2	Txnrd2	ENSMUSG00000075704	26462
DE.hippo.Age5	-0.0514315	hippo	Age5	452	-0.35931	0.721579	0.999919	NA	NA	NA	NA	NA	NA	NA	Txnrd2	Thioredoxin reductase 2, mitochondrial	D3Z0K8;J3QMN4;J3QMQ8;Q9JLT4;Q9JLT4-2;Q9JLT4-3;Q9JLT4-4	Txnrd2	Txnrd2	ENSMUSG00000075704	26462
DE.hippo.Age8	-0.152674	hippo	Age8	452	-0.998451	0.329315	0.621291	NA	NA	NA	NA	NA	NA	NA	Txnrd2	Thioredoxin reductase 2, mitochondrial	D3Z0K8;J3QMN4;J3QMQ8;Q9JLT4;Q9JLT4-2;Q9JLT4-3;Q9JLT4-4	Txnrd2	Txnrd2	ENSMUSG00000075704	26462
DE.hippo.Age2	0.0151731	hippo	Age2	4828	0.696972	0.49273	0.938493	NA	NA	NA	NA	NA	NA	NA	Txnrd1	Thioredoxin reductase 1, cytoplasmic	Q9JMH6;Q9JMH6-2	Txnrd1	Txnrd1	ENSMUSG00000020250	50493
DE.hippo.Age5	0.0181199	hippo	Age5	4828	1.34604	0.186919	0.944138	NA	NA	NA	NA	NA	NA	NA	Txnrd1	Thioredoxin reductase 1, cytoplasmic	Q9JMH6;Q9JMH6-2	Txnrd1	Txnrd1	ENSMUSG00000020250	50493
DE.hippo.Age8	-0.0102491	hippo	Age8	4828	-0.539143	0.594922	0.850487	NA	NA	NA	NA	NA	NA	NA	Txnrd1	Thioredoxin reductase 1, cytoplasmic	Q9JMH6;Q9JMH6-2	Txnrd1	Txnrd1	ENSMUSG00000020250	50493
DE.hippo.Age2	0.00965573	hippo	Age2	3544	0.714995	0.48173	0.935695	NA	NA	NA	NA	NA	NA	NA	Txnl1	Thioredoxin-like protein 1	Q8CDN6	Txnl1	Txnl1	ENSMUSG00000024583	53382
DE.hippo.Age5	0.0077895	hippo	Age5	3544	0.555774	0.581891	0.999919	NA	NA	NA	NA	NA	NA	NA	Txnl1	Thioredoxin-like protein 1	Q8CDN6	Txnl1	Txnl1	ENSMUSG00000024583	53382
DE.hippo.Age8	0.000888049	hippo	Age8	3544	0.0825935	0.934883	0.985238	NA	NA	NA	NA	NA	NA	NA	Txnl1	Thioredoxin-like protein 1	Q8CDN6	Txnl1	Txnl1	ENSMUSG00000024583	53382
DE.hippo.Age2	-0.0178408	hippo	Age2	610	-0.115748	0.908846	0.997798	NA	NA	NA	NA	NA	NA	NA	Txndc5	Thioredoxin domain-containing protein 5	E9PXX7;Q91W90	Txndc5	Txndc5	ENSMUSG00000038991	105245
DE.hippo.Age5	0.095896	hippo	Age5	610	0.56534	0.575543	0.999919	NA	NA	NA	NA	NA	NA	NA	Txndc5	Thioredoxin domain-containing protein 5	E9PXX7;Q91W90	Txndc5	Txndc5	ENSMUSG00000038991	105245
DE.hippo.Age8	0.0503837	hippo	Age8	610	0.342944	0.734727	0.916786	NA	NA	NA	NA	NA	NA	NA	Txndc5	Thioredoxin domain-containing protein 5	E9PXX7;Q91W90	Txndc5	Txndc5	ENSMUSG00000038991	105245
DE.hippo.Age2	-0.077258	hippo	Age2	4263	-1.47946	0.152438	0.658066	NA	NA	NA	NA	NA	NA	NA	Txndc17	Thioredoxin domain-containing protein 17	Q9CQM5	Txndc17	Txndc17	ENSMUSG00000020803	52700
DE.hippo.Age5	0.0411946	hippo	Age5	4263	1.08806	0.283982	0.999919	NA	NA	NA	NA	NA	NA	NA	Txndc17	Thioredoxin domain-containing protein 17	Q9CQM5	Txndc17	Txndc17	ENSMUSG00000020803	52700
DE.hippo.Age8	0.0540113	hippo	Age8	4263	1.73444	0.0961018	0.287421	NA	NA	NA	NA	NA	NA	NA	Txndc17	Thioredoxin domain-containing protein 17	Q9CQM5	Txndc17	Txndc17	ENSMUSG00000020803	52700
DE.hippo.Age5	0.0914169	hippo	Age5	4278	0.622807	0.537678	0.999919	NA	NA	NA	NA	NA	NA	NA	Txndc12	Thioredoxin domain-containing protein 12	Q9CQU0	Txndc12	Txndc12	ENSMUSG00000028567	66073
DE.hippo.Age8	0.00512022	hippo	Age8	4278	0.0431846	0.965924	0.991043	NA	NA	NA	NA	NA	NA	NA	Txndc12	Thioredoxin domain-containing protein 12	Q9CQU0	Txndc12	Txndc12	ENSMUSG00000028567	66073
DE.hippo.Age2	-0.0915538	hippo	Age2	2180	-1.21697	0.235824	0.770005	NA	NA	NA	NA	NA	NA	NA	Txn2	Thioredoxin, mitochondrial;Thioredoxin	G3UZY2;P97493	Txn2	Txn2	ENSMUSG00000005354	56551
DE.hippo.Age5	0.0541	hippo	Age5	2180	0.730177	0.470269	0.999919	NA	NA	NA	NA	NA	NA	NA	Txn2	Thioredoxin, mitochondrial;Thioredoxin	G3UZY2;P97493	Txn2	Txn2	ENSMUSG00000005354	56551
DE.hippo.Age8	0.00501623	hippo	Age8	2180	0.190998	0.850188	0.960584	NA	NA	NA	NA	NA	NA	NA	Txn2	Thioredoxin, mitochondrial;Thioredoxin	G3UZY2;P97493	Txn2	Txn2	ENSMUSG00000005354	56551
DE.hippo.Age2	-0.0288728	hippo	Age2	1442	-1.3413	0.192777	0.730238	NA	NA	NA	NA	NA	NA	NA	Txn	Thioredoxin	P10639	Txn;Txn1	Txn1	ENSMUSG00000028367	22166
DE.hippo.Age5	-0.00635283	hippo	Age5	1442	-0.286652	0.776064	0.999919	NA	NA	NA	NA	NA	NA	NA	Txn	Thioredoxin	P10639	Txn;Txn1	Txn1	ENSMUSG00000028367	22166
DE.hippo.Age8	0.0377577	hippo	Age8	1442	2.48332	0.0206666	0.0967407	NA	NA	NA	NA	NA	NA	NA	Txn	Thioredoxin	P10639	Txn;Txn1	Txn1	ENSMUSG00000028367	22166
DE.hippo.Age2	-0.0288728	hippo	Age2	1442	-1.3413	0.192777	0.730238	NA	NA	NA	NA	NA	NA	NA	Txn	Thioredoxin	P10639	Txn;Txn1	Txn	ENSMUSG00000028367	22166
DE.hippo.Age5	-0.00635283	hippo	Age5	1442	-0.286652	0.776064	0.999919	NA	NA	NA	NA	NA	NA	NA	Txn	Thioredoxin	P10639	Txn;Txn1	Txn	ENSMUSG00000028367	22166
DE.hippo.Age8	0.0377577	hippo	Age8	1442	2.48332	0.0206666	0.0967407	NA	NA	NA	NA	NA	NA	NA	Txn	Thioredoxin	P10639	Txn;Txn1	Txn	ENSMUSG00000028367	22166
DE.hippo.Age2	0.000394023	hippo	Age2	5020	0.020313	0.983967	0.998259	NA	NA	NA	NA	NA	NA	NA	Twf2	Twinfilin-2	Q9Z0P5;Q9Z0P5-2	Twf2	Twf2	ENSMUSG00000023277	23999
DE.hippo.Age5	0.0081267	hippo	Age5	5020	0.514696	0.609991	0.999919	NA	NA	NA	NA	NA	NA	NA	Twf2	Twinfilin-2	Q9Z0P5;Q9Z0P5-2	Twf2	Twf2	ENSMUSG00000023277	23999
DE.hippo.Age8	-0.0260947	hippo	Age8	5020	-1.62482	0.117704	0.326426	NA	NA	NA	NA	NA	NA	NA	Twf2	Twinfilin-2	Q9Z0P5;Q9Z0P5-2	Twf2	Twf2	ENSMUSG00000023277	23999
DE.hippo.Age2	-0.00378564	hippo	Age2	3982	-0.253064	0.802443	0.989426	NA	NA	NA	NA	NA	NA	NA	Twf1	Twinfilin-1	Q91YR1	Twf1	Twf1	ENSMUSG00000022451	19230
DE.hippo.Age5	0.0143797	hippo	Age5	3982	0.983481	0.332101	0.999919	NA	NA	NA	NA	NA	NA	NA	Twf1	Twinfilin-1	Q91YR1	Twf1	Twf1	ENSMUSG00000022451	19230
DE.hippo.Age8	-0.0416367	hippo	Age8	3982	-3.01558	0.0061209	0.0391352	NA	NA	NA	NA	NA	NA	NA	Twf1	Twinfilin-1	Q91YR1	Twf1	Twf1	ENSMUSG00000022451	19230
DE.hippo.Age2	-0.0142654	hippo	Age2	3180	-1.35594	0.188141	0.724075	NA	NA	NA	NA	NA	NA	NA	Gm9755;Tufm	Elongation factor Tu, mitochondrial;Elongation factor Tu	D3YVN7;Q8BFR5;Q8BFR5-2	Tufm	Tufm	ENSMUSG00000073838	233870
DE.hippo.Age5	0.00528821	hippo	Age5	3180	0.417413	0.678918	0.999919	NA	NA	NA	NA	NA	NA	NA	Gm9755;Tufm	Elongation factor Tu, mitochondrial;Elongation factor Tu	D3YVN7;Q8BFR5;Q8BFR5-2	Tufm	Tufm	ENSMUSG00000073838	233870
DE.hippo.Age8	0.0134008	hippo	Age8	3180	1.17895	0.250361	0.537101	NA	NA	NA	NA	NA	NA	NA	Gm9755;Tufm	Elongation factor Tu, mitochondrial;Elongation factor Tu	D3YVN7;Q8BFR5;Q8BFR5-2	Tufm	Tufm	ENSMUSG00000073838	233870
DE.hippo.Age2	0.00283881	hippo	Age2	2143	0.0196694	0.98451	0.998259	NA	NA	NA	NA	NA	NA	NA	Tubg1	Tubulin gamma-1 chain	P83887	Tubg1	Tubg1	ENSMUSG00000035198	103733
DE.hippo.Age5	0.0080538	hippo	Age5	2143	0.0520924	0.958768	0.999919	NA	NA	NA	NA	NA	NA	NA	Tubg1	Tubulin gamma-1 chain	P83887	Tubg1	Tubg1	ENSMUSG00000035198	103733
DE.hippo.Age2	-0.29027	hippo	Age2	4034	-1.91329	0.0681015	0.478431	NA	NA	NA	NA	NA	NA	NA	Tubb6	Tubulin beta-6 chain	Q922F4	Tubb6	Tubb6	ENSMUSG00000001473	67951
DE.hippo.Age5	-0.17613	hippo	Age5	4034	-1.07976	0.287613	0.999919	NA	NA	NA	NA	NA	NA	NA	Tubb6	Tubulin beta-6 chain	Q922F4	Tubb6	Tubb6	ENSMUSG00000001473	67951
DE.hippo.Age8	0.0862545	hippo	Age8	4034	0.484973	0.632241	0.873741	NA	NA	NA	NA	NA	NA	NA	Tubb6	Tubulin beta-6 chain	Q922F4	Tubb6	Tubb6	ENSMUSG00000001473	67951
DE.hippo.Age2	-0.0245771	hippo	Age2	2204	-1.28485	0.211499	0.742916	NA	NA	NA	NA	NA	NA	NA	Tubb5	Tubulin beta-5 chain	P99024	Tubb5	Tubb5	ENSMUSG00000001525	22154
DE.hippo.Age5	0.0316044	hippo	Age5	2204	1.25792	0.216724	0.981718	NA	NA	NA	NA	NA	NA	NA	Tubb5	Tubulin beta-5 chain	P99024	Tubb5	Tubb5	ENSMUSG00000001525	22154
DE.hippo.Age8	0.0367097	hippo	Age8	2204	1.81969	0.0817283	0.25785	NA	NA	NA	NA	NA	NA	NA	Tubb5	Tubulin beta-5 chain	P99024	Tubb5	Tubb5	ENSMUSG00000001525	22154
DE.hippo.Age2	-0.00977085	hippo	Age2	3028	-0.579173	0.568042	0.958319	NA	NA	NA	NA	NA	NA	NA	Tubb2a	Tubulin beta-2A chain	Q7TMM9	Tubb2a;Tubb5	Tubb5	ENSMUSG00000001525;ENSMUSG00000058672	22151;22154
DE.hippo.Age5	0.0173147	hippo	Age5	3028	1.12544	0.268039	0.999919	NA	NA	NA	NA	NA	NA	NA	Tubb2a	Tubulin beta-2A chain	Q7TMM9	Tubb2a;Tubb5	Tubb5	ENSMUSG00000001525;ENSMUSG00000058672	22151;22154
DE.hippo.Age8	0.00425493	hippo	Age8	3028	0.314602	0.755875	0.927118	NA	NA	NA	NA	NA	NA	NA	Tubb2a	Tubulin beta-2A chain	Q7TMM9	Tubb2a;Tubb5	Tubb5	ENSMUSG00000001525;ENSMUSG00000058672	22151;22154
DE.hippo.Age2	0.00737137	hippo	Age2	2081	0.456446	0.652304	0.974548	NA	NA	NA	NA	NA	NA	NA	Tubb4b	Tubulin beta-4B chain	P68372	Tubb4b	Tubb4b	ENSMUSG00000036752	227613
DE.hippo.Age5	0.0487497	hippo	Age5	2081	3.32361	0.00208705	0.0894341	NA	NA	NA	NA	NA	NA	NA	Tubb4b	Tubulin beta-4B chain	P68372	Tubb4b	Tubb4b	ENSMUSG00000036752	227613
DE.hippo.Age8	0.023213	hippo	Age8	2081	1.65062	0.112283	0.316851	NA	NA	NA	NA	NA	NA	NA	Tubb4b	Tubulin beta-4B chain	P68372	Tubb4b	Tubb4b	ENSMUSG00000036752	227613
DE.hippo.Age2	-0.0282059	hippo	Age2	4511	-1.20629	0.239835	0.770069	NA	NA	NA	NA	NA	NA	NA	Tubb4a	Tubulin beta-4A chain	Q9D6F9	Tubb4a	Tubb4a	ENSMUSG00000062591	22153
DE.hippo.Age5	0.0263035	hippo	Age5	4511	1.17602	0.247499	0.999919	NA	NA	NA	NA	NA	NA	NA	Tubb4a	Tubulin beta-4A chain	Q9D6F9	Tubb4a	Tubb4a	ENSMUSG00000062591	22153
DE.hippo.Age8	-0.0273107	hippo	Age8	4511	-1.31679	0.200761	0.464108	NA	NA	NA	NA	NA	NA	NA	Tubb4a	Tubulin beta-4A chain	Q9D6F9	Tubb4a	Tubb4a	ENSMUSG00000062591	22153
DE.hippo.Age2	-0.0128706	hippo	Age2	4693	-0.715178	0.481619	0.935695	NA	NA	NA	NA	NA	NA	NA	Tubb3	Tubulin beta-3 chain	Q9ERD7	Tubb3	Tubb3	ENSMUSG00000062380	22152
DE.hippo.Age5	0.0161459	hippo	Age5	4693	0.907243	0.370465	0.999919	NA	NA	NA	NA	NA	NA	NA	Tubb3	Tubulin beta-3 chain	Q9ERD7	Tubb3	Tubb3	ENSMUSG00000062380	22152
DE.hippo.Age8	0.0301512	hippo	Age8	4693	1.69059	0.104303	0.303561	NA	NA	NA	NA	NA	NA	NA	Tubb3	Tubulin beta-3 chain	Q9ERD7	Tubb3	Tubb3	ENSMUSG00000062380	22152
DE.hippo.Age2	-0.000503434	hippo	Age2	4337	-0.0126985	0.989977	0.998377	NA	NA	NA	NA	NA	NA	NA	Tubb2b	Tubulin beta-2B chain	Q9CWF2	Tubb2b	Tubb2b	ENSMUSG00000045136	73710
DE.hippo.Age5	0.103255	hippo	Age5	4337	2.51562	0.0166092	0.337137	NA	NA	NA	NA	NA	NA	NA	Tubb2b	Tubulin beta-2B chain	Q9CWF2	Tubb2b	Tubb2b	ENSMUSG00000045136	73710
DE.hippo.Age8	0.0168066	hippo	Age8	4337	0.7022	0.489537	0.767432	NA	NA	NA	NA	NA	NA	NA	Tubb2b	Tubulin beta-2B chain	Q9CWF2	Tubb2b	Tubb2b	ENSMUSG00000045136	73710
DE.hippo.Age2	-0.00977085	hippo	Age2	3028	-0.579173	0.568042	0.958319	NA	NA	NA	NA	NA	NA	NA	Tubb2a	Tubulin beta-2A chain	Q7TMM9	Tubb2a;Tubb5	Tubb2a	ENSMUSG00000001525;ENSMUSG00000058672	22151;22154
DE.hippo.Age5	0.0173147	hippo	Age5	3028	1.12544	0.268039	0.999919	NA	NA	NA	NA	NA	NA	NA	Tubb2a	Tubulin beta-2A chain	Q7TMM9	Tubb2a;Tubb5	Tubb2a	ENSMUSG00000001525;ENSMUSG00000058672	22151;22154
DE.hippo.Age8	0.00425493	hippo	Age8	3028	0.314602	0.755875	0.927118	NA	NA	NA	NA	NA	NA	NA	Tubb2a	Tubulin beta-2A chain	Q7TMM9	Tubb2a;Tubb5	Tubb2a	ENSMUSG00000001525;ENSMUSG00000058672	22151;22154
DE.hippo.Age2	0.00113168	hippo	Age2	2475	0.00504166	0.99602	0.998514	NA	NA	NA	NA	NA	NA	NA	Tubal3	Tubulin alpha chain-like 3	Q3UX10	Tubal3	Tubal3	ENSMUSG00000021216	238463
DE.hippo.Age5	-0.00441693	hippo	Age5	2475	-0.0228198	0.981923	0.999919	NA	NA	NA	NA	NA	NA	NA	Tubal3	Tubulin alpha chain-like 3	Q3UX10	Tubal3	Tubal3	ENSMUSG00000021216	238463
DE.hippo.Age8	0.00261324	hippo	Age8	2475	0.0133713	0.989451	0.995589	NA	NA	NA	NA	NA	NA	NA	Tubal3	Tubulin alpha chain-like 3	Q3UX10	Tubal3	Tubal3	ENSMUSG00000021216	238463
DE.hippo.Age2	0.0129086	hippo	Age2	4772	0.0772045	0.939151	0.998259	NA	NA	NA	NA	NA	NA	NA	Tuba8	Tubulin alpha-8 chain	Q9JJZ2	Tuba8	Tuba8	ENSMUSG00000030137	53857
DE.hippo.Age5	-0.00378657	hippo	Age5	4772	-0.0306131	0.975752	0.999919	NA	NA	NA	NA	NA	NA	NA	Tuba8	Tubulin alpha-8 chain	Q9JJZ2	Tuba8	Tuba8	ENSMUSG00000030137	53857
DE.hippo.Age8	-0.0363666	hippo	Age8	4772	-0.315916	0.754889	0.926287	NA	NA	NA	NA	NA	NA	NA	Tuba8	Tubulin alpha-8 chain	Q9JJZ2	Tuba8	Tuba8	ENSMUSG00000030137	53857
DE.hippo.Age2	-0.0272154	hippo	Age2	2079	-1.39227	0.177015	0.70805	NA	NA	NA	NA	NA	NA	NA	Tuba4a	Tubulin alpha-4A chain	P68368	Tuba4a	Tuba4a	ENSMUSG00000026202	22145
DE.hippo.Age5	0.0103877	hippo	Age5	2079	0.634764	0.529698	0.999919	NA	NA	NA	NA	NA	NA	NA	Tuba4a	Tubulin alpha-4A chain	P68368	Tuba4a	Tuba4a	ENSMUSG00000026202	22145
DE.hippo.Age8	-0.0498753	hippo	Age8	2079	-2.72931	0.0118974	0.0646201	NA	NA	NA	NA	NA	NA	NA	Tuba4a	Tubulin alpha-4A chain	P68368	Tuba4a	Tuba4a	ENSMUSG00000026202	22145
DE.hippo.Age2	-0.0292612	hippo	Age2	1383	-1.82399	0.0810326	0.513104	NA	NA	NA	NA	NA	NA	NA	Tuba1b	Tubulin alpha-1B chain	P05213	Tuba1b	Tuba1b	ENSMUSG00000023004	22143
DE.hippo.Age5	0.0144411	hippo	Age5	1383	0.88827	0.380442	0.999919	NA	NA	NA	NA	NA	NA	NA	Tuba1b	Tubulin alpha-1B chain	P05213	Tuba1b	Tuba1b	ENSMUSG00000023004	22143
DE.hippo.Age8	0.0139702	hippo	Age8	1383	0.92308	0.365462	0.663881	NA	NA	NA	NA	NA	NA	NA	Tuba1b	Tubulin alpha-1B chain	P05213	Tuba1b	Tuba1b	ENSMUSG00000023004	22143
DE.hippo.Age2	-0.0183892	hippo	Age2	2080	-0.631115	0.534121	0.951699	NA	NA	NA	NA	NA	NA	NA	Tuba1a	Tubulin alpha-1A chain	P68369	Tuba1a	Tuba1a	ENSMUSG00000072235	22142
DE.hippo.Age5	0.0209524	hippo	Age5	2080	0.617636	0.540802	0.999919	NA	NA	NA	NA	NA	NA	NA	Tuba1a	Tubulin alpha-1A chain	P68369	Tuba1a	Tuba1a	ENSMUSG00000072235	22142
DE.hippo.Age8	0.0333672	hippo	Age8	2080	1.25241	0.222893	0.495522	NA	NA	NA	NA	NA	NA	NA	Tuba1a	Tubulin alpha-1A chain	P68369	Tuba1a	Tuba1a	ENSMUSG00000072235	22142
DE.hippo.Age2	0.0182345	hippo	Age2	2888	0.674294	0.506773	0.945187	NA	NA	NA	NA	NA	NA	NA	Ttyh3	Protein tweety homolog 3	Q6P5F7;Q6P5F7-2	Ttyh3	Ttyh3	ENSMUSG00000036565	78339
DE.hippo.Age5	0.0041868	hippo	Age5	2888	0.216422	0.829911	0.999919	NA	NA	NA	NA	NA	NA	NA	Ttyh3	Protein tweety homolog 3	Q6P5F7;Q6P5F7-2	Ttyh3	Ttyh3	ENSMUSG00000036565	78339
DE.hippo.Age8	0.0281332	hippo	Age8	2888	1.37557	0.182085	0.434229	NA	NA	NA	NA	NA	NA	NA	Ttyh3	Protein tweety homolog 3	Q6P5F7;Q6P5F7-2	Ttyh3	Ttyh3	ENSMUSG00000036565	78339
DE.hippo.Age2	0.00628271	hippo	Age2	4488	0.338387	0.738108	0.985225	NA	NA	NA	NA	NA	NA	NA	Ttyh1	Protein tweety homolog 1	Q9D3A9;Q9D3A9-2;Q9D3A9-3;Q9D3A9-4;Q9D3A9-5	Ttyh1	Ttyh1	ENSMUSG00000030428	57776
DE.hippo.Age5	-0.00384303	hippo	Age5	4488	-0.26019	0.796237	0.999919	NA	NA	NA	NA	NA	NA	NA	Ttyh1	Protein tweety homolog 1	Q9D3A9;Q9D3A9-2;Q9D3A9-3;Q9D3A9-4;Q9D3A9-5	Ttyh1	Ttyh1	ENSMUSG00000030428	57776
DE.hippo.Age8	0.0484629	hippo	Age8	4488	2.89804	0.00806191	0.0484909	NA	NA	NA	NA	NA	NA	NA	Ttyh1	Protein tweety homolog 1	Q9D3A9;Q9D3A9-2;Q9D3A9-3;Q9D3A9-4;Q9D3A9-5	Ttyh1	Ttyh1	ENSMUSG00000030428	57776
DE.hippo.Age2	-0.0956115	hippo	Age2	1396	-1.62708	0.117196	0.583251	NA	NA	NA	NA	NA	NA	NA	Ttr	Transthyretin	P07309	Ttr	Ttr	ENSMUSG00000061808	22139
DE.hippo.Age5	0.14216	hippo	Age5	1396	2.41204	0.0212268	0.37591	NA	NA	NA	NA	NA	NA	NA	Ttr	Transthyretin	P07309	Ttr	Ttr	ENSMUSG00000061808	22139
DE.hippo.Age8	-0.190695	hippo	Age8	1396	-2.53338	0.0184992	0.089546	NA	NA	NA	NA	NA	NA	NA	Ttr	Transthyretin	P07309	Ttr	Ttr	ENSMUSG00000061808	22139
DE.hippo.Age2	0.0606912	hippo	Age2	4490	0.901606	0.376511	0.885424	NA	NA	NA	NA	NA	NA	NA	Ttpal	Alpha-tocopherol transfer protein-like	A2A5I7;Q9D3D0	Ttpal	Ttpal	ENSMUSG00000017679	76080
DE.hippo.Age5	0.00400304	hippo	Age5	4490	0.0381593	0.969783	0.999919	NA	NA	NA	NA	NA	NA	NA	Ttpal	Alpha-tocopherol transfer protein-like	A2A5I7;Q9D3D0	Ttpal	Ttpal	ENSMUSG00000017679	76080
DE.hippo.Age8	-0.0194229	hippo	Age8	4490	-0.275917	0.785053	0.937363	NA	NA	NA	NA	NA	NA	NA	Ttpal	Alpha-tocopherol transfer protein-like	A2A5I7;Q9D3D0	Ttpal	Ttpal	ENSMUSG00000017679	76080
DE.hippo.Age2	0.070672	hippo	Age2	153	1.63657	0.115185	0.580434	NA	NA	NA	NA	NA	NA	NA	Ttn	Titin	A2ASS6;A2ASS6-2;E9Q8K5;E9Q8N1	Ttn	Ttn	ENSMUSG00000051747	22138
DE.hippo.Age5	0.0145712	hippo	Age5	153	0.257147	0.798567	0.999919	NA	NA	NA	NA	NA	NA	NA	Ttn	Titin	A2ASS6;A2ASS6-2;E9Q8K5;E9Q8N1	Ttn	Ttn	ENSMUSG00000051747	22138
DE.hippo.Age8	-0.125078	hippo	Age8	153	-1.98943	0.0585633	0.204311	NA	NA	NA	NA	NA	NA	NA	Ttn	Titin	A2ASS6;A2ASS6-2;E9Q8K5;E9Q8N1	Ttn	Ttn	ENSMUSG00000051747	22138
DE.hippo.Age2	-0.0106724	hippo	Age2	2395	-0.0614541	0.951546	0.998259	NA	NA	NA	NA	NA	NA	NA	Ttll12	Tubulin--tyrosine ligase-like protein 12	Q3UDE2	Ttll12	Ttll12	ENSMUSG00000016757	223723
DE.hippo.Age5	0.0316022	hippo	Age5	2395	0.200456	0.842281	0.999919	NA	NA	NA	NA	NA	NA	NA	Ttll12	Tubulin--tyrosine ligase-like protein 12	Q3UDE2	Ttll12	Ttll12	ENSMUSG00000016757	223723
DE.hippo.Age8	0.0294812	hippo	Age8	2395	0.193918	0.847927	0.960146	NA	NA	NA	NA	NA	NA	NA	Ttll12	Tubulin--tyrosine ligase-like protein 12	Q3UDE2	Ttll12	Ttll12	ENSMUSG00000016757	223723
DE.hippo.Age2	-0.005671	hippo	Age2	4510	-0.0440384	0.965267	0.998259	NA	NA	NA	NA	NA	NA	NA	Ttc9b	Tetratricopeptide repeat protein 9B	Q9D6E4	Ttc9b	Ttc9b	ENSMUSG00000007944	73032
DE.hippo.Age5	0.0498215	hippo	Age5	4510	0.390526	0.698576	0.999919	NA	NA	NA	NA	NA	NA	NA	Ttc9b	Tetratricopeptide repeat protein 9B	Q9D6E4	Ttc9b	Ttc9b	ENSMUSG00000007944	73032
DE.hippo.Age8	0.0160456	hippo	Age8	4510	0.128703	0.898751	0.977609	NA	NA	NA	NA	NA	NA	NA	Ttc9b	Tetratricopeptide repeat protein 9B	Q9D6E4	Ttc9b	Ttc9b	ENSMUSG00000007944	73032
DE.hippo.Age2	-0.00380147	hippo	Age2	717	-0.295086	0.770547	0.985225	NA	NA	NA	NA	NA	NA	NA	Ttc7b	NA	E9Q6P5	Ttc7b	Ttc7b	ENSMUSG00000033530	104718
DE.hippo.Age5	-0.0215113	hippo	Age5	717	-1.54456	0.131422	0.854658	NA	NA	NA	NA	NA	NA	NA	Ttc7b	NA	E9Q6P5	Ttc7b	Ttc7b	ENSMUSG00000033530	104718
DE.hippo.Age8	0.0176582	hippo	Age8	717	1.27398	0.21528	0.483896	NA	NA	NA	NA	NA	NA	NA	Ttc7b	NA	E9Q6P5	Ttc7b	Ttc7b	ENSMUSG00000033530	104718
DE.hippo.Age2	0.0603784	hippo	Age2	991	0.243588	0.809781	0.989426	NA	NA	NA	NA	NA	NA	NA	Ttc39c	Tetratricopeptide repeat protein 39C	E9PV21;G3X8X1;Q8VE09	Ttc39c	Ttc39c	ENSMUSG00000024424	72747
DE.hippo.Age8	0.11963	hippo	Age8	991	0.514801	0.612015	0.860158	NA	NA	NA	NA	NA	NA	NA	Ttc39c	Tetratricopeptide repeat protein 39C	E9PV21;G3X8X1;Q8VE09	Ttc39c	Ttc39c	ENSMUSG00000024424	72747
DE.hippo.Age5	-0.0365952	hippo	Age5	202	-0.360694	0.721026	0.999919	NA	NA	NA	NA	NA	NA	NA	Ttc23l	Tetratricopeptide repeat protein 23-like	A6H6E9;F6SJC5	Ttc23l	Ttc23l	ENSMUSG00000022249	75777
DE.hippo.Age2	0.0880898	hippo	Age2	3527	0.743141	0.465532	0.935622	NA	NA	NA	NA	NA	NA	NA	Ttc19	Tetratricopeptide repeat protein 19, mitochondrial	F7BCD5;Q8CC21;Q8CC21-2	Ttc19	Ttc19	ENSMUSG00000042298	72795
DE.hippo.Age8	0.00317616	hippo	Age8	3527	0.0302283	0.976168	0.993777	NA	NA	NA	NA	NA	NA	NA	Ttc19	Tetratricopeptide repeat protein 19, mitochondrial	F7BCD5;Q8CC21;Q8CC21-2	Ttc19	Ttc19	ENSMUSG00000042298	72795
DE.hippo.Age2	-0.0331325	hippo	Age2	3987	-0.306196	0.762581	0.985225	NA	NA	NA	NA	NA	NA	NA	Ttc1	Tetratricopeptide repeat protein 1	A2AJK8;Q91Z38	Ttc1	Ttc1	ENSMUSG00000041278	66827
DE.hippo.Age5	-0.0143085	hippo	Age5	3987	-0.109019	0.913808	0.999919	NA	NA	NA	NA	NA	NA	NA	Ttc1	Tetratricopeptide repeat protein 1	A2AJK8;Q91Z38	Ttc1	Ttc1	ENSMUSG00000041278	66827
DE.hippo.Age8	-0.0284319	hippo	Age8	3987	-0.308225	0.76066	0.928659	NA	NA	NA	NA	NA	NA	NA	Ttc1	Tetratricopeptide repeat protein 1	A2AJK8;Q91Z38	Ttc1	Ttc1	ENSMUSG00000041278	66827
DE.hippo.Age2	0.0469173	hippo	Age2	1569	0.392243	0.698976	0.982634	NA	NA	NA	NA	NA	NA	NA	Tsta3	GDP-L-fucose synthase	P23591	Tsta3	Tsta3	ENSMUSG00000022570	22122
DE.hippo.Age5	-0.116138	hippo	Age5	1569	-0.807419	0.425189	0.999919	NA	NA	NA	NA	NA	NA	NA	Tsta3	GDP-L-fucose synthase	P23591	Tsta3	Tsta3	ENSMUSG00000022570	22122
DE.hippo.Age2	0.065692	hippo	Age2	1811	2.56622	0.0171815	0.275137	NA	NA	NA	NA	NA	NA	NA	Tst	Thiosulfate sulfurtransferase	P52196	Tst	Tst	ENSMUSG00000044986	22117
DE.hippo.Age5	-0.085069	hippo	Age5	1811	-4.00846	0.00030353	0.0263388	NA	NA	NA	NA	NA	NA	NA	Tst	Thiosulfate sulfurtransferase	P52196	Tst	Tst	ENSMUSG00000044986	22117
DE.hippo.Age8	-0.0736617	hippo	Age8	1811	-2.59986	0.0159479	0.080433	NA	NA	NA	NA	NA	NA	NA	Tst	Thiosulfate sulfurtransferase	P52196	Tst	Tst	ENSMUSG00000044986	22117
DE.hippo.Age2	-0.0209305	hippo	Age2	3631	-0.786349	0.439604	0.924966	NA	NA	NA	NA	NA	NA	NA	Tssc1	Protein TSSC1	Q8K0G5	Tssc1	Tssc1	ENSMUSG00000036613	380752
DE.hippo.Age5	-0.00862287	hippo	Age5	3631	-0.341443	0.734806	0.999919	NA	NA	NA	NA	NA	NA	NA	Tssc1	Protein TSSC1	Q8K0G5	Tssc1	Tssc1	ENSMUSG00000036613	380752
DE.hippo.Age8	0.0251858	hippo	Age8	3631	1.21009	0.238424	0.519385	NA	NA	NA	NA	NA	NA	NA	Tssc1	Protein TSSC1	Q8K0G5	Tssc1	Tssc1	ENSMUSG00000036613	380752
DE.hippo.Age2	-0.0243441	hippo	Age2	3510	-0.882953	0.386299	0.890213	NA	NA	NA	NA	NA	NA	NA	Tsr2	Pre-rRNA-processing protein TSR2 homolog	H7BWY8;Q8C8T8;Z4YL87	Tsr2	Tsr2	ENSMUSG00000025264	69499
DE.hippo.Age5	0.0295984	hippo	Age5	3510	0.960515	0.343366	0.999919	NA	NA	NA	NA	NA	NA	NA	Tsr2	Pre-rRNA-processing protein TSR2 homolog	H7BWY8;Q8C8T8;Z4YL87	Tsr2	Tsr2	ENSMUSG00000025264	69499
DE.hippo.Age8	0.0273033	hippo	Age8	3510	1.62618	0.117413	0.326426	NA	NA	NA	NA	NA	NA	NA	Tsr2	Pre-rRNA-processing protein TSR2 homolog	H7BWY8;Q8C8T8;Z4YL87	Tsr2	Tsr2	ENSMUSG00000025264	69499
DE.hippo.Age2	-0.0587806	hippo	Age2	2743	-1.6391	0.114654	0.579697	NA	NA	NA	NA	NA	NA	NA	Tspan7	Tetraspanin-7	Q3UHG5;Q62283	Tspan7	Tspan7	ENSMUSG00000058254	21912
DE.hippo.Age5	0.0326228	hippo	Age5	2743	0.815623	0.420216	0.999919	NA	NA	NA	NA	NA	NA	NA	Tspan7	Tetraspanin-7	Q3UHG5;Q62283	Tspan7	Tspan7	ENSMUSG00000058254	21912
DE.hippo.Age8	0.0785744	hippo	Age8	2743	1.74414	0.0943645	0.283621	NA	NA	NA	NA	NA	NA	NA	Tspan7	Tetraspanin-7	Q3UHG5;Q62283	Tspan7	Tspan7	ENSMUSG00000058254	21912
DE.hippo.Age2	-0.104745	hippo	Age2	4038	-1.48323	0.151441	0.656897	NA	NA	NA	NA	NA	NA	NA	Tspan2	Tetraspanin-2	Q922J6;Q9D1X8	Tspan2	Tspan2	ENSMUSG00000027858	70747
DE.hippo.Age5	0.0479735	hippo	Age5	4038	0.624783	0.536154	0.999919	NA	NA	NA	NA	NA	NA	NA	Tspan2	Tetraspanin-2	Q922J6;Q9D1X8	Tspan2	Tspan2	ENSMUSG00000027858	70747
DE.hippo.Age8	-0.34134	hippo	Age8	4038	-6.78493	6.1e-07	4.66e-05	NA	NA	NA	NA	NA	NA	NA	Tspan2	Tetraspanin-2	Q922J6;Q9D1X8	Tspan2	Tspan2	ENSMUSG00000027858	70747
DE.hippo.Age2	0.0655803	hippo	Age2	4892	1.34899	0.190331	0.725124	NA	NA	NA	NA	NA	NA	NA	Tsnax	Translin-associated protein X	Q9QZE7	Tsnax	Tsnax	ENSMUSG00000056820	53424
DE.hippo.Age5	0.0550765	hippo	Age5	4892	1.62403	0.113318	0.818344	NA	NA	NA	NA	NA	NA	NA	Tsnax	Translin-associated protein X	Q9QZE7	Tsnax	Tsnax	ENSMUSG00000056820	53424
DE.hippo.Age8	0.0217088	hippo	Age8	4892	0.546812	0.589727	0.849356	NA	NA	NA	NA	NA	NA	NA	Tsnax	Translin-associated protein X	Q9QZE7	Tsnax	Tsnax	ENSMUSG00000056820	53424
DE.hippo.Age2	0.00724234	hippo	Age2	2747	0.335152	0.740515	0.985225	NA	NA	NA	NA	NA	NA	NA	Tsn	Translin	Q62348	Tsn	Tsn	ENSMUSG00000026374	22099
DE.hippo.Age5	0.00858862	hippo	Age5	2747	0.412795	0.682268	0.999919	NA	NA	NA	NA	NA	NA	NA	Tsn	Translin	Q62348	Tsn	Tsn	ENSMUSG00000026374	22099
DE.hippo.Age8	0.0330275	hippo	Age8	2747	2.11846	0.0450489	0.16857	NA	NA	NA	NA	NA	NA	NA	Tsn	Translin	Q62348	Tsn	Tsn	ENSMUSG00000026374	22099
DE.hippo.Age2	0.0427288	hippo	Age2	2670	0.275921	0.785155	0.986569	NA	NA	NA	NA	NA	NA	NA	Tsg101	Tumor susceptibility gene 101 protein	Q61187	Tsg101	Tsg101	ENSMUSG00000014402	22088
DE.hippo.Age5	0.00406543	hippo	Age5	2670	0.024563	0.980543	0.999919	NA	NA	NA	NA	NA	NA	NA	Tsg101	Tumor susceptibility gene 101 protein	Q61187	Tsg101	Tsg101	ENSMUSG00000014402	22088
DE.hippo.Age8	-0.00388435	hippo	Age8	2670	-0.0253894	0.979961	0.994218	NA	NA	NA	NA	NA	NA	NA	Tsg101	Tumor susceptibility gene 101 protein	Q61187	Tsg101	Tsg101	ENSMUSG00000014402	22088
DE.hippo.Age2	0.0109914	hippo	Age2	4400	0.331378	0.743327	0.985225	NA	NA	NA	NA	NA	NA	NA	Tsfm	Elongation factor Ts, mitochondrial	Q9CZR8	Tsfm	Tsfm	ENSMUSG00000040521	66399
DE.hippo.Age5	-0.000585845	hippo	Age5	4400	-0.0298803	0.976332	0.999919	NA	NA	NA	NA	NA	NA	NA	Tsfm	Elongation factor Ts, mitochondrial	Q9CZR8	Tsfm	Tsfm	ENSMUSG00000040521	66399
DE.hippo.Age8	0.0280833	hippo	Age8	4400	1.04474	0.306902	0.600855	NA	NA	NA	NA	NA	NA	NA	Tsfm	Elongation factor Ts, mitochondrial	Q9CZR8	Tsfm	Tsfm	ENSMUSG00000040521	66399
DE.hippo.Age2	0.00152273	hippo	Age2	458	0.0139549	0.988985	0.998259	NA	NA	NA	NA	NA	NA	NA	Tsc22d1	TSC22 domain family protein 1	D3Z0V7;E9QLZ1;P62500;P62500-3	Tsc22d1	Tsc22d1	ENSMUSG00000022010	21807
DE.hippo.Age5	0.0275063	hippo	Age5	458	0.204585	0.839078	0.999919	NA	NA	NA	NA	NA	NA	NA	Tsc22d1	TSC22 domain family protein 1	D3Z0V7;E9QLZ1;P62500;P62500-3	Tsc22d1	Tsc22d1	ENSMUSG00000022010	21807
DE.hippo.Age8	-0.00591813	hippo	Age8	458	-0.0588334	0.953636	0.988955	NA	NA	NA	NA	NA	NA	NA	Tsc22d1	TSC22 domain family protein 1	D3Z0V7;E9QLZ1;P62500;P62500-3	Tsc22d1	Tsc22d1	ENSMUSG00000022010	21807
DE.hippo.Age5	-0.0664081	hippo	Age5	4653	-0.537042	0.594942	0.999919	NA	NA	NA	NA	NA	NA	NA	Tsc1	Hamartin	Q9EP53;Q9EP53-2;Q9EP53-3;Q9EP53-4	Tsc1	Tsc1	ENSMUSG00000026812	64930
DE.hippo.Age8	0.00643526	hippo	Age8	4653	0.062497	0.950813	0.988237	NA	NA	NA	NA	NA	NA	NA	Tsc1	Hamartin	Q9EP53;Q9EP53-2;Q9EP53-3;Q9EP53-4	Tsc1	Tsc1	ENSMUSG00000026812	64930
DE.hippo.Age2	-0.0544628	hippo	Age2	96	-0.455358	0.653264	0.974548	NA	NA	NA	NA	NA	NA	NA	Trp53i11	Tumor protein p53-inducible protein 11	A2AGS6;Q4QQM4	Trp53i11	Trp53i11	ENSMUSG00000068735	277414
DE.hippo.Age5	0.0594676	hippo	Age5	96	0.413834	0.681665	0.999919	NA	NA	NA	NA	NA	NA	NA	Trp53i11	Tumor protein p53-inducible protein 11	A2AGS6;Q4QQM4	Trp53i11	Trp53i11	ENSMUSG00000068735	277414
DE.hippo.Age8	0.237047	hippo	Age8	96	1.89505	0.0706086	0.232357	NA	NA	NA	NA	NA	NA	NA	Trp53i11	Tumor protein p53-inducible protein 11	A2AGS6;Q4QQM4	Trp53i11	Trp53i11	ENSMUSG00000068735	277414
DE.hippo.Age2	-0.0168195	hippo	Age2	1142	-0.706003	0.4872	0.938493	NA	NA	NA	NA	NA	NA	NA	Trove2	60 kDa SS-A/Ro ribonucleoprotein	O08848	Trove2	Trove2	ENSMUSG00000018199	20822
DE.hippo.Age5	-0.0284102	hippo	Age5	1142	-1.24557	0.221173	0.989292	NA	NA	NA	NA	NA	NA	NA	Trove2	60 kDa SS-A/Ro ribonucleoprotein	O08848	Trove2	Trove2	ENSMUSG00000018199	20822
DE.hippo.Age8	-0.0501074	hippo	Age8	1142	-2.3782	0.0260046	0.114354	NA	NA	NA	NA	NA	NA	NA	Trove2	60 kDa SS-A/Ro ribonucleoprotein	O08848	Trove2	Trove2	ENSMUSG00000018199	20822
DE.hippo.Age2	0.0730689	hippo	Age2	3646	2.0655	0.0501953	0.435069	NA	NA	NA	NA	NA	NA	NA	Trnt1	CCA tRNA nucleotidyltransferase 1, mitochondrial	Q8K1J6	Trnt1	Trnt1	ENSMUSG00000013736	70047
DE.hippo.Age5	-0.0124682	hippo	Age5	3646	-0.419085	0.677707	0.999919	NA	NA	NA	NA	NA	NA	NA	Trnt1	CCA tRNA nucleotidyltransferase 1, mitochondrial	Q8K1J6	Trnt1	Trnt1	ENSMUSG00000013736	70047
DE.hippo.Age8	0.004544	hippo	Age8	3646	0.133269	0.895129	0.974976	NA	NA	NA	NA	NA	NA	NA	Trnt1	CCA tRNA nucleotidyltransferase 1, mitochondrial	Q8K1J6	Trnt1	Trnt1	ENSMUSG00000013736	70047
DE.hippo.Age5	-0.0439915	hippo	Age5	3813	-0.300468	0.765644	0.999919	NA	NA	NA	NA	NA	NA	NA	Trmt112	tRNA methyltransferase 112 homolog	Q8VCR4;Q9DCG9	Trmt112	Trmt112	ENSMUSG00000038812	67674
DE.hippo.Age8	-0.0255655	hippo	Age8	3813	-0.154348	0.87873	0.968481	NA	NA	NA	NA	NA	NA	NA	Trmt112	tRNA methyltransferase 112 homolog	Q8VCR4;Q9DCG9	Trmt112	Trmt112	ENSMUSG00000038812	67674
DE.hippo.Age8	0.021913	hippo	Age8	10	0.187748	0.852859	0.961501	NA	NA	NA	NA	NA	NA	NA	Trip12	E3 ubiquitin-protein ligase TRIP12	A0A087WNZ7;G5E870	Trip12	Trip12	ENSMUSG00000026219	14897
DE.hippo.Age2	-0.235295	hippo	Age2	692	-1.72527	0.100495	0.551935	NA	NA	NA	NA	NA	NA	NA	Trip11	NA	E9Q512;H3BJG4	Trip11	Trip11	ENSMUSG00000021188	109181
DE.hippo.Age8	-0.0139713	hippo	Age8	692	-0.11123	0.912588	0.98116	NA	NA	NA	NA	NA	NA	NA	Trip11	NA	E9Q512;H3BJG4	Trip11	Trip11	ENSMUSG00000021188	109181
DE.hippo.Age2	0.00445133	hippo	Age2	2270	0.386582	0.70258	0.982634	NA	NA	NA	NA	NA	NA	NA	Trio	Triple functional domain protein	Q0KL02;Q0KL02-2;Q0KL02-3;Q0KL02-4	Trio	Trio	ENSMUSG00000022263	223435
DE.hippo.Age5	-0.00853498	hippo	Age5	2270	-0.753238	0.456329	0.999919	NA	NA	NA	NA	NA	NA	NA	Trio	Triple functional domain protein	Q0KL02;Q0KL02-2;Q0KL02-3;Q0KL02-4	Trio	Trio	ENSMUSG00000022263	223435
DE.hippo.Age8	-0.0309958	hippo	Age8	2270	-3.21066	0.00384864	0.0279651	NA	NA	NA	NA	NA	NA	NA	Trio	Triple functional domain protein	Q0KL02;Q0KL02-2;Q0KL02-3;Q0KL02-4	Trio	Trio	ENSMUSG00000022263	223435
DE.hippo.Age2	0.0548591	hippo	Age2	792	2.22788	0.0358409	0.375227	NA	NA	NA	NA	NA	NA	NA	Trim9	E3 ubiquitin-protein ligase TRIM9	E9Q524;E9QLH4;Q8C7M3;Q8C7M3-2;Q8C7M3-3;Q8C7M3-4;Q8C7M3-5;Q8C7M3-6	Trim9	Trim9	ENSMUSG00000021071	94090
DE.hippo.Age5	-0.0148236	hippo	Age5	792	-0.834557	0.409611	0.999919	NA	NA	NA	NA	NA	NA	NA	Trim9	E3 ubiquitin-protein ligase TRIM9	E9Q524;E9QLH4;Q8C7M3;Q8C7M3-2;Q8C7M3-3;Q8C7M3-4;Q8C7M3-5;Q8C7M3-6	Trim9	Trim9	ENSMUSG00000021071	94090
DE.hippo.Age8	0.033344	hippo	Age8	792	1.33006	0.196419	0.459617	NA	NA	NA	NA	NA	NA	NA	Trim9	E3 ubiquitin-protein ligase TRIM9	E9Q524;E9QLH4;Q8C7M3;Q8C7M3-2;Q8C7M3-3;Q8C7M3-4;Q8C7M3-5;Q8C7M3-6	Trim9	Trim9	ENSMUSG00000021071	94090
DE.hippo.Age2	-0.000740226	hippo	Age2	3571	-0.0294517	0.976756	0.998259	NA	NA	NA	NA	NA	NA	NA	Trim32	E3 ubiquitin-protein ligase TRIM32	Q8CH72	Trim32	Trim32	ENSMUSG00000051675	69807
DE.hippo.Age5	-0.00797704	hippo	Age5	3571	-0.322837	0.748734	0.999919	NA	NA	NA	NA	NA	NA	NA	Trim32	E3 ubiquitin-protein ligase TRIM32	Q8CH72	Trim32	Trim32	ENSMUSG00000051675	69807
DE.hippo.Age8	-0.00506632	hippo	Age8	3571	-0.180004	0.858712	0.962003	NA	NA	NA	NA	NA	NA	NA	Trim32	E3 ubiquitin-protein ligase TRIM32	Q8CH72	Trim32	Trim32	ENSMUSG00000051675	69807
DE.hippo.Age2	-0.00455734	hippo	Age2	2312	-0.212976	0.833202	0.990166	NA	NA	NA	NA	NA	NA	NA	Trim3	Tripartite motif-containing protein 3	Q3TDT0;Q9R1R2	Trim3	Trim3	ENSMUSG00000036989	55992
DE.hippo.Age5	0.0248081	hippo	Age5	2312	1.42138	0.164031	0.928795	NA	NA	NA	NA	NA	NA	NA	Trim3	Tripartite motif-containing protein 3	Q3TDT0;Q9R1R2	Trim3	Trim3	ENSMUSG00000036989	55992
DE.hippo.Age8	0.00586955	hippo	Age8	2312	0.396637	0.695259	0.902296	NA	NA	NA	NA	NA	NA	NA	Trim3	Tripartite motif-containing protein 3	Q3TDT0;Q9R1R2	Trim3	Trim3	ENSMUSG00000036989	55992
DE.hippo.Age2	-0.0164549	hippo	Age2	2746	-1.15914	0.258166	0.791821	NA	NA	NA	NA	NA	NA	NA	Trim28	Transcription intermediary factor 1-beta	Q62318;Q62318-2	Trim28	Trim28	ENSMUSG00000005566	21849
DE.hippo.Age5	0.0152571	hippo	Age5	2746	1.28587	0.206907	0.974412	NA	NA	NA	NA	NA	NA	NA	Trim28	Transcription intermediary factor 1-beta	Q62318;Q62318-2	Trim28	Trim28	ENSMUSG00000005566	21849
DE.hippo.Age8	0.00661632	hippo	Age8	2746	0.528888	0.601905	0.854284	NA	NA	NA	NA	NA	NA	NA	Trim28	Transcription intermediary factor 1-beta	Q62318;Q62318-2	Trim28	Trim28	ENSMUSG00000005566	21849
DE.hippo.Age2	-0.00342332	hippo	Age2	4717	-0.276964	0.784255	0.986189	NA	NA	NA	NA	NA	NA	NA	Trim2	Tripartite motif-containing protein 2	E9QKC6;Q3UHH4;Q9ESN6	Trim2	Trim2	ENSMUSG00000027993	80890
DE.hippo.Age5	0.0163503	hippo	Age5	4717	1.26174	0.215363	0.981718	NA	NA	NA	NA	NA	NA	NA	Trim2	Tripartite motif-containing protein 2	E9QKC6;Q3UHH4;Q9ESN6	Trim2	Trim2	ENSMUSG00000027993	80890
DE.hippo.Age8	0.00486071	hippo	Age8	4717	0.352258	0.727823	0.912025	NA	NA	NA	NA	NA	NA	NA	Trim2	Tripartite motif-containing protein 2	E9QKC6;Q3UHH4;Q9ESN6	Trim2	Trim2	ENSMUSG00000027993	80890
DE.hippo.Age5	0.117739	hippo	Age5	4562	0.760133	0.452899	0.999919	NA	NA	NA	NA	NA	NA	NA	Triap1	TP53-regulated inhibitor of apoptosis 1	Q9D8Z2	Triap1	Triap1	ENSMUSG00000029535	69076
DE.hippo.Age2	-0.0239957	hippo	Age2	4018	-0.100856	0.920529	0.997798	NA	NA	NA	NA	NA	NA	NA	Tf	Serotransferrin	Q921I1	1300017J02Rik;Tf;Trf	Trf	ENSMUSG00000032554;ENSMUSG00000033688	22041;71775
DE.hippo.Age5	0.0144221	hippo	Age5	4018	0.0719216	0.943084	0.999919	NA	NA	NA	NA	NA	NA	NA	Tf	Serotransferrin	Q921I1	1300017J02Rik;Tf;Trf	Trf	ENSMUSG00000032554;ENSMUSG00000033688	22041;71775
DE.hippo.Age8	-0.0131628	hippo	Age8	4018	-0.0572543	0.954905	0.988955	NA	NA	NA	NA	NA	NA	NA	Tf	Serotransferrin	Q921I1	1300017J02Rik;Tf;Trf	Trf	ENSMUSG00000032554;ENSMUSG00000033688	22041;71775
DE.hippo.Age2	0.199567	hippo	Age2	2369	1.29742	0.207212	0.739892	NA	NA	NA	NA	NA	NA	NA	Trappc9	Trafficking protein particle complex subunit 9	E9PZ41;E9Q3T8;Q3U0M1;Q3U0M1-2;Q3U0M1-3;Q3U0M1-4	Trappc9	Trappc9	ENSMUSG00000047921	76510
DE.hippo.Age5	0.0957398	hippo	Age5	2369	0.479694	0.634507	0.999919	NA	NA	NA	NA	NA	NA	NA	Trappc9	Trafficking protein particle complex subunit 9	E9PZ41;E9Q3T8;Q3U0M1;Q3U0M1-2;Q3U0M1-3;Q3U0M1-4	Trappc9	Trappc9	ENSMUSG00000047921	76510
DE.hippo.Age8	0.0105014	hippo	Age8	2369	0.0568661	0.95521	0.988955	NA	NA	NA	NA	NA	NA	NA	Trappc9	Trafficking protein particle complex subunit 9	E9PZ41;E9Q3T8;Q3U0M1;Q3U0M1-2;Q3U0M1-3;Q3U0M1-4	Trappc9	Trappc9	ENSMUSG00000047921	76510
DE.hippo.Age2	0.0508297	hippo	Age2	591	0.34586	0.732557	0.985225	NA	NA	NA	NA	NA	NA	NA	Trappc8	NA	E9PWG2;E9PY51	Trappc8	Trappc8	ENSMUSG00000033382	75964
DE.hippo.Age5	-0.0517169	hippo	Age5	591	-0.337192	0.738039	0.999919	NA	NA	NA	NA	NA	NA	NA	Trappc8	NA	E9PWG2;E9PY51	Trappc8	Trappc8	ENSMUSG00000033382	75964
DE.hippo.Age2	-0.00895544	hippo	Age2	4473	-0.251991	0.803262	0.989426	NA	NA	NA	NA	NA	NA	NA	Trappc6b	Trafficking protein particle complex subunit 6B	Q9D289	Trappc6b	Trappc6b	ENSMUSG00000020993	78232
DE.hippo.Age5	-0.0517904	hippo	Age5	4473	-2.34812	0.02463	0.412998	NA	NA	NA	NA	NA	NA	NA	Trappc6b	Trafficking protein particle complex subunit 6B	Q9D289	Trappc6b	Trappc6b	ENSMUSG00000020993	78232
DE.hippo.Age8	-0.0177818	hippo	Age8	4473	-0.635038	0.531614	0.805545	NA	NA	NA	NA	NA	NA	NA	Trappc6b	Trafficking protein particle complex subunit 6B	Q9D289	Trappc6b	Trappc6b	ENSMUSG00000020993	78232
DE.hippo.Age2	-0.0211182	hippo	Age2	4241	-0.652329	0.520586	0.951699	NA	NA	NA	NA	NA	NA	NA	Trappc5	Trafficking protein particle complex subunit 5	Q9CQA1	Trappc5	Trappc5	ENSMUSG00000040236	66682
DE.hippo.Age5	-0.0491415	hippo	Age5	4241	-1.38215	0.175659	0.938333	NA	NA	NA	NA	NA	NA	NA	Trappc5	Trafficking protein particle complex subunit 5	Q9CQA1	Trappc5	Trappc5	ENSMUSG00000040236	66682
DE.hippo.Age8	-0.0389751	hippo	Age8	4241	-0.820387	0.420341	0.711818	NA	NA	NA	NA	NA	NA	NA	Trappc5	Trafficking protein particle complex subunit 5	Q9CQA1	Trappc5	Trappc5	ENSMUSG00000040236	66682
DE.hippo.Age2	0.00169528	hippo	Age2	4709	0.0553896	0.956301	0.998259	NA	NA	NA	NA	NA	NA	NA	Trappc4	Trafficking protein particle complex subunit 4	Q9ES56	Trappc4	Trappc4	ENSMUSG00000032112	60409
DE.hippo.Age5	0.00126978	hippo	Age5	4709	0.0369287	0.970751	0.999919	NA	NA	NA	NA	NA	NA	NA	Trappc4	Trafficking protein particle complex subunit 4	Q9ES56	Trappc4	Trappc4	ENSMUSG00000032112	60409
DE.hippo.Age8	-0.00839259	hippo	Age8	4709	-0.280172	0.781827	0.936881	NA	NA	NA	NA	NA	NA	NA	Trappc4	Trafficking protein particle complex subunit 4	Q9ES56	Trappc4	Trappc4	ENSMUSG00000032112	60409
DE.hippo.Age2	-0.0193084	hippo	Age2	1243	-0.612565	0.546109	0.952124	NA	NA	NA	NA	NA	NA	NA	Trappc3	Trafficking protein particle complex subunit 3	O55013	Trappc3	Trappc3	ENSMUSG00000028847	27096
DE.hippo.Age5	0.0787707	hippo	Age5	1243	1.94992	0.0592084	0.618951	NA	NA	NA	NA	NA	NA	NA	Trappc3	Trafficking protein particle complex subunit 3	O55013	Trappc3	Trappc3	ENSMUSG00000028847	27096
DE.hippo.Age8	0.0494211	hippo	Age8	1243	1.28402	0.211803	0.478398	NA	NA	NA	NA	NA	NA	NA	Trappc3	Trafficking protein particle complex subunit 3	O55013	Trappc3	Trappc3	ENSMUSG00000028847	27096
DE.hippo.Age2	-0.0754153	hippo	Age2	4823	-0.675312	0.506759	0.945187	NA	NA	NA	NA	NA	NA	NA	Trappc2l	Trafficking protein particle complex subunit 2-like protein	Q9JME7	Trappc2l	Trappc2l	ENSMUSG00000015013	59005
DE.hippo.Age5	0.1186	hippo	Age5	4823	0.774298	0.445	0.999919	NA	NA	NA	NA	NA	NA	NA	Trappc2l	Trafficking protein particle complex subunit 2-like protein	Q9JME7	Trappc2l	Trappc2l	ENSMUSG00000015013	59005
DE.hippo.Age2	0.0510999	hippo	Age2	4269	0.376751	0.710479	0.984522	NA	NA	NA	NA	NA	NA	NA	0610009B22Rik;Trappc2	Trafficking protein particle complex subunit 2	Q8R3W2;Q9CQP2	0610009B22Rik;Trappc2	Trappc2	ENSMUSG00000007777;ENSMUSG00000079317	66050;66226
DE.hippo.Age5	-0.0310402	hippo	Age5	4269	-0.317174	0.753045	0.999919	NA	NA	NA	NA	NA	NA	NA	0610009B22Rik;Trappc2	Trafficking protein particle complex subunit 2	Q8R3W2;Q9CQP2	0610009B22Rik;Trappc2	Trappc2	ENSMUSG00000007777;ENSMUSG00000079317	66050;66226
DE.hippo.Age8	0.0923066	hippo	Age8	4269	1.07484	0.294523	0.585441	NA	NA	NA	NA	NA	NA	NA	0610009B22Rik;Trappc2	Trafficking protein particle complex subunit 2	Q8R3W2;Q9CQP2	0610009B22Rik;Trappc2	Trappc2	ENSMUSG00000007777;ENSMUSG00000079317	66050;66226
DE.hippo.Age5	0.067121	hippo	Age5	1094	0.438698	0.664234	0.999919	NA	NA	NA	NA	NA	NA	NA	Trappc13	Trafficking protein particle complex subunit 13	J3QNW4;Q3TIR1;Q3TIR1-2;Q3TIR1-3	Trappc13	Trappc13	ENSMUSG00000021711	66975
DE.hippo.Age5	0.0144327	hippo	Age5	3668	0.0690928	0.945442	0.999919	NA	NA	NA	NA	NA	NA	NA	Trappc12	Trafficking protein particle complex subunit 12	Q8C0C3;Q8K2L8	Trappc12	Trappc12	ENSMUSG00000020628	217449
DE.hippo.Age8	0.147904	hippo	Age8	3668	0.848795	0.406448	0.700586	NA	NA	NA	NA	NA	NA	NA	Trappc12	Trafficking protein particle complex subunit 12	Q8C0C3;Q8K2L8	Trappc12	Trappc12	ENSMUSG00000020628	217449
DE.hippo.Age2	0.0231142	hippo	Age2	295	0.24594	0.807983	0.989426	NA	NA	NA	NA	NA	NA	NA	Trappc11	Trafficking protein particle complex subunit 11	B2RXC1	Trappc11	Trappc11	ENSMUSG00000038102	320714
DE.hippo.Age5	-0.00209106	hippo	Age5	295	-0.013333	0.989442	0.999919	NA	NA	NA	NA	NA	NA	NA	Trappc11	Trafficking protein particle complex subunit 11	B2RXC1	Trappc11	Trappc11	ENSMUSG00000038102	320714
DE.hippo.Age8	0.0294268	hippo	Age8	295	0.293957	0.771788	0.932079	NA	NA	NA	NA	NA	NA	NA	Trappc11	Trafficking protein particle complex subunit 11	B2RXC1	Trappc11	Trappc11	ENSMUSG00000038102	320714
DE.hippo.Age2	0.0135111	hippo	Age2	919	0.0811795	0.935994	0.998259	NA	NA	NA	NA	NA	NA	NA	Trappc10	Trafficking protein particle complex subunit 10	F8VQF9;Q3TLI0	Trappc10	Trappc10	ENSMUSG00000000374	216131
DE.hippo.Age5	0.00193282	hippo	Age5	919	0.00995461	0.992114	0.999919	NA	NA	NA	NA	NA	NA	NA	Trappc10	Trafficking protein particle complex subunit 10	F8VQF9;Q3TLI0	Trappc10	Trappc10	ENSMUSG00000000374	216131
DE.hippo.Age8	0.0866574	hippo	Age8	919	0.529843	0.601477	0.854284	NA	NA	NA	NA	NA	NA	NA	Trappc10	Trafficking protein particle complex subunit 10	F8VQF9;Q3TLI0	Trappc10	Trappc10	ENSMUSG00000000374	216131
DE.hippo.Age2	-0.00201426	hippo	Age2	4266	-0.132362	0.895837	0.997798	NA	NA	NA	NA	NA	NA	NA	Trap1	Heat shock protein 75 kDa, mitochondrial	Q9CQN1	Trap1	Trap1	ENSMUSG00000005981	68015
DE.hippo.Age5	0.0207153	hippo	Age5	4266	1.18312	0.244713	0.999919	NA	NA	NA	NA	NA	NA	NA	Trap1	Heat shock protein 75 kDa, mitochondrial	Q9CQN1	Trap1	Trap1	ENSMUSG00000005981	68015
DE.hippo.Age8	0.0327904	hippo	Age8	4266	2.53416	0.0184673	0.0895251	NA	NA	NA	NA	NA	NA	NA	Trap1	Heat shock protein 75 kDa, mitochondrial	Q9CQN1	Trap1	Trap1	ENSMUSG00000005981	68015
DE.hippo.Age2	0.0266438	hippo	Age2	2630	0.149373	0.882668	0.99504	NA	NA	NA	NA	NA	NA	NA	Traf3	TNF receptor-associated factor 3	Q60803	Traf3	Traf3	ENSMUSG00000021277	22031
DE.hippo.Age5	0.0501743	hippo	Age5	2630	0.342557	0.734097	0.999919	NA	NA	NA	NA	NA	NA	NA	Traf3	TNF receptor-associated factor 3	Q60803	Traf3	Traf3	ENSMUSG00000021277	22031
DE.hippo.Age8	0.0196617	hippo	Age8	2630	0.159119	0.875013	0.966329	NA	NA	NA	NA	NA	NA	NA	Traf3	TNF receptor-associated factor 3	Q60803	Traf3	Traf3	ENSMUSG00000021277	22031
DE.hippo.Age2	-0.0363004	hippo	Age2	954	-0.702561	0.489303	0.938493	NA	NA	NA	NA	NA	NA	NA	Tra2b	Transformer-2 protein homolog beta	F8WJG3;P62996	Tra2b	Tra2b	ENSMUSG00000022858	20462
DE.hippo.Age5	-0.0151757	hippo	Age5	954	-0.382939	0.704075	0.999919	NA	NA	NA	NA	NA	NA	NA	Tra2b	Transformer-2 protein homolog beta	F8WJG3;P62996	Tra2b	Tra2b	ENSMUSG00000022858	20462
DE.hippo.Age8	0.0263413	hippo	Age8	954	0.709241	0.485239	0.763223	NA	NA	NA	NA	NA	NA	NA	Tra2b	Transformer-2 protein homolog beta	F8WJG3;P62996	Tra2b	Tra2b	ENSMUSG00000022858	20462
DE.hippo.Age2	-0.0188293	hippo	Age2	823	-0.209005	0.836533	0.991617	NA	NA	NA	NA	NA	NA	NA	Tra2a	Transformer-2 protein homolog alpha	E9QP00;Q6PFR5	Tra2a	Tra2a	ENSMUSG00000029817	101214
DE.hippo.Age5	0.013133	hippo	Age5	823	0.102104	0.919255	0.999919	NA	NA	NA	NA	NA	NA	NA	Tra2a	Transformer-2 protein homolog alpha	E9QP00;Q6PFR5	Tra2a	Tra2a	ENSMUSG00000029817	101214
DE.hippo.Age8	0.0452227	hippo	Age8	823	0.525149	0.60446	0.85596	NA	NA	NA	NA	NA	NA	NA	Tra2a	Transformer-2 protein homolog alpha	E9QP00;Q6PFR5	Tra2a	Tra2a	ENSMUSG00000029817	101214
DE.hippo.Age2	-0.0298494	hippo	Age2	2037	-1.40619	0.172891	0.701973	NA	NA	NA	NA	NA	NA	NA	Tpt1	Translationally-controlled tumor protein	D3YU75;P63028	Tpt1	Tpt1	ENSMUSG00000060126	22070
DE.hippo.Age5	-0.00655129	hippo	Age5	2037	-0.308894	0.759228	0.999919	NA	NA	NA	NA	NA	NA	NA	Tpt1	Translationally-controlled tumor protein	D3YU75;P63028	Tpt1	Tpt1	ENSMUSG00000060126	22070
DE.hippo.Age8	0.0154537	hippo	Age8	2037	0.845441	0.406495	0.700586	NA	NA	NA	NA	NA	NA	NA	Tpt1	Translationally-controlled tumor protein	D3YU75;P63028	Tpt1	Tpt1	ENSMUSG00000060126	22070
DE.hippo.Age2	0.0367417	hippo	Age2	4612	1.95217	0.0630609	0.464535	NA	NA	NA	NA	NA	NA	NA	Tprg1l;Tprgl	Tumor protein p63-regulated gene 1-like protein	B1AX95;Q9DBS2	Tprg1l;Tprgl	Tprgl	ENSMUSG00000029030	67808
DE.hippo.Age5	-0.0260651	hippo	Age5	4612	-1.69608	0.0987242	0.778799	NA	NA	NA	NA	NA	NA	NA	Tprg1l;Tprgl	Tumor protein p63-regulated gene 1-like protein	B1AX95;Q9DBS2	Tprg1l;Tprgl	Tprgl	ENSMUSG00000029030	67808
DE.hippo.Age8	-0.000685288	hippo	Age8	4612	-0.0426292	0.966362	0.991043	NA	NA	NA	NA	NA	NA	NA	Tprg1l;Tprgl	Tumor protein p63-regulated gene 1-like protein	B1AX95;Q9DBS2	Tprg1l;Tprgl	Tprgl	ENSMUSG00000029030	67808
DE.hippo.Age2	0.0367417	hippo	Age2	4612	1.95217	0.0630609	0.464535	NA	NA	NA	NA	NA	NA	NA	Tprg1l;Tprgl	Tumor protein p63-regulated gene 1-like protein	B1AX95;Q9DBS2	Tprg1l;Tprgl	Tprg1l	ENSMUSG00000029030	67808
DE.hippo.Age5	-0.0260651	hippo	Age5	4612	-1.69608	0.0987242	0.778799	NA	NA	NA	NA	NA	NA	NA	Tprg1l;Tprgl	Tumor protein p63-regulated gene 1-like protein	B1AX95;Q9DBS2	Tprg1l;Tprgl	Tprg1l	ENSMUSG00000029030	67808
DE.hippo.Age8	-0.000685288	hippo	Age8	4612	-0.0426292	0.966362	0.991043	NA	NA	NA	NA	NA	NA	NA	Tprg1l;Tprgl	Tumor protein p63-regulated gene 1-like protein	B1AX95;Q9DBS2	Tprg1l;Tprgl	Tprg1l	ENSMUSG00000029030	67808
DE.hippo.Age2	0.0322877	hippo	Age2	3018	0.631363	0.533961	0.951699	NA	NA	NA	NA	NA	NA	NA	Tpr	NA	Q7M739	Tpr	Tpr	ENSMUSG00000006005	108989
DE.hippo.Age5	0.0199708	hippo	Age5	3018	0.743074	0.462381	0.999919	NA	NA	NA	NA	NA	NA	NA	Tpr	NA	Q7M739	Tpr	Tpr	ENSMUSG00000006005	108989
DE.hippo.Age8	-0.0469817	hippo	Age8	3018	-1.48087	0.15209	0.388355	NA	NA	NA	NA	NA	NA	NA	Tpr	NA	Q7M739	Tpr	Tpr	ENSMUSG00000006005	108989
DE.hippo.Age2	-0.120277	hippo	Age2	4315	-5.08559	3.66e-05	0.0203477	NA	NA	NA	NA	NA	NA	NA	Tppp3	Tubulin polymerization-promoting protein family member 3	Q9CRB6	Tppp3	Tppp3	ENSMUSG00000014846	67971
DE.hippo.Age5	0.087516	hippo	Age5	4315	3.9569	0.000352346	0.0298291	NA	NA	NA	NA	NA	NA	NA	Tppp3	Tubulin polymerization-promoting protein family member 3	Q9CRB6	Tppp3	Tppp3	ENSMUSG00000014846	67971
DE.hippo.Age8	-0.0411613	hippo	Age8	4315	-1.0971	0.283849	0.573724	NA	NA	NA	NA	NA	NA	NA	Tppp3	Tubulin polymerization-promoting protein family member 3	Q9CRB6	Tppp3	Tppp3	ENSMUSG00000014846	67971
DE.hippo.Age2	-0.0382769	hippo	Age2	3046	-1.95749	0.0623976	0.460666	NA	NA	NA	NA	NA	NA	NA	Tppp	Tubulin polymerization-promoting protein	Q7TQD2	Tppp	Tppp	ENSMUSG00000021573	72948
DE.hippo.Age5	0.0229119	hippo	Age5	3046	1.51728	0.138152	0.868705	NA	NA	NA	NA	NA	NA	NA	Tppp	Tubulin polymerization-promoting protein	Q7TQD2	Tppp	Tppp	ENSMUSG00000021573	72948
DE.hippo.Age8	-0.0345573	hippo	Age8	3046	-1.99158	0.0583106	0.203867	NA	NA	NA	NA	NA	NA	NA	Tppp	Tubulin polymerization-promoting protein	Q7TQD2	Tppp	Tppp	ENSMUSG00000021573	72948
DE.hippo.Age2	0.0281754	hippo	Age2	2791	1.99356	0.0580593	0.454445	NA	NA	NA	NA	NA	NA	NA	Tpp2	Tripeptidyl-peptidase 2	A0A087WRC0;Q64514;Q64514-2	Tpp2	Tpp2	ENSMUSG00000041763	22019
DE.hippo.Age5	-0.0104883	hippo	Age5	2791	-0.800489	0.428812	0.999919	NA	NA	NA	NA	NA	NA	NA	Tpp2	Tripeptidyl-peptidase 2	A0A087WRC0;Q64514;Q64514-2	Tpp2	Tpp2	ENSMUSG00000041763	22019
DE.hippo.Age8	0.00180365	hippo	Age8	2791	0.184053	0.85557	0.962003	NA	NA	NA	NA	NA	NA	NA	Tpp2	Tripeptidyl-peptidase 2	A0A087WRC0;Q64514;Q64514-2	Tpp2	Tpp2	ENSMUSG00000041763	22019
DE.hippo.Age2	0.0728655	hippo	Age2	1343	2.15624	0.0416414	0.405123	NA	NA	NA	NA	NA	NA	NA	Tpp1	Tripeptidyl-peptidase 1	O89023	Tpp1	Tpp1	ENSMUSG00000030894	12751
DE.hippo.Age5	0.0383723	hippo	Age5	1343	1.60282	0.117937	0.827489	NA	NA	NA	NA	NA	NA	NA	Tpp1	Tripeptidyl-peptidase 1	O89023	Tpp1	Tpp1	ENSMUSG00000030894	12751
DE.hippo.Age8	0.0790854	hippo	Age8	1343	3.67137	0.00125325	0.0113703	NA	NA	NA	NA	NA	NA	NA	Tpp1	Tripeptidyl-peptidase 1	O89023	Tpp1	Tpp1	ENSMUSG00000030894	12751
DE.hippo.Age2	0.0318754	hippo	Age2	2849	1.33978	0.193266	0.731211	NA	NA	NA	NA	NA	NA	NA	Tpm4	Tropomyosin alpha-4 chain	Q6IRU2	Tpm4	Tpm4	ENSMUSG00000031799	326618
DE.hippo.Age5	0.0474594	hippo	Age5	2849	2.59139	0.0138352	0.304855	NA	NA	NA	NA	NA	NA	NA	Tpm4	Tropomyosin alpha-4 chain	Q6IRU2	Tpm4	Tpm4	ENSMUSG00000031799	326618
DE.hippo.Age8	-0.0347384	hippo	Age8	2849	-1.14806	0.262638	0.553208	NA	NA	NA	NA	NA	NA	NA	Tpm4	Tropomyosin alpha-4 chain	Q6IRU2	Tpm4	Tpm4	ENSMUSG00000031799	326618
DE.hippo.Age2	0.00586745	hippo	Age2	1545	0.213843	0.832534	0.989727	NA	NA	NA	NA	NA	NA	NA	Tpm3;Tpm3-rs7	NA	D3Z2H9;P21107-2	Tpm3;Tpm3-rs7	Tpm3-rs7	ENSMUSG00000027940;ENSMUSG00000058126	59069;621054
DE.hippo.Age5	0.0292521	hippo	Age5	1545	1.09203	0.282259	0.999919	NA	NA	NA	NA	NA	NA	NA	Tpm3;Tpm3-rs7	NA	D3Z2H9;P21107-2	Tpm3;Tpm3-rs7	Tpm3-rs7	ENSMUSG00000027940;ENSMUSG00000058126	59069;621054
DE.hippo.Age8	0.00829151	hippo	Age8	1545	0.334918	0.740695	0.918773	NA	NA	NA	NA	NA	NA	NA	Tpm3;Tpm3-rs7	NA	D3Z2H9;P21107-2	Tpm3;Tpm3-rs7	Tpm3-rs7	ENSMUSG00000027940;ENSMUSG00000058126	59069;621054
DE.hippo.Age2	-0.0284837	hippo	Age2	504	-1.62115	0.118468	0.586539	NA	NA	NA	NA	NA	NA	NA	Tpm3	NA	D3Z6I8	Tpm3	Tpm3	ENSMUSG00000027940	59069
DE.hippo.Age2	-0.0592777	hippo	Age2	732	-0.570065	0.574101	0.961252	NA	NA	NA	NA	NA	NA	NA	Tpm3	NA	E9Q7Q3	Tpm3	Tpm3	ENSMUSG00000027940	59069
DE.hippo.Age5	0.0315722	hippo	Age5	504	2.4037	0.0216452	0.37999	NA	NA	NA	NA	NA	NA	NA	Tpm3	NA	D3Z6I8	Tpm3	Tpm3	ENSMUSG00000027940	59069
DE.hippo.Age5	-0.00581346	hippo	Age5	732	-0.0525035	0.958434	0.999919	NA	NA	NA	NA	NA	NA	NA	Tpm3	NA	E9Q7Q3	Tpm3	Tpm3	ENSMUSG00000027940	59069
DE.hippo.Age8	0.0328775	hippo	Age8	504	3.00689	0.00624742	0.0398657	NA	NA	NA	NA	NA	NA	NA	Tpm3	NA	D3Z6I8	Tpm3	Tpm3	ENSMUSG00000027940	59069
DE.hippo.Age8	0.0407932	hippo	Age8	732	0.511546	0.613801	0.860479	NA	NA	NA	NA	NA	NA	NA	Tpm3	NA	E9Q7Q3	Tpm3	Tpm3	ENSMUSG00000027940	59069
DE.hippo.Age8	-0.00777341	hippo	Age8	3639	-0.0493899	0.961177	0.989637	NA	NA	NA	NA	NA	NA	NA	Tpm3	NA	E9Q5J9;Q8K0Z5	Tpm3	Tpm3	ENSMUSG00000027940	59069
DE.hippo.Age2	0.00586745	hippo	Age2	1545	0.213843	0.832534	0.989727	NA	NA	NA	NA	NA	NA	NA	Tpm3;Tpm3-rs7	NA	D3Z2H9;P21107-2	Tpm3;Tpm3-rs7	Tpm3	ENSMUSG00000027940;ENSMUSG00000058126	59069;621054
DE.hippo.Age5	0.0292521	hippo	Age5	1545	1.09203	0.282259	0.999919	NA	NA	NA	NA	NA	NA	NA	Tpm3;Tpm3-rs7	NA	D3Z2H9;P21107-2	Tpm3;Tpm3-rs7	Tpm3	ENSMUSG00000027940;ENSMUSG00000058126	59069;621054
DE.hippo.Age8	0.00829151	hippo	Age8	1545	0.334918	0.740695	0.918773	NA	NA	NA	NA	NA	NA	NA	Tpm3;Tpm3-rs7	NA	D3Z2H9;P21107-2	Tpm3;Tpm3-rs7	Tpm3	ENSMUSG00000027940;ENSMUSG00000058126	59069;621054
DE.hippo.Age2	0.00761608	hippo	Age2	683	0.201829	0.841805	0.992616	NA	NA	NA	NA	NA	NA	NA	Tpm1	NA	E9Q452	Tpm1	Tpm1	ENSMUSG00000032366	22003
DE.hippo.Age2	-0.0536009	hippo	Age2	944	-1.78478	0.0873511	0.531917	NA	NA	NA	NA	NA	NA	NA	Tpm1	NA	F8WID5	Tpm1	Tpm1	ENSMUSG00000032366	22003
DE.hippo.Age2	0.0021957	hippo	Age2	1042	0.0797548	0.937115	0.998259	NA	NA	NA	NA	NA	NA	NA	Tpm1	NA	G5E8R0	Tpm1	Tpm1	ENSMUSG00000032366	22003
DE.hippo.Age2	-0.0938254	hippo	Age2	1886	-0.890564	0.383621	0.888371	NA	NA	NA	NA	NA	NA	NA	Tpm1	Tropomyosin alpha-1 chain	E9Q454;P58771;Q8BSH3	Tpm1	Tpm1	ENSMUSG00000032366	22003
DE.hippo.Age5	0.0886261	hippo	Age5	683	1.36317	0.181511	0.942988	NA	NA	NA	NA	NA	NA	NA	Tpm1	NA	E9Q452	Tpm1	Tpm1	ENSMUSG00000032366	22003
DE.hippo.Age5	0.000134203	hippo	Age5	944	0.00287737	0.99772	0.999919	NA	NA	NA	NA	NA	NA	NA	Tpm1	NA	F8WID5	Tpm1	Tpm1	ENSMUSG00000032366	22003
DE.hippo.Age5	0.00519236	hippo	Age5	1042	0.331273	0.742408	0.999919	NA	NA	NA	NA	NA	NA	NA	Tpm1	NA	G5E8R0	Tpm1	Tpm1	ENSMUSG00000032366	22003
DE.hippo.Age5	-0.0240641	hippo	Age5	1886	-0.225346	0.823055	0.999919	NA	NA	NA	NA	NA	NA	NA	Tpm1	Tropomyosin alpha-1 chain	E9Q454;P58771;Q8BSH3	Tpm1	Tpm1	ENSMUSG00000032366	22003
DE.hippo.Age8	0.0200299	hippo	Age8	683	0.558263	0.58201	0.84166	NA	NA	NA	NA	NA	NA	NA	Tpm1	NA	E9Q452	Tpm1	Tpm1	ENSMUSG00000032366	22003
DE.hippo.Age8	-0.012614	hippo	Age8	944	-0.403208	0.690485	0.899057	NA	NA	NA	NA	NA	NA	NA	Tpm1	NA	F8WID5	Tpm1	Tpm1	ENSMUSG00000032366	22003
DE.hippo.Age8	-0.0224921	hippo	Age8	1042	-1.42287	0.168076	0.413256	NA	NA	NA	NA	NA	NA	NA	Tpm1	NA	G5E8R0	Tpm1	Tpm1	ENSMUSG00000032366	22003
DE.hippo.Age8	0.133797	hippo	Age8	1886	1.68266	0.107827	0.30911	NA	NA	NA	NA	NA	NA	NA	Tpm1	Tropomyosin alpha-1 chain	E9Q454;P58771;Q8BSH3	Tpm1	Tpm1	ENSMUSG00000032366	22003
DE.hippo.Age2	-0.0146554	hippo	Age2	1523	-1.19687	0.243417	0.770069	NA	NA	NA	NA	NA	NA	NA	Tpi1	Triosephosphate isomerase	H7BXC3;P17751	Tpi1	Tpi1	ENSMUSG00000023456	21991
DE.hippo.Age5	-2.02e-05	hippo	Age5	1523	-0.00162417	0.998713	0.999919	NA	NA	NA	NA	NA	NA	NA	Tpi1	Triosephosphate isomerase	H7BXC3;P17751	Tpi1	Tpi1	ENSMUSG00000023456	21991
DE.hippo.Age8	0.0128905	hippo	Age8	1523	1.17852	0.250532	0.537113	NA	NA	NA	NA	NA	NA	NA	Tpi1	Triosephosphate isomerase	H7BXC3;P17751	Tpi1	Tpi1	ENSMUSG00000023456	21991
DE.hippo.Age2	-0.0227494	hippo	Age2	161	-1.26039	0.220031	0.751154	NA	NA	NA	NA	NA	NA	NA	Tpd52l2	Tumor protein D54	A2AUD5;Q3TAI4;Q9CYZ2;V9GWU5	Tpd52l2	Tpd52l2	ENSMUSG00000000827	66314
DE.hippo.Age5	0.0424715	hippo	Age5	161	2.82312	0.00778371	0.219653	NA	NA	NA	NA	NA	NA	NA	Tpd52l2	Tumor protein D54	A2AUD5;Q3TAI4;Q9CYZ2;V9GWU5	Tpd52l2	Tpd52l2	ENSMUSG00000000827	66314
DE.hippo.Age8	0.0521031	hippo	Age8	161	3.75545	0.00101819	0.00979162	NA	NA	NA	NA	NA	NA	NA	Tpd52l2	Tumor protein D54	A2AUD5;Q3TAI4;Q9CYZ2;V9GWU5	Tpd52l2	Tpd52l2	ENSMUSG00000000827	66314
DE.hippo.Age2	0.260954	hippo	Age2	1228	1.74253	0.0973684	0.55183	NA	NA	NA	NA	NA	NA	NA	Tpd52l1	Tumor protein D53	O54818	Tpd52l1	Tpd52l1	ENSMUSG00000000296	21987
DE.hippo.Age5	0.133014	hippo	Age5	1228	0.948103	0.350627	0.999919	NA	NA	NA	NA	NA	NA	NA	Tpd52l1	Tumor protein D53	O54818	Tpd52l1	Tpd52l1	ENSMUSG00000000296	21987
DE.hippo.Age2	0.120947	hippo	Age2	933	2.15211	0.042491	0.41045	NA	NA	NA	NA	NA	NA	NA	Tpd52	NA	F8WHQ1	Tpd52	Tpd52	ENSMUSG00000027506	21985
DE.hippo.Age2	-0.0136614	hippo	Age2	2750	-0.53949	0.594678	0.966363	NA	NA	NA	NA	NA	NA	NA	Tpd52	Tumor protein D52	D3Z125;D3Z637;D3Z7X7;E9PUA7;Q62393;Q62393-2;Q62393-3	Tpd52	Tpd52	ENSMUSG00000027506	21985
DE.hippo.Age5	0.00320543	hippo	Age5	933	0.0351329	0.972179	0.999919	NA	NA	NA	NA	NA	NA	NA	Tpd52	NA	F8WHQ1	Tpd52	Tpd52	ENSMUSG00000027506	21985
DE.hippo.Age5	0.0217884	hippo	Age5	2750	1.12211	0.269433	0.999919	NA	NA	NA	NA	NA	NA	NA	Tpd52	Tumor protein D52	D3Z125;D3Z637;D3Z7X7;E9PUA7;Q62393;Q62393-2;Q62393-3	Tpd52	Tpd52	ENSMUSG00000027506	21985
DE.hippo.Age8	-0.0139401	hippo	Age8	933	-0.269669	0.789798	0.938135	NA	NA	NA	NA	NA	NA	NA	Tpd52	NA	F8WHQ1	Tpd52	Tpd52	ENSMUSG00000027506	21985
DE.hippo.Age8	0.03721	hippo	Age8	2750	1.41204	0.171205	0.418101	NA	NA	NA	NA	NA	NA	NA	Tpd52	Tumor protein D52	D3Z125;D3Z637;D3Z7X7;E9PUA7;Q62393;Q62393-2;Q62393-3	Tpd52	Tpd52	ENSMUSG00000027506	21985
DE.hippo.Age5	-0.0269382	hippo	Age5	5016	-0.119201	0.905908	0.999919	NA	NA	NA	NA	NA	NA	NA	Tpbg	Trophoblast glycoprotein	Q9Z0L0	Tpbg	Tpbg	ENSMUSG00000035274	21983
DE.hippo.Age2	0.0805071	hippo	Age2	2790	1.29049	0.209565	0.739892	NA	NA	NA	NA	NA	NA	NA	Top2b	DNA topoisomerase 2-beta	Q64511	Top2b	Top2b	ENSMUSG00000017485	21974
DE.hippo.Age5	-0.00659265	hippo	Age5	2790	-0.0979979	0.922491	0.999919	NA	NA	NA	NA	NA	NA	NA	Top2b	DNA topoisomerase 2-beta	Q64511	Top2b	Top2b	ENSMUSG00000017485	21974
DE.hippo.Age8	0.138588	hippo	Age8	2790	1.50475	0.145875	0.377531	NA	NA	NA	NA	NA	NA	NA	Top2b	DNA topoisomerase 2-beta	Q64511	Top2b	Top2b	ENSMUSG00000017485	21974
DE.hippo.Age2	0.0376408	hippo	Age2	2244	0.250304	0.804756	0.989426	NA	NA	NA	NA	NA	NA	NA	Top1	DNA topoisomerase 1	Q04750	Top1	Top1	ENSMUSG00000070544	21969
DE.hippo.Age5	0.105752	hippo	Age5	2244	0.575323	0.569212	0.999919	NA	NA	NA	NA	NA	NA	NA	Top1	DNA topoisomerase 1	Q04750	Top1	Top1	ENSMUSG00000070544	21969
DE.hippo.Age8	0.0741099	hippo	Age8	2244	0.625121	0.538559	0.808162	NA	NA	NA	NA	NA	NA	NA	Top1	DNA topoisomerase 1	Q04750	Top1	Top1	ENSMUSG00000070544	21969
DE.hippo.Age2	-0.0078367	hippo	Age2	4450	-0.24406	0.809325	0.989426	NA	NA	NA	NA	NA	NA	NA	Vps28	Vacuolar protein sorting-associated protein 28 homolog	Q9D1C8	Tonsl;Vps28	Tonsl	ENSMUSG00000059323	66914;72749
DE.hippo.Age5	0.0146446	hippo	Age5	4450	0.7103	0.482211	0.999919	NA	NA	NA	NA	NA	NA	NA	Vps28	Vacuolar protein sorting-associated protein 28 homolog	Q9D1C8	Tonsl;Vps28	Tonsl	ENSMUSG00000059323	66914;72749
DE.hippo.Age8	0.034129	hippo	Age8	4450	0.91687	0.368639	0.667042	NA	NA	NA	NA	NA	NA	NA	Vps28	Vacuolar protein sorting-associated protein 28 homolog	Q9D1C8	Tonsl;Vps28	Tonsl	ENSMUSG00000059323	66914;72749
DE.hippo.Age2	0.00510422	hippo	Age2	4406	0.387113	0.702193	0.982634	NA	NA	NA	NA	NA	NA	NA	Tomm70a	Mitochondrial import receptor subunit TOM70	Q9CZW5	Tomm70a	Tomm70a	ENSMUSG00000022752	28185
DE.hippo.Age5	-0.0025383	hippo	Age5	4406	-0.255868	0.799546	0.999919	NA	NA	NA	NA	NA	NA	NA	Tomm70a	Mitochondrial import receptor subunit TOM70	Q9CZW5	Tomm70a	Tomm70a	ENSMUSG00000022752	28185
DE.hippo.Age8	0.00922212	hippo	Age8	4406	0.828732	0.415697	0.708974	NA	NA	NA	NA	NA	NA	NA	Tomm70a	Mitochondrial import receptor subunit TOM70	Q9CZW5	Tomm70a	Tomm70a	ENSMUSG00000022752	28185
DE.hippo.Age2	-0.0502067	hippo	Age2	4267	-0.463775	0.648292	0.974473	NA	NA	NA	NA	NA	NA	NA	Tomm6	Mitochondrial import receptor subunit TOM6 homolog	Q9CQN3	Tomm6	Tomm6	ENSMUSG00000033475	66119
DE.hippo.Age5	-0.0380926	hippo	Age5	4267	-0.310755	0.758202	0.999919	NA	NA	NA	NA	NA	NA	NA	Tomm6	Mitochondrial import receptor subunit TOM6 homolog	Q9CQN3	Tomm6	Tomm6	ENSMUSG00000033475	66119
DE.hippo.Age8	-0.0919491	hippo	Age8	4267	-1.11055	0.279192	0.568037	NA	NA	NA	NA	NA	NA	NA	Tomm6	Mitochondrial import receptor subunit TOM6 homolog	Q9CQN3	Tomm6	Tomm6	ENSMUSG00000033475	66119
DE.hippo.Age2	-0.105247	hippo	Age2	4399	-1.65938	0.110468	0.571016	NA	NA	NA	NA	NA	NA	NA	Tomm40l	Mitochondrial import receptor subunit TOM40B	D3YXS8;Q9CZR3	Tomm40l	Tomm40l	ENSMUSG00000005674	641376
DE.hippo.Age5	0.00158612	hippo	Age5	4399	0.0214236	0.98304	0.999919	NA	NA	NA	NA	NA	NA	NA	Tomm40l	Mitochondrial import receptor subunit TOM40B	D3YXS8;Q9CZR3	Tomm40l	Tomm40l	ENSMUSG00000005674	641376
DE.hippo.Age8	0.018318	hippo	Age8	4399	0.237744	0.814259	0.946699	NA	NA	NA	NA	NA	NA	NA	Tomm40l	Mitochondrial import receptor subunit TOM40B	D3YXS8;Q9CZR3	Tomm40l	Tomm40l	ENSMUSG00000005674	641376
DE.hippo.Age2	0.0561246	hippo	Age2	4858	2.58534	0.0164623	0.274447	NA	NA	NA	NA	NA	NA	NA	Tomm40	Mitochondrial import receptor subunit TOM40 homolog	Q9QYA2	Tomm40	Tomm40	ENSMUSG00000002984	53333
DE.hippo.Age5	-0.0266916	hippo	Age5	4858	-1.31107	0.198346	0.962459	NA	NA	NA	NA	NA	NA	NA	Tomm40	Mitochondrial import receptor subunit TOM40 homolog	Q9QYA2	Tomm40	Tomm40	ENSMUSG00000002984	53333
DE.hippo.Age8	-0.0177539	hippo	Age8	4858	-1.02328	0.316724	0.609432	NA	NA	NA	NA	NA	NA	NA	Tomm40	Mitochondrial import receptor subunit TOM40 homolog	Q9QYA2	Tomm40	Tomm40	ENSMUSG00000002984	53333
DE.hippo.Age2	0.027466	hippo	Age2	4376	1.31043	0.202846	0.739892	NA	NA	NA	NA	NA	NA	NA	Tomm34	Mitochondrial import receptor subunit TOM34	Q9CYG7;Q9CYG7-2	Tomm34	Tomm34	ENSMUSG00000018322	67145
DE.hippo.Age5	-0.0223378	hippo	Age5	4376	-0.747208	0.459914	0.999919	NA	NA	NA	NA	NA	NA	NA	Tomm34	Mitochondrial import receptor subunit TOM34	Q9CYG7;Q9CYG7-2	Tomm34	Tomm34	ENSMUSG00000018322	67145
DE.hippo.Age8	-0.0502697	hippo	Age8	4376	-2.51485	0.0192758	0.0918003	NA	NA	NA	NA	NA	NA	NA	Tomm34	Mitochondrial import receptor subunit TOM34	Q9CYG7;Q9CYG7-2	Tomm34	Tomm34	ENSMUSG00000018322	67145
DE.hippo.Age2	0.034967	hippo	Age2	4199	1.07271	0.294407	0.831755	NA	NA	NA	NA	NA	NA	NA	Tomm22	Mitochondrial import receptor subunit TOM22 homolog	Q9CPQ3	Tomm22	Tomm22	ENSMUSG00000022427	223696
DE.hippo.Age5	-0.00342232	hippo	Age5	4199	-0.143729	0.886536	0.999919	NA	NA	NA	NA	NA	NA	NA	Tomm22	Mitochondrial import receptor subunit TOM22 homolog	Q9CPQ3	Tomm22	Tomm22	ENSMUSG00000022427	223696
DE.hippo.Age8	-0.0191777	hippo	Age8	4199	-0.905398	0.374557	0.673409	NA	NA	NA	NA	NA	NA	NA	Tomm22	Mitochondrial import receptor subunit TOM22 homolog	Q9CPQ3	Tomm22	Tomm22	ENSMUSG00000022427	223696
DE.hippo.Age2	-0.00971694	hippo	Age2	4627	-0.154761	0.878346	0.99504	NA	NA	NA	NA	NA	NA	NA	Tomm20	Mitochondrial import receptor subunit TOM20 homolog	Q9DCC8	Tomm20	Tomm20	ENSMUSG00000093904	67952
DE.hippo.Age5	-0.108834	hippo	Age5	4627	-2.26261	0.029952	0.468304	NA	NA	NA	NA	NA	NA	NA	Tomm20	Mitochondrial import receptor subunit TOM20 homolog	Q9DCC8	Tomm20	Tomm20	ENSMUSG00000093904	67952
DE.hippo.Age8	-0.0827628	hippo	Age8	4627	-1.33236	0.195677	0.458556	NA	NA	NA	NA	NA	NA	NA	Tomm20	Mitochondrial import receptor subunit TOM20 homolog	Q9DCC8	Tomm20	Tomm20	ENSMUSG00000093904	67952
DE.hippo.Age2	-0.00885174	hippo	Age2	2570	-0.63565	0.531212	0.951699	NA	NA	NA	NA	NA	NA	NA	Tom1l2	TOM1-like protein 2	Q5SRX1;Q5SRX1-2;Q5SRX1-3;Q5SRX1-4;Q5SXA4;Q5SXA5	Tom1l2	Tom1l2	ENSMUSG00000000538	216810
DE.hippo.Age5	0.00708188	hippo	Age5	2570	0.575474	0.568641	0.999919	NA	NA	NA	NA	NA	NA	NA	Tom1l2	TOM1-like protein 2	Q5SRX1;Q5SRX1-2;Q5SRX1-3;Q5SRX1-4;Q5SXA4;Q5SXA5	Tom1l2	Tom1l2	ENSMUSG00000000538	216810
DE.hippo.Age8	0.0247446	hippo	Age8	2570	2.29907	0.0308308	0.130559	NA	NA	NA	NA	NA	NA	NA	Tom1l2	TOM1-like protein 2	Q5SRX1;Q5SRX1-2;Q5SRX1-3;Q5SRX1-4;Q5SXA4;Q5SXA5	Tom1l2	Tom1l2	ENSMUSG00000000538	216810
DE.hippo.Age2	-0.00243659	hippo	Age2	1325	-0.114901	0.90951	0.997798	NA	NA	NA	NA	NA	NA	NA	Tom1	Target of Myb protein 1	O88746;Q3UDC3	Tom1	Tom1	ENSMUSG00000042870	21968
DE.hippo.Age5	0.0188116	hippo	Age5	1325	0.926401	0.360563	0.999919	NA	NA	NA	NA	NA	NA	NA	Tom1	Target of Myb protein 1	O88746;Q3UDC3	Tom1	Tom1	ENSMUSG00000042870	21968
DE.hippo.Age8	0.0752557	hippo	Age8	1325	3.77583	0.000968104	0.00957236	NA	NA	NA	NA	NA	NA	NA	Tom1	Target of Myb protein 1	O88746;Q3UDC3	Tom1	Tom1	ENSMUSG00000042870	21968
DE.hippo.Age2	0.116878	hippo	Age2	4880	3.73742	0.00106225	0.0770976	NA	NA	NA	NA	NA	NA	NA	Tollip	Toll-interacting protein	A9JEI5;Q8C5G6;Q9QZ06	Tollip	Tollip	ENSMUSG00000025139	54473
DE.hippo.Age5	0.014127	hippo	Age5	4880	0.764304	0.449794	0.999919	NA	NA	NA	NA	NA	NA	NA	Tollip	Toll-interacting protein	A9JEI5;Q8C5G6;Q9QZ06	Tollip	Tollip	ENSMUSG00000025139	54473
DE.hippo.Age8	0.0479996	hippo	Age8	4880	4.09983	0.000432317	0.00505095	NA	NA	NA	NA	NA	NA	NA	Tollip	Toll-interacting protein	A9JEI5;Q8C5G6;Q9QZ06	Tollip	Tollip	ENSMUSG00000025139	54473
DE.hippo.Age2	-0.0301881	hippo	Age2	3426	-2.6412	0.0145194	0.263322	NA	NA	NA	NA	NA	NA	NA	Tnr	Tenascin-R	Q8BYI9	Tnr	Tnr	ENSMUSG00000015829	21960
DE.hippo.Age5	-0.00579332	hippo	Age5	3426	-0.490039	0.627155	0.999919	NA	NA	NA	NA	NA	NA	NA	Tnr	Tenascin-R	Q8BYI9	Tnr	Tnr	ENSMUSG00000015829	21960
DE.hippo.Age8	-0.0209057	hippo	Age8	3426	-1.96329	0.0617031	0.213431	NA	NA	NA	NA	NA	NA	NA	Tnr	Tenascin-R	Q8BYI9	Tnr	Tnr	ENSMUSG00000015829	21960
DE.hippo.Age2	-0.00936403	hippo	Age2	2876	-0.30647	0.761974	0.985225	NA	NA	NA	NA	NA	NA	NA	Tnpo3	Transportin-3	Q6P2B1;Q6P2B1-2	Tnpo3	Tnpo3	ENSMUSG00000012535	320938
DE.hippo.Age5	-0.0213857	hippo	Age5	2876	-1.23026	0.22678	0.99763	NA	NA	NA	NA	NA	NA	NA	Tnpo3	Transportin-3	Q6P2B1;Q6P2B1-2	Tnpo3	Tnpo3	ENSMUSG00000012535	320938
DE.hippo.Age8	0.0741355	hippo	Age8	2876	1.66661	0.109031	0.311737	NA	NA	NA	NA	NA	NA	NA	Tnpo3	Transportin-3	Q6P2B1;Q6P2B1-2	Tnpo3	Tnpo3	ENSMUSG00000012535	320938
DE.hippo.Age2	0.0687286	hippo	Age2	4142	1.67189	0.10795	0.569381	NA	NA	NA	NA	NA	NA	NA	Tnpo2	Transportin-2	E9PV58;Q99LG2	Tnpo2	Tnpo2	ENSMUSG00000031691	212999
DE.hippo.Age5	0.00906828	hippo	Age5	4142	0.453703	0.652835	0.999919	NA	NA	NA	NA	NA	NA	NA	Tnpo2	Transportin-2	E9PV58;Q99LG2	Tnpo2	Tnpo2	ENSMUSG00000031691	212999
DE.hippo.Age8	0.0154668	hippo	Age8	4142	0.429494	0.671524	0.894631	NA	NA	NA	NA	NA	NA	NA	Tnpo2	Transportin-2	E9PV58;Q99LG2	Tnpo2	Tnpo2	ENSMUSG00000031691	212999
DE.hippo.Age2	0.0904818	hippo	Age2	1889	1.78345	0.0875734	0.532196	NA	NA	NA	NA	NA	NA	NA	Tnks1bp1	182 kDa tankyrase-1-binding protein	P58871;Z4YJL4	Tnks1bp1	Tnks1bp1	ENSMUSG00000033955	228140
DE.hippo.Age5	0.000662673	hippo	Age5	1889	0.0263949	0.979092	0.999919	NA	NA	NA	NA	NA	NA	NA	Tnks1bp1	182 kDa tankyrase-1-binding protein	P58871;Z4YJL4	Tnks1bp1	Tnks1bp1	ENSMUSG00000033955	228140
DE.hippo.Age8	-0.0661028	hippo	Age8	1889	-1.78935	0.0866165	0.26717	NA	NA	NA	NA	NA	NA	NA	Tnks1bp1	182 kDa tankyrase-1-binding protein	P58871;Z4YJL4	Tnks1bp1	Tnks1bp1	ENSMUSG00000033955	228140
DE.hippo.Age2	0.00198805	hippo	Age2	279	0.0094947	0.992505	0.998452	NA	NA	NA	NA	NA	NA	NA	Tnik	Traf2 and NCK-interacting protein kinase	B2RQ80;B9EKN8;E0CXD6;E0CY98;E0CZD7;E0CZF8;E9PUL9;P83510;P83510-2	Tnik	Tnik	ENSMUSG00000027692	665113
DE.hippo.Age5	0.00629121	hippo	Age5	279	0.0268485	0.978733	0.999919	NA	NA	NA	NA	NA	NA	NA	Tnik	Traf2 and NCK-interacting protein kinase	B2RQ80;B9EKN8;E0CXD6;E0CY98;E0CZD7;E0CZF8;E9PUL9;P83510;P83510-2	Tnik	Tnik	ENSMUSG00000027692	665113
DE.hippo.Age8	-0.00541641	hippo	Age8	279	-0.0268931	0.978785	0.993777	NA	NA	NA	NA	NA	NA	NA	Tnik	Traf2 and NCK-interacting protein kinase	B2RQ80;B9EKN8;E0CXD6;E0CY98;E0CZD7;E0CZF8;E9PUL9;P83510;P83510-2	Tnik	Tnik	ENSMUSG00000027692	665113
DE.hippo.Age5	-0.0599622	hippo	Age5	2302	-0.475	0.637815	0.999919	NA	NA	NA	NA	NA	NA	NA	Tnfaip8l3	Tumor necrosis factor alpha-induced protein 8-like protein 3	Q3TBL6	Tnfaip8l3	Tnfaip8l3	ENSMUSG00000074345	244882
DE.hippo.Age8	-0.151316	hippo	Age8	2302	-1.37748	0.182088	0.434229	NA	NA	NA	NA	NA	NA	NA	Tnfaip8l3	Tumor necrosis factor alpha-induced protein 8-like protein 3	Q3TBL6	Tnfaip8l3	Tnfaip8l3	ENSMUSG00000074345	244882
DE.hippo.Age2	0.0627744	hippo	Age2	3149	0.639401	0.528812	0.951699	NA	NA	NA	NA	NA	NA	NA	Tnc	Tenascin	Q80YX1;Q80YX1-2;Q80YX1-5	Tnc	Tnc	ENSMUSG00000028364	21923
DE.hippo.Age5	-0.0436015	hippo	Age5	3149	-0.351531	0.727291	0.999919	NA	NA	NA	NA	NA	NA	NA	Tnc	Tenascin	Q80YX1;Q80YX1-2;Q80YX1-5	Tnc	Tnc	ENSMUSG00000028364	21923
DE.hippo.Age8	0.158797	hippo	Age8	3149	1.25058	0.224102	0.496848	NA	NA	NA	NA	NA	NA	NA	Tnc	Tenascin	Q80YX1;Q80YX1-2;Q80YX1-5	Tnc	Tnc	ENSMUSG00000028364	21923
DE.hippo.Age2	-0.031528	hippo	Age2	3446	-1.65566	0.111226	0.571016	NA	NA	NA	NA	NA	NA	NA	Tmx4	Thioredoxin-related transmembrane protein 4	A2ARI0;Q8C0L0	Tmx4	Tmx4	ENSMUSG00000034723	52837
DE.hippo.Age5	-0.0127742	hippo	Age5	3446	-0.504977	0.616731	0.999919	NA	NA	NA	NA	NA	NA	NA	Tmx4	Thioredoxin-related transmembrane protein 4	A2ARI0;Q8C0L0	Tmx4	Tmx4	ENSMUSG00000034723	52837
DE.hippo.Age8	0.070147	hippo	Age8	3446	2.79253	0.0102926	0.0584447	NA	NA	NA	NA	NA	NA	NA	Tmx4	Thioredoxin-related transmembrane protein 4	A2ARI0;Q8C0L0	Tmx4	Tmx4	ENSMUSG00000034723	52837
DE.hippo.Age2	-0.00355036	hippo	Age2	3420	-0.155101	0.87808	0.99504	NA	NA	NA	NA	NA	NA	NA	Tmx3	Protein disulfide-isomerase TMX3	Q8BXZ1	Tmx3	Tmx3	ENSMUSG00000024614	67988
DE.hippo.Age5	0.010449	hippo	Age5	3420	0.562186	0.577562	0.999919	NA	NA	NA	NA	NA	NA	NA	Tmx3	Protein disulfide-isomerase TMX3	Q8BXZ1	Tmx3	Tmx3	ENSMUSG00000024614	67988
DE.hippo.Age8	0.0423437	hippo	Age8	3420	1.85419	0.0764614	0.245645	NA	NA	NA	NA	NA	NA	NA	Tmx3	Protein disulfide-isomerase TMX3	Q8BXZ1	Tmx3	Tmx3	ENSMUSG00000024614	67988
DE.hippo.Age2	0.0296733	hippo	Age2	466	1.04272	0.3078	0.835064	NA	NA	NA	NA	NA	NA	NA	Tmx2	Thioredoxin-related transmembrane protein 2	D3Z2J6;Q9D710	Tmx2	Tmx2	ENSMUSG00000050043	66958
DE.hippo.Age5	0.00371966	hippo	Age5	466	0.194328	0.84704	0.999919	NA	NA	NA	NA	NA	NA	NA	Tmx2	Thioredoxin-related transmembrane protein 2	D3Z2J6;Q9D710	Tmx2	Tmx2	ENSMUSG00000050043	66958
DE.hippo.Age8	-0.0210332	hippo	Age8	466	-0.912823	0.37072	0.669687	NA	NA	NA	NA	NA	NA	NA	Tmx2	Thioredoxin-related transmembrane protein 2	D3Z2J6;Q9D710	Tmx2	Tmx2	ENSMUSG00000050043	66958
DE.hippo.Age2	-0.0733521	hippo	Age2	853	-0.445396	0.660758	0.978469	NA	NA	NA	NA	NA	NA	NA	Tmx1	Thioredoxin-related transmembrane protein 1	F6V084;Q8VBT0	Tmx1	Tmx1	ENSMUSG00000021072	72736
DE.hippo.Age5	-0.0697896	hippo	Age5	853	-0.495589	0.623363	0.999919	NA	NA	NA	NA	NA	NA	NA	Tmx1	Thioredoxin-related transmembrane protein 1	F6V084;Q8VBT0	Tmx1	Tmx1	ENSMUSG00000021072	72736
DE.hippo.Age8	0.065593	hippo	Age8	853	0.420752	0.677979	0.896591	NA	NA	NA	NA	NA	NA	NA	Tmx1	Thioredoxin-related transmembrane protein 1	F6V084;Q8VBT0	Tmx1	Tmx1	ENSMUSG00000021072	72736
DE.hippo.Age2	-0.0713145	hippo	Age2	84	-0.592158	0.559992	0.954858	NA	NA	NA	NA	NA	NA	NA	Tmsb15b1	NA	A2AF33	Tmsb15b1	Tmsb15b1	ENSMUSG00000089768	666244
DE.hippo.Age5	0.0706679	hippo	Age5	84	0.527826	0.601366	0.999919	NA	NA	NA	NA	NA	NA	NA	Tmsb15b1	NA	A2AF33	Tmsb15b1	Tmsb15b1	ENSMUSG00000089768	666244
DE.hippo.Age8	0.0765694	hippo	Age8	84	0.841818	0.409281	0.702569	NA	NA	NA	NA	NA	NA	NA	Tmsb15b1	NA	A2AF33	Tmsb15b1	Tmsb15b1	ENSMUSG00000089768	666244
DE.hippo.Age2	-0.140503	hippo	Age2	2990	-0.887383	0.384805	0.888648	NA	NA	NA	NA	NA	NA	NA	Tmsb10	Thymosin beta-10	Q6ZWY8	Gm9844;Tmsb10	Tmsb10	ENSMUSG00000079523;ENSMUSG00000091955	100043712;19240
DE.hippo.Age5	0.0144236	hippo	Age5	2990	0.159088	0.874538	0.999919	NA	NA	NA	NA	NA	NA	NA	Tmsb10	Thymosin beta-10	Q6ZWY8	Gm9844;Tmsb10	Tmsb10	ENSMUSG00000079523;ENSMUSG00000091955	100043712;19240
DE.hippo.Age8	0.112398	hippo	Age8	2990	1.69502	0.103447	0.301885	NA	NA	NA	NA	NA	NA	NA	Tmsb10	Thymosin beta-10	Q6ZWY8	Gm9844;Tmsb10	Tmsb10	ENSMUSG00000079523;ENSMUSG00000091955	100043712;19240
DE.hippo.Age2	-0.0146916	hippo	Age2	2652	-0.0888998	0.929957	0.997798	NA	NA	NA	NA	NA	NA	NA	Tmpo	Lamina-associated polypeptide 2, isoforms beta/delta/epsilon/gamma;Lamina-associated polypeptide 2, isoforms alpha/zeta	Q61029;Q61029-2;Q61029-3;Q61033-2	Tmpo	Tmpo	ENSMUSG00000019961	21917
DE.hippo.Age5	0.0550494	hippo	Age5	2652	0.302195	0.764287	0.999919	NA	NA	NA	NA	NA	NA	NA	Tmpo	Lamina-associated polypeptide 2, isoforms beta/delta/epsilon/gamma;Lamina-associated polypeptide 2, isoforms alpha/zeta	Q61029;Q61029-2;Q61029-3;Q61033-2	Tmpo	Tmpo	ENSMUSG00000019961	21917
DE.hippo.Age8	0.0433503	hippo	Age8	2652	0.24995	0.804923	0.942802	NA	NA	NA	NA	NA	NA	NA	Tmpo	Lamina-associated polypeptide 2, isoforms beta/delta/epsilon/gamma;Lamina-associated polypeptide 2, isoforms alpha/zeta	Q61029;Q61029-2;Q61029-3;Q61033-2	Tmpo	Tmpo	ENSMUSG00000019961	21917
DE.hippo.Age2	-0.00960361	hippo	Age2	4786	-0.682707	0.501538	0.945021	NA	NA	NA	NA	NA	NA	NA	Tmod2	Tropomodulin-2	Q9JKK7	Tmod2	Tmod2	ENSMUSG00000032186	50876
DE.hippo.Age5	0.0112307	hippo	Age5	4786	0.966524	0.340394	0.999919	NA	NA	NA	NA	NA	NA	NA	Tmod2	Tropomodulin-2	Q9JKK7	Tmod2	Tmod2	ENSMUSG00000032186	50876
DE.hippo.Age8	-0.0392797	hippo	Age8	4786	-3.06329	0.00546833	0.0362472	NA	NA	NA	NA	NA	NA	NA	Tmod2	Tropomodulin-2	Q9JKK7	Tmod2	Tmod2	ENSMUSG00000032186	50876
DE.hippo.Age2	-0.0940307	hippo	Age2	1775	-1.94821	0.0635588	0.465122	NA	NA	NA	NA	NA	NA	NA	Tmod1	Tropomodulin-1	P49813	Tmod1	Tmod1	ENSMUSG00000028328	21916
DE.hippo.Age5	0.0796075	hippo	Age5	1775	1.3884	0.173763	0.93654	NA	NA	NA	NA	NA	NA	NA	Tmod1	Tropomodulin-1	P49813	Tmod1	Tmod1	ENSMUSG00000028328	21916
DE.hippo.Age8	-0.0555475	hippo	Age8	1775	-0.844144	0.407205	0.701273	NA	NA	NA	NA	NA	NA	NA	Tmod1	Tropomodulin-1	P49813	Tmod1	Tmod1	ENSMUSG00000028328	21916
DE.hippo.Age2	-0.397709	hippo	Age2	4766	-2.18203	0.043213	0.413186	NA	NA	NA	NA	NA	NA	NA	Tmem9b	Transmembrane protein 9B	D3Z6W5;Q9JJR8	Tmem9b	Tmem9b	ENSMUSG00000031021	56786
DE.hippo.Age8	-0.00116219	hippo	Age8	4766	-0.010901	0.991428	0.995589	NA	NA	NA	NA	NA	NA	NA	Tmem9b	Transmembrane protein 9B	D3Z6W5;Q9JJR8	Tmem9b	Tmem9b	ENSMUSG00000031021	56786
DE.hippo.Age2	0.0151593	hippo	Age2	2516	0.570099	0.574079	0.961252	NA	NA	NA	NA	NA	NA	NA	Tmem65	Transmembrane protein 65	Q4VAE3	Tmem65	Tmem65	ENSMUSG00000062373	74868
DE.hippo.Age5	0.00106534	hippo	Age5	2516	0.0348159	0.972424	0.999919	NA	NA	NA	NA	NA	NA	NA	Tmem65	Transmembrane protein 65	Q4VAE3	Tmem65	Tmem65	ENSMUSG00000062373	74868
DE.hippo.Age8	0.0362128	hippo	Age8	2516	1.63719	0.115078	0.321387	NA	NA	NA	NA	NA	NA	NA	Tmem65	Transmembrane protein 65	Q4VAE3	Tmem65	Tmem65	ENSMUSG00000062373	74868
DE.hippo.Age8	0.199597	hippo	Age8	937	1.5258	0.141173	0.36918	NA	NA	NA	NA	NA	NA	NA	Tmem55b	Transmembrane protein 55B	E0CYE6;E0CZ18;E0CZF6;F8WHW3;Q3TWL2	Tmem55b	Tmem55b	ENSMUSG00000035953	219024
DE.hippo.Age2	-0.0623171	hippo	Age2	4483	-1.415	0.170323	0.701973	NA	NA	NA	NA	NA	NA	NA	Tmem35	Transmembrane protein 35	Q9D328	Tmem35;Tmem35a	Tmem35a	ENSMUSG00000033578	67564
DE.hippo.Age5	0.0135185	hippo	Age5	4483	0.272967	0.786478	0.999919	NA	NA	NA	NA	NA	NA	NA	Tmem35	Transmembrane protein 35	Q9D328	Tmem35;Tmem35a	Tmem35a	ENSMUSG00000033578	67564
DE.hippo.Age8	0.140562	hippo	Age8	4483	3.65544	0.00130344	0.0117927	NA	NA	NA	NA	NA	NA	NA	Tmem35	Transmembrane protein 35	Q9D328	Tmem35;Tmem35a	Tmem35a	ENSMUSG00000033578	67564
DE.hippo.Age2	-0.0623171	hippo	Age2	4483	-1.415	0.170323	0.701973	NA	NA	NA	NA	NA	NA	NA	Tmem35	Transmembrane protein 35	Q9D328	Tmem35;Tmem35a	Tmem35	ENSMUSG00000033578	67564
DE.hippo.Age5	0.0135185	hippo	Age5	4483	0.272967	0.786478	0.999919	NA	NA	NA	NA	NA	NA	NA	Tmem35	Transmembrane protein 35	Q9D328	Tmem35;Tmem35a	Tmem35	ENSMUSG00000033578	67564
DE.hippo.Age8	0.140562	hippo	Age8	4483	3.65544	0.00130344	0.0117927	NA	NA	NA	NA	NA	NA	NA	Tmem35	Transmembrane protein 35	Q9D328	Tmem35;Tmem35a	Tmem35	ENSMUSG00000033578	67564
DE.hippo.Age2	-0.0176842	hippo	Age2	4305	-0.659365	0.516139	0.951699	NA	NA	NA	NA	NA	NA	NA	Tmem33	Transmembrane protein 33	Q9CR67	Tmem33	Tmem33	ENSMUSG00000037720	67878
DE.hippo.Age5	-0.00642069	hippo	Age5	4305	-0.260681	0.795862	0.999919	NA	NA	NA	NA	NA	NA	NA	Tmem33	Transmembrane protein 33	Q9CR67	Tmem33	Tmem33	ENSMUSG00000037720	67878
DE.hippo.Age8	-0.0103322	hippo	Age8	4305	-0.376368	0.710061	0.907594	NA	NA	NA	NA	NA	NA	NA	Tmem33	Transmembrane protein 33	Q9CR67	Tmem33	Tmem33	ENSMUSG00000037720	67878
DE.hippo.Age2	-0.0149303	hippo	Age2	3857	-0.545024	0.590927	0.966363	NA	NA	NA	NA	NA	NA	NA	Tmem30a	Cell cycle control protein 50A	D3YVV1;Q8VEK0	Tmem30a;Tmem30b	Tmem30b	ENSMUSG00000032328;ENSMUSG00000034435	238257;69981
DE.hippo.Age5	0.0253525	hippo	Age5	3857	1.33601	0.190143	0.948006	NA	NA	NA	NA	NA	NA	NA	Tmem30a	Cell cycle control protein 50A	D3YVV1;Q8VEK0	Tmem30a;Tmem30b	Tmem30b	ENSMUSG00000032328;ENSMUSG00000034435	238257;69981
DE.hippo.Age8	0.0299239	hippo	Age8	3857	1.02789	0.314596	0.607495	NA	NA	NA	NA	NA	NA	NA	Tmem30a	Cell cycle control protein 50A	D3YVV1;Q8VEK0	Tmem30a;Tmem30b	Tmem30b	ENSMUSG00000032328;ENSMUSG00000034435	238257;69981
DE.hippo.Age2	-0.0149303	hippo	Age2	3857	-0.545024	0.590927	0.966363	NA	NA	NA	NA	NA	NA	NA	Tmem30a	Cell cycle control protein 50A	D3YVV1;Q8VEK0	Tmem30a;Tmem30b	Tmem30a	ENSMUSG00000032328;ENSMUSG00000034435	238257;69981
DE.hippo.Age5	0.0253525	hippo	Age5	3857	1.33601	0.190143	0.948006	NA	NA	NA	NA	NA	NA	NA	Tmem30a	Cell cycle control protein 50A	D3YVV1;Q8VEK0	Tmem30a;Tmem30b	Tmem30a	ENSMUSG00000032328;ENSMUSG00000034435	238257;69981
DE.hippo.Age8	0.0299239	hippo	Age8	3857	1.02789	0.314596	0.607495	NA	NA	NA	NA	NA	NA	NA	Tmem30a	Cell cycle control protein 50A	D3YVV1;Q8VEK0	Tmem30a;Tmem30b	Tmem30a	ENSMUSG00000032328;ENSMUSG00000034435	238257;69981
DE.hippo.Age2	-0.0499016	hippo	Age2	4575	-1.21884	0.235127	0.768481	NA	NA	NA	NA	NA	NA	NA	NA	UPF0444 transmembrane protein C12orf23 homolog	Q9DAM7	Tmem263	Tmem263	ENSMUSG00000060935	103266
DE.hippo.Age5	-0.0527074	hippo	Age5	4575	-1.49311	0.144342	0.887738	NA	NA	NA	NA	NA	NA	NA	NA	UPF0444 transmembrane protein C12orf23 homolog	Q9DAM7	Tmem263	Tmem263	ENSMUSG00000060935	103266
DE.hippo.Age8	-0.0112626	hippo	Age8	4575	-0.229857	0.820217	0.950596	NA	NA	NA	NA	NA	NA	NA	NA	UPF0444 transmembrane protein C12orf23 homolog	Q9DAM7	Tmem263	Tmem263	ENSMUSG00000060935	103266
DE.hippo.Age2	0.002368	hippo	Age2	2545	0.0190997	0.984925	0.998259	NA	NA	NA	NA	NA	NA	NA	Tmem256	Transmembrane protein 256	Q5F285	Tmem256	Tmem256	ENSMUSG00000070394	69186
DE.hippo.Age5	-0.0040388	hippo	Age5	2545	-0.0275456	0.978181	0.999919	NA	NA	NA	NA	NA	NA	NA	Tmem256	Transmembrane protein 256	Q5F285	Tmem256	Tmem256	ENSMUSG00000070394	69186
DE.hippo.Age8	0.00593611	hippo	Age8	2545	0.0528667	0.958333	0.988955	NA	NA	NA	NA	NA	NA	NA	Tmem256	Transmembrane protein 256	Q5F285	Tmem256	Tmem256	ENSMUSG00000070394	69186
DE.hippo.Age5	-0.0766378	hippo	Age5	1115	-0.388624	0.700383	0.999919	NA	NA	NA	NA	NA	NA	NA	Tmem178b	NA	M0QWJ9	Tmem178b	Tmem178b	ENSMUSG00000057716	434008
DE.hippo.Age2	-0.133598	hippo	Age2	3511	-0.871157	0.392971	0.894069	NA	NA	NA	NA	NA	NA	NA	Tmem163	Transmembrane protein 163	Q8C996	Tmem163	Tmem163	ENSMUSG00000026347	72160
DE.hippo.Age5	0.0925295	hippo	Age5	3511	0.547273	0.588097	0.999919	NA	NA	NA	NA	NA	NA	NA	Tmem163	Transmembrane protein 163	Q8C996	Tmem163	Tmem163	ENSMUSG00000026347	72160
DE.hippo.Age8	0.0322615	hippo	Age8	4565	0.88162	0.38888	0.688957	NA	NA	NA	NA	NA	NA	NA	Tmem160	Transmembrane protein 160	Q9D938	Tmem160	Tmem160	ENSMUSG00000019158	69094
DE.hippo.Age2	-0.0725354	hippo	Age2	885	-2.40319	0.0246158	0.312331	NA	NA	NA	NA	NA	NA	NA	Tmem132b	NA	F7BAB2	Tmem132b	Tmem132b	ENSMUSG00000070498	208151
DE.hippo.Age5	0.00462126	hippo	Age5	885	0.129389	0.897788	0.999919	NA	NA	NA	NA	NA	NA	NA	Tmem132b	NA	F7BAB2	Tmem132b	Tmem132b	ENSMUSG00000070498	208151
DE.hippo.Age8	-0.0315716	hippo	Age8	885	-1.31902	0.200028	0.463072	NA	NA	NA	NA	NA	NA	NA	Tmem132b	NA	F7BAB2	Tmem132b	Tmem132b	ENSMUSG00000070498	208151
DE.hippo.Age2	0.0246283	hippo	Age2	754	0.648015	0.523323	0.951699	NA	NA	NA	NA	NA	NA	NA	Tmem11	Transmembrane protein 11, mitochondrial	E9Q933;Q8BK08;Z4YN74	Tmem11	Tmem11	ENSMUSG00000043284	216821
DE.hippo.Age5	-0.0316723	hippo	Age5	754	-0.785995	0.437144	0.999919	NA	NA	NA	NA	NA	NA	NA	Tmem11	Transmembrane protein 11, mitochondrial	E9Q933;Q8BK08;Z4YN74	Tmem11	Tmem11	ENSMUSG00000043284	216821
DE.hippo.Age8	-0.019687	hippo	Age8	754	-1.04053	0.30881	0.602411	NA	NA	NA	NA	NA	NA	NA	Tmem11	Transmembrane protein 11, mitochondrial	E9Q933;Q8BK08;Z4YN74	Tmem11	Tmem11	ENSMUSG00000043284	216821
DE.hippo.Age2	0.0581029	hippo	Age2	4105	0.359424	0.722825	0.985225	NA	NA	NA	NA	NA	NA	NA	Tmed9	Transmembrane emp24 domain-containing protein 9	Q99KF1	Tmed9	Tmed9	ENSMUSG00000058569	67511
DE.hippo.Age5	-0.0660857	hippo	Age5	4105	-0.288354	0.774989	0.999919	NA	NA	NA	NA	NA	NA	NA	Tmed9	Transmembrane emp24 domain-containing protein 9	Q99KF1	Tmed9	Tmed9	ENSMUSG00000058569	67511
DE.hippo.Age8	0.0424654	hippo	Age8	4105	0.296002	0.770405	0.932079	NA	NA	NA	NA	NA	NA	NA	Tmed9	Transmembrane emp24 domain-containing protein 9	Q99KF1	Tmed9	Tmed9	ENSMUSG00000058569	67511
DE.hippo.Age2	-0.00180177	hippo	Age2	447	-0.0755392	0.940432	0.998259	NA	NA	NA	NA	NA	NA	NA	Tmed7	NA	D3YZZ5;E9Q7G1	Tmed7	Tmed7	ENSMUSG00000033184	66676
DE.hippo.Age5	0.0255472	hippo	Age5	447	1.0316	0.309317	0.999919	NA	NA	NA	NA	NA	NA	NA	Tmed7	NA	D3YZZ5;E9Q7G1	Tmed7	Tmed7	ENSMUSG00000033184	66676
DE.hippo.Age8	0.0912331	hippo	Age8	447	3.80807	0.000893773	0.00907179	NA	NA	NA	NA	NA	NA	NA	Tmed7	NA	D3YZZ5;E9Q7G1	Tmed7	Tmed7	ENSMUSG00000033184	66676
DE.hippo.Age2	-0.00594518	hippo	Age2	855	-0.276922	0.784287	0.986189	NA	NA	NA	NA	NA	NA	NA	Tmed2	Transmembrane emp24 domain-containing protein 2	F6V6T4;Q8BPI2;Q9R0Q3	Tmed2	Tmed2	ENSMUSG00000029390	56334
DE.hippo.Age5	0.0425337	hippo	Age5	855	1.56203	0.127253	0.854658	NA	NA	NA	NA	NA	NA	NA	Tmed2	Transmembrane emp24 domain-containing protein 2	F6V6T4;Q8BPI2;Q9R0Q3	Tmed2	Tmed2	ENSMUSG00000029390	56334
DE.hippo.Age8	-0.028013	hippo	Age8	855	-0.786513	0.439524	0.725393	NA	NA	NA	NA	NA	NA	NA	Tmed2	Transmembrane emp24 domain-containing protein 2	F6V6T4;Q8BPI2;Q9R0Q3	Tmed2	Tmed2	ENSMUSG00000029390	56334
DE.hippo.Age2	-0.0144804	hippo	Age2	4451	-0.688402	0.498011	0.941052	NA	NA	NA	NA	NA	NA	NA	Tmed10	Transmembrane emp24 domain-containing protein 10	Q9D1D4;Q9D1D4-2	Tmed10	Tmed10	ENSMUSG00000021248	68581
DE.hippo.Age5	0.0198442	hippo	Age5	4451	1.01221	0.318366	0.999919	NA	NA	NA	NA	NA	NA	NA	Tmed10	Transmembrane emp24 domain-containing protein 10	Q9D1D4;Q9D1D4-2	Tmed10	Tmed10	ENSMUSG00000021248	68581
DE.hippo.Age8	0.108578	hippo	Age8	4451	5.28386	2.25e-05	0.000651179	NA	NA	NA	NA	NA	NA	NA	Tmed10	Transmembrane emp24 domain-containing protein 10	Q9D1D4;Q9D1D4-2	Tmed10	Tmed10	ENSMUSG00000021248	68581
DE.hippo.Age2	-0.0739496	hippo	Age2	4021	-0.894976	0.380379	0.887087	NA	NA	NA	NA	NA	NA	NA	Tmco1	Transmembrane and coiled-coil domain-containing protein 1	Q921L3	Tmco1	Tmco1	ENSMUSG00000052428	68944
DE.hippo.Age5	-0.103579	hippo	Age5	4021	-0.804745	0.426384	0.999919	NA	NA	NA	NA	NA	NA	NA	Tmco1	Transmembrane and coiled-coil domain-containing protein 1	Q921L3	Tmco1	Tmco1	ENSMUSG00000052428	68944
DE.hippo.Age8	0.0883253	hippo	Age8	4021	0.906026	0.374646	0.673409	NA	NA	NA	NA	NA	NA	NA	Tmco1	Transmembrane and coiled-coil domain-containing protein 1	Q921L3	Tmco1	Tmco1	ENSMUSG00000052428	68944
DE.hippo.Age2	0.0432158	hippo	Age2	964	0.294431	0.77158	0.985225	NA	NA	NA	NA	NA	NA	NA	Tmcc1	NA	G3UXF1	Tmcc1	Tmcc1	ENSMUSG00000030126	330401
DE.hippo.Age2	0.0914954	hippo	Age2	3228	0.549698	0.587768	0.966363	NA	NA	NA	NA	NA	NA	NA	Tm9sf4	Transmembrane 9 superfamily member 4	Q8BH24	Tm9sf4	Tm9sf4	ENSMUSG00000068040	99237
DE.hippo.Age5	0.0503097	hippo	Age5	3228	0.316549	0.75346	0.999919	NA	NA	NA	NA	NA	NA	NA	Tm9sf4	Transmembrane 9 superfamily member 4	Q8BH24	Tm9sf4	Tm9sf4	ENSMUSG00000068040	99237
DE.hippo.Age8	0.101362	hippo	Age8	3228	0.608052	0.549609	0.816245	NA	NA	NA	NA	NA	NA	NA	Tm9sf4	Transmembrane 9 superfamily member 4	Q8BH24	Tm9sf4	Tm9sf4	ENSMUSG00000068040	99237
DE.hippo.Age2	0.0189603	hippo	Age2	566	1.5021	0.14653	0.649939	NA	NA	NA	NA	NA	NA	NA	Tln2	Talin-2	E9PUM4;Q71LX4	Tln2	Tln2	ENSMUSG00000052698	70549
DE.hippo.Age5	-0.0244229	hippo	Age5	566	-2.53242	0.0159531	0.329598	NA	NA	NA	NA	NA	NA	NA	Tln2	Talin-2	E9PUM4;Q71LX4	Tln2	Tln2	ENSMUSG00000052698	70549
DE.hippo.Age8	0.000854459	hippo	Age8	566	0.0937845	0.926085	0.983303	NA	NA	NA	NA	NA	NA	NA	Tln2	Talin-2	E9PUM4;Q71LX4	Tln2	Tln2	ENSMUSG00000052698	70549
DE.hippo.Age2	0.0219514	hippo	Age2	1586	0.655237	0.518746	0.951699	NA	NA	NA	NA	NA	NA	NA	Tln1	Talin-1	P26039	Tln1	Tln1	ENSMUSG00000028465	21894
DE.hippo.Age5	0.0682974	hippo	Age5	1586	2.12342	0.0408417	0.539018	NA	NA	NA	NA	NA	NA	NA	Tln1	Talin-1	P26039	Tln1	Tln1	ENSMUSG00000028465	21894
DE.hippo.Age8	-0.00511946	hippo	Age8	1586	-0.198431	0.844435	0.960146	NA	NA	NA	NA	NA	NA	NA	Tln1	Talin-1	P26039	Tln1	Tln1	ENSMUSG00000028465	21894
DE.hippo.Age5	-0.0654409	hippo	Age5	4167	-0.271318	0.788456	0.999919	NA	NA	NA	NA	NA	NA	NA	Tktl1	Transketolase-like protein 1	Q99MX0	Tktl1	Tktl1	ENSMUSG00000031397	83553
DE.hippo.Age2	0.00886837	hippo	Age2	1697	0.679249	0.503686	0.945187	NA	NA	NA	NA	NA	NA	NA	Tkt	Transketolase	P40142	Tkt	Tkt	ENSMUSG00000021957	21881
DE.hippo.Age5	0.029964	hippo	Age5	1697	2.61425	0.013086	0.295021	NA	NA	NA	NA	NA	NA	NA	Tkt	Transketolase	P40142	Tkt	Tkt	ENSMUSG00000021957	21881
DE.hippo.Age8	-0.0319365	hippo	Age8	1697	-2.75677	0.0111733	0.06151	NA	NA	NA	NA	NA	NA	NA	Tkt	Transketolase	P40142	Tkt	Tkt	ENSMUSG00000021957	21881
DE.hippo.Age2	0.102325	hippo	Age2	5024	0.626401	0.537426	0.951699	NA	NA	NA	NA	NA	NA	NA	Tjp2	Tight junction protein ZO-2	Q9Z0U1	Tjp2;Tjp3	Tjp3	ENSMUSG00000024812;ENSMUSG00000034917	21873;27375
DE.hippo.Age5	-0.0429973	hippo	Age5	5024	-0.235158	0.815493	0.999919	NA	NA	NA	NA	NA	NA	NA	Tjp2	Tight junction protein ZO-2	Q9Z0U1	Tjp2;Tjp3	Tjp3	ENSMUSG00000024812;ENSMUSG00000034917	21873;27375
DE.hippo.Age8	0.0943284	hippo	Age8	5024	0.648861	0.523392	0.798112	NA	NA	NA	NA	NA	NA	NA	Tjp2	Tight junction protein ZO-2	Q9Z0U1	Tjp2;Tjp3	Tjp3	ENSMUSG00000024812;ENSMUSG00000034917	21873;27375
DE.hippo.Age2	0.102325	hippo	Age2	5024	0.626401	0.537426	0.951699	NA	NA	NA	NA	NA	NA	NA	Tjp2	Tight junction protein ZO-2	Q9Z0U1	Tjp2;Tjp3	Tjp2	ENSMUSG00000024812;ENSMUSG00000034917	21873;27375
DE.hippo.Age5	-0.0429973	hippo	Age5	5024	-0.235158	0.815493	0.999919	NA	NA	NA	NA	NA	NA	NA	Tjp2	Tight junction protein ZO-2	Q9Z0U1	Tjp2;Tjp3	Tjp2	ENSMUSG00000024812;ENSMUSG00000034917	21873;27375
DE.hippo.Age8	0.0943284	hippo	Age8	5024	0.648861	0.523392	0.798112	NA	NA	NA	NA	NA	NA	NA	Tjp2	Tight junction protein ZO-2	Q9Z0U1	Tjp2;Tjp3	Tjp2	ENSMUSG00000024812;ENSMUSG00000034917	21873;27375
DE.hippo.Age2	0.0888471	hippo	Age2	316	0.736206	0.469654	0.935622	NA	NA	NA	NA	NA	NA	NA	Tjp1	Tight junction protein ZO-1	B9EHJ3;P39447	Tjp1	Tjp1	ENSMUSG00000030516	21872
DE.hippo.Age5	0.0578282	hippo	Age5	316	0.324989	0.747119	0.999919	NA	NA	NA	NA	NA	NA	NA	Tjp1	Tight junction protein ZO-1	B9EHJ3;P39447	Tjp1	Tjp1	ENSMUSG00000030516	21872
DE.hippo.Age8	0.0328808	hippo	Age8	316	0.256541	0.799793	0.940946	NA	NA	NA	NA	NA	NA	NA	Tjp1	Tight junction protein ZO-1	B9EHJ3;P39447	Tjp1	Tjp1	ENSMUSG00000030516	21872
DE.hippo.Age2	-0.00849598	hippo	Age2	3233	-0.287199	0.776504	0.986189	NA	NA	NA	NA	NA	NA	NA	Tiprl	TIP41-like protein	Q8BH58	Tiprl	Tiprl	ENSMUSG00000040843	226591
DE.hippo.Age5	-0.0115231	hippo	Age5	3233	-0.493577	0.624679	0.999919	NA	NA	NA	NA	NA	NA	NA	Tiprl	TIP41-like protein	Q8BH58	Tiprl	Tiprl	ENSMUSG00000040843	226591
DE.hippo.Age8	0.0315757	hippo	Age8	3233	1.37734	0.181545	0.434116	NA	NA	NA	NA	NA	NA	NA	Tiprl	TIP41-like protein	Q8BH58	Tiprl	Tiprl	ENSMUSG00000040843	226591
DE.hippo.Age2	0.0449517	hippo	Age2	1051	0.307124	0.762425	0.985225	NA	NA	NA	NA	NA	NA	NA	Tinagl1	Tubulointerstitial nephritis antigen-like	H3BJ97;Q99JR5	Tinagl1	Tinagl1	ENSMUSG00000028776	94242
DE.hippo.Age5	0.155818	hippo	Age5	1051	0.796828	0.431405	0.999919	NA	NA	NA	NA	NA	NA	NA	Tinagl1	Tubulointerstitial nephritis antigen-like	H3BJ97;Q99JR5	Tinagl1	Tinagl1	ENSMUSG00000028776	94242
DE.hippo.Age8	-0.0175685	hippo	Age8	1051	-0.103369	0.918641	0.982312	NA	NA	NA	NA	NA	NA	NA	Tinagl1	Tubulointerstitial nephritis antigen-like	H3BJ97;Q99JR5	Tinagl1	Tinagl1	ENSMUSG00000028776	94242
DE.hippo.Age2	0.0332159	hippo	Age2	4997	1.37977	0.180781	0.709724	NA	NA	NA	NA	NA	NA	NA	Timm9	Mitochondrial import inner membrane translocase subunit Tim9	Q9WV98	Timm9	Timm9	ENSMUSG00000021079	30056
DE.hippo.Age5	0.0266556	hippo	Age5	4997	1.47655	0.148713	0.89095	NA	NA	NA	NA	NA	NA	NA	Timm9	Mitochondrial import inner membrane translocase subunit Tim9	Q9WV98	Timm9	Timm9	ENSMUSG00000021079	30056
DE.hippo.Age8	0.0309868	hippo	Age8	4997	1.77101	0.0896907	0.273279	NA	NA	NA	NA	NA	NA	NA	Timm9	Mitochondrial import inner membrane translocase subunit Tim9	Q9WV98	Timm9	Timm9	ENSMUSG00000021079	30056
DE.hippo.Age2	-0.0749117	hippo	Age2	1963	-0.396336	0.695632	0.982634	NA	NA	NA	NA	NA	NA	NA	Timm8b	Mitochondrial import inner membrane translocase subunit Tim8 B	P62077	Timm8b	Timm8b	ENSMUSG00000039016	30057
DE.hippo.Age5	0.0252163	hippo	Age5	1963	0.117122	0.907493	0.999919	NA	NA	NA	NA	NA	NA	NA	Timm8b	Mitochondrial import inner membrane translocase subunit Tim8 B	P62077	Timm8b	Timm8b	ENSMUSG00000039016	30057
DE.hippo.Age8	-0.0929414	hippo	Age8	1963	-0.632526	0.533225	0.806194	NA	NA	NA	NA	NA	NA	NA	Timm8b	Mitochondrial import inner membrane translocase subunit Tim8 B	P62077	Timm8b	Timm8b	ENSMUSG00000039016	30057
DE.hippo.Age2	-0.0192881	hippo	Age2	4998	-0.707252	0.486438	0.938236	NA	NA	NA	NA	NA	NA	NA	Timm8a1	Mitochondrial import inner membrane translocase subunit Tim8 A	Q9WVA2	Timm8a1;Timm8a2	Timm8a2	ENSMUSG00000048007;ENSMUSG00000071229	223262;30058
DE.hippo.Age5	-0.00162477	hippo	Age5	4998	-0.0686088	0.94569	0.999919	NA	NA	NA	NA	NA	NA	NA	Timm8a1	Mitochondrial import inner membrane translocase subunit Tim8 A	Q9WVA2	Timm8a1;Timm8a2	Timm8a2	ENSMUSG00000048007;ENSMUSG00000071229	223262;30058
DE.hippo.Age8	-0.0314117	hippo	Age8	4998	-1.8022	0.084517	0.263018	NA	NA	NA	NA	NA	NA	NA	Timm8a1	Mitochondrial import inner membrane translocase subunit Tim8 A	Q9WVA2	Timm8a1;Timm8a2	Timm8a2	ENSMUSG00000048007;ENSMUSG00000071229	223262;30058
DE.hippo.Age2	-0.0192881	hippo	Age2	4998	-0.707252	0.486438	0.938236	NA	NA	NA	NA	NA	NA	NA	Timm8a1	Mitochondrial import inner membrane translocase subunit Tim8 A	Q9WVA2	Timm8a1;Timm8a2	Timm8a1	ENSMUSG00000048007;ENSMUSG00000071229	223262;30058
DE.hippo.Age5	-0.00162477	hippo	Age5	4998	-0.0686088	0.94569	0.999919	NA	NA	NA	NA	NA	NA	NA	Timm8a1	Mitochondrial import inner membrane translocase subunit Tim8 A	Q9WVA2	Timm8a1;Timm8a2	Timm8a1	ENSMUSG00000048007;ENSMUSG00000071229	223262;30058
DE.hippo.Age8	-0.0314117	hippo	Age8	4998	-1.8022	0.084517	0.263018	NA	NA	NA	NA	NA	NA	NA	Timm8a1	Mitochondrial import inner membrane translocase subunit Tim8 A	Q9WVA2	Timm8a1;Timm8a2	Timm8a1	ENSMUSG00000048007;ENSMUSG00000071229	223262;30058
DE.hippo.Age2	0.141738	hippo	Age2	4545	0.891598	0.382148	0.887674	NA	NA	NA	NA	NA	NA	NA	Timm50	Mitochondrial import inner membrane translocase subunit TIM50	Q9D880	Timm50	Timm50	ENSMUSG00000003438	66525
DE.hippo.Age5	-0.00200263	hippo	Age5	4545	-0.0118792	0.990589	0.999919	NA	NA	NA	NA	NA	NA	NA	Timm50	Mitochondrial import inner membrane translocase subunit TIM50	Q9D880	Timm50	Timm50	ENSMUSG00000003438	66525
DE.hippo.Age8	0.0211733	hippo	Age8	4545	0.140669	0.889345	0.973887	NA	NA	NA	NA	NA	NA	NA	Timm50	Mitochondrial import inner membrane translocase subunit TIM50	Q9D880	Timm50	Timm50	ENSMUSG00000003438	66525
DE.hippo.Age2	0.00184353	hippo	Age2	1210	0.0913742	0.927978	0.997798	NA	NA	NA	NA	NA	NA	NA	Timm44	Mitochondrial import inner membrane translocase subunit TIM44	O35857	Timm44	Timm44	ENSMUSG00000002949	21856
DE.hippo.Age5	-0.0396639	hippo	Age5	1210	-3.06106	0.00421181	0.146192	NA	NA	NA	NA	NA	NA	NA	Timm44	Mitochondrial import inner membrane translocase subunit TIM44	O35857	Timm44	Timm44	ENSMUSG00000002949	21856
DE.hippo.Age8	-0.0363062	hippo	Age8	1210	-2.18587	0.0391652	0.153634	NA	NA	NA	NA	NA	NA	NA	Timm44	Mitochondrial import inner membrane translocase subunit TIM44	O35857	Timm44	Timm44	ENSMUSG00000002949	21856
DE.hippo.Age2	0.0161718	hippo	Age2	3222	0.0991282	0.921966	0.997798	NA	NA	NA	NA	NA	NA	NA	NA	Uncharacterized protein C19orf52 homolog	Q8BGX2	Timm29	Timm29	ENSMUSG00000048429	69773
DE.hippo.Age5	0.0335071	hippo	Age5	3222	0.206363	0.837735	0.999919	NA	NA	NA	NA	NA	NA	NA	NA	Uncharacterized protein C19orf52 homolog	Q8BGX2	Timm29	Timm29	ENSMUSG00000048429	69773
DE.hippo.Age8	-0.0729005	hippo	Age8	3222	-0.532952	0.599359	0.853449	NA	NA	NA	NA	NA	NA	NA	NA	Uncharacterized protein C19orf52 homolog	Q8BGX2	Timm29	Timm29	ENSMUSG00000048429	69773
DE.hippo.Age5	-0.107882	hippo	Age5	4361	-1.12379	0.269984	0.999919	NA	NA	NA	NA	NA	NA	NA	Timm23	Mitochondrial import inner membrane translocase subunit Tim23	Q9CXU4;Q9WTQ8	Gm10273;Timm23	Timm23	ENSMUSG00000013701;ENSMUSG00000069622	100039174;53600
DE.hippo.Age8	-0.0453785	hippo	Age8	4361	-0.553104	0.585975	0.845637	NA	NA	NA	NA	NA	NA	NA	Timm23	Mitochondrial import inner membrane translocase subunit Tim23	Q9CXU4;Q9WTQ8	Gm10273;Timm23	Timm23	ENSMUSG00000013701;ENSMUSG00000069622	100039174;53600
DE.hippo.Age2	-0.0128522	hippo	Age2	4237	-0.181374	0.857716	0.993961	NA	NA	NA	NA	NA	NA	NA	Timm22	Mitochondrial import inner membrane translocase subunit Tim22	E9PXB9;Q9CQ85;Z4YN86	Timm22	Timm22	ENSMUSG00000020843	56322
DE.hippo.Age5	0.0256409	hippo	Age5	4237	0.288557	0.774618	0.999919	NA	NA	NA	NA	NA	NA	NA	Timm22	Mitochondrial import inner membrane translocase subunit Tim22	E9PXB9;Q9CQ85;Z4YN86	Timm22	Timm22	ENSMUSG00000020843	56322
DE.hippo.Age8	-0.072996	hippo	Age8	4237	-0.777343	0.44554	0.731975	NA	NA	NA	NA	NA	NA	NA	Timm22	Mitochondrial import inner membrane translocase subunit Tim22	E9PXB9;Q9CQ85;Z4YN86	Timm22	Timm22	ENSMUSG00000020843	56322
DE.hippo.Age2	0.00622075	hippo	Age2	1962	0.252391	0.802956	0.989426	NA	NA	NA	NA	NA	NA	NA	Timm13	Mitochondrial import inner membrane translocase subunit Tim13	P62075	Timm13	Timm13	ENSMUSG00000020219	30055
DE.hippo.Age5	0.0137522	hippo	Age5	1962	0.420185	0.676911	0.999919	NA	NA	NA	NA	NA	NA	NA	Timm13	Mitochondrial import inner membrane translocase subunit Tim13	P62075	Timm13	Timm13	ENSMUSG00000020219	30055
DE.hippo.Age8	-0.00569229	hippo	Age8	1962	-0.294765	0.770794	0.932079	NA	NA	NA	NA	NA	NA	NA	Timm13	Mitochondrial import inner membrane translocase subunit Tim13	P62075	Timm13	Timm13	ENSMUSG00000020219	30055
DE.hippo.Age2	0.0742952	hippo	Age2	4996	0.551158	0.586783	0.966363	NA	NA	NA	NA	NA	NA	NA	Timm10b	Mitochondrial import inner membrane translocase subunit Tim10 B	D3YVK4;D3YVK5;D6RG99;Q9WV96	Timm10b	Timm10b	ENSMUSG00000089847	14356
DE.hippo.Age5	0.0518511	hippo	Age5	4996	0.367384	0.715538	0.999919	NA	NA	NA	NA	NA	NA	NA	Timm10b	Mitochondrial import inner membrane translocase subunit Tim10 B	D3YVK4;D3YVK5;D6RG99;Q9WV96	Timm10b	Timm10b	ENSMUSG00000089847	14356
DE.hippo.Age2	0.0116639	hippo	Age2	1961	0.282727	0.779888	0.986189	NA	NA	NA	NA	NA	NA	NA	Timm10	Mitochondrial import inner membrane translocase subunit Tim10	P62073	Timm10	Timm10	ENSMUSG00000027076	30059
DE.hippo.Age5	0.0134556	hippo	Age5	1961	0.367594	0.715383	0.999919	NA	NA	NA	NA	NA	NA	NA	Timm10	Mitochondrial import inner membrane translocase subunit Tim10	P62073	Timm10	Timm10	ENSMUSG00000027076	30059
DE.hippo.Age8	-0.000532846	hippo	Age8	1961	-0.0138158	0.989095	0.995589	NA	NA	NA	NA	NA	NA	NA	Timm10	Mitochondrial import inner membrane translocase subunit Tim10	P62073	Timm10	Timm10	ENSMUSG00000027076	30059
DE.hippo.Age2	-0.0774777	hippo	Age2	3435	-1.43281	0.16522	0.688315	NA	NA	NA	NA	NA	NA	NA	Tigar	Fructose-2,6-bisphosphatase TIGAR	Q8BZA9	Tigar	Tigar	ENSMUSG00000038028	319801
DE.hippo.Age5	0.00128604	hippo	Age5	3435	0.0488258	0.961335	0.999919	NA	NA	NA	NA	NA	NA	NA	Tigar	Fructose-2,6-bisphosphatase TIGAR	Q8BZA9	Tigar	Tigar	ENSMUSG00000038028	319801
DE.hippo.Age8	-0.0386434	hippo	Age8	3435	-1.38799	0.17832	0.4303	NA	NA	NA	NA	NA	NA	NA	Tigar	Fructose-2,6-bisphosphatase TIGAR	Q8BZA9	Tigar	Tigar	ENSMUSG00000038028	319801
DE.hippo.Age5	-0.00539617	hippo	Age5	2971	-0.0253078	0.979971	0.999919	NA	NA	NA	NA	NA	NA	NA	Tiam2	T-lymphoma invasion and metastasis-inducing protein 2	Q6ZPF3;Q6ZPF3-2;Q6ZPF3-3	Tiam2	Tiam2	ENSMUSG00000023800	24001
DE.hippo.Age8	0.0913355	hippo	Age8	2971	0.688179	0.498797	0.774578	NA	NA	NA	NA	NA	NA	NA	Tiam2	T-lymphoma invasion and metastasis-inducing protein 2	Q6ZPF3;Q6ZPF3-2;Q6ZPF3-3	Tiam2	Tiam2	ENSMUSG00000023800	24001
DE.hippo.Age2	0.113934	hippo	Age2	4029	0.672645	0.507803	0.945187	NA	NA	NA	NA	NA	NA	NA	Tial1	Nucleolysin TIAR	D6RGU1;P70318;Q921W2	Tial1	Tial1	ENSMUSG00000030846	21843
DE.hippo.Age5	0.0574547	hippo	Age5	4029	0.340334	0.735692	0.999919	NA	NA	NA	NA	NA	NA	NA	Tial1	Nucleolysin TIAR	D6RGU1;P70318;Q921W2	Tial1	Tial1	ENSMUSG00000030846	21843
DE.hippo.Age8	0.0265561	hippo	Age8	4029	0.147065	0.884408	0.970458	NA	NA	NA	NA	NA	NA	NA	Tial1	Nucleolysin TIAR	D6RGU1;P70318;Q921W2	Tial1	Tial1	ENSMUSG00000030846	21843
DE.hippo.Age5	0.281117	hippo	Age5	3972	1.41999	0.165558	0.92969	NA	NA	NA	NA	NA	NA	NA	Thyn1	Thymocyte nuclear protein 1	Q91YJ3	Thyn1	Thyn1	ENSMUSG00000035443	77862
DE.hippo.Age2	0.00249407	hippo	Age2	1362	0.111286	0.912345	0.997798	NA	NA	NA	NA	NA	NA	NA	Thy1	Thy-1 membrane glycoprotein	P01831	Thy1	Thy1	ENSMUSG00000032011	21838
DE.hippo.Age5	0.0082923	hippo	Age5	1362	0.381038	0.705471	0.999919	NA	NA	NA	NA	NA	NA	NA	Thy1	Thy-1 membrane glycoprotein	P01831	Thy1	Thy1	ENSMUSG00000032011	21838
DE.hippo.Age8	0.00272023	hippo	Age8	1362	0.186718	0.853504	0.961895	NA	NA	NA	NA	NA	NA	NA	Thy1	Thy-1 membrane glycoprotein	P01831	Thy1	Thy1	ENSMUSG00000032011	21838
DE.hippo.Age2	0.00292547	hippo	Age2	4072	0.014549	0.988516	0.998259	NA	NA	NA	NA	NA	NA	NA	Thumpd1	THUMP domain-containing protein 1	Q99J36	Thumpd1	Thumpd1	ENSMUSG00000030942	233802
DE.hippo.Age5	-0.027522	hippo	Age5	4072	-0.168156	0.867454	0.999919	NA	NA	NA	NA	NA	NA	NA	Thumpd1	THUMP domain-containing protein 1	Q99J36	Thumpd1	Thumpd1	ENSMUSG00000030942	233802
DE.hippo.Age8	0.00882695	hippo	Age8	4072	0.0372506	0.970634	0.992638	NA	NA	NA	NA	NA	NA	NA	Thumpd1	THUMP domain-containing protein 1	Q99J36	Thumpd1	Thumpd1	ENSMUSG00000030942	233802
DE.hippo.Age5	0.0509789	hippo	Age5	3606	0.340057	0.736342	0.999919	NA	NA	NA	NA	NA	NA	NA	Thtpa	Thiamine-triphosphatase	Q8JZL3	Thtpa	Thtpa	ENSMUSG00000045691	105663
DE.hippo.Age5	0.116656	hippo	Age5	589	1.09356	0.283117	0.999919	NA	NA	NA	NA	NA	NA	NA	Thsd7a	Thrombospondin type-1 domain-containing protein 7A	E9PWD2;E9Q6P0;E9QNR5;Q69ZU6	Thsd7a	Thsd7a	ENSMUSG00000032625	330267
DE.hippo.Age8	0.140608	hippo	Age8	589	1.1217	0.273461	0.565733	NA	NA	NA	NA	NA	NA	NA	Thsd7a	Thrombospondin type-1 domain-containing protein 7A	E9PWD2;E9Q6P0;E9QNR5;Q69ZU6	Thsd7a	Thsd7a	ENSMUSG00000032625	330267
DE.hippo.Age2	0.0117357	hippo	Age2	2530	0.41484	0.682061	0.982332	NA	NA	NA	NA	NA	NA	NA	Thrap3	Thyroid hormone receptor-associated protein 3	Q569Z6;Q8BZN7	Thrap3	Thrap3	ENSMUSG00000043962	230753
DE.hippo.Age5	0.0369009	hippo	Age5	2530	1.3159	0.196736	0.960222	NA	NA	NA	NA	NA	NA	NA	Thrap3	Thyroid hormone receptor-associated protein 3	Q569Z6;Q8BZN7	Thrap3	Thrap3	ENSMUSG00000043962	230753
DE.hippo.Age8	0.0299512	hippo	Age8	2530	1.96252	0.0617976	0.21352	NA	NA	NA	NA	NA	NA	NA	Thrap3	Thyroid hormone receptor-associated protein 3	Q569Z6;Q8BZN7	Thrap3	Thrap3	ENSMUSG00000043962	230753
DE.hippo.Age2	0.00993568	hippo	Age2	3458	0.601369	0.553413	0.952408	NA	NA	NA	NA	NA	NA	NA	Thop1	Thimet oligopeptidase	Q8C1A5	Thop1	Thop1	ENSMUSG00000004929	50492
DE.hippo.Age5	0.00465936	hippo	Age5	3458	0.300058	0.765903	0.999919	NA	NA	NA	NA	NA	NA	NA	Thop1	Thimet oligopeptidase	Q8C1A5	Thop1	Thop1	ENSMUSG00000004929	50492
DE.hippo.Age8	0.0179643	hippo	Age8	3458	1.31277	0.202093	0.46553	NA	NA	NA	NA	NA	NA	NA	Thop1	Thimet oligopeptidase	Q8C1A5	Thop1	Thop1	ENSMUSG00000004929	50492
DE.hippo.Age5	0.089742	hippo	Age5	269	0.865081	0.393618	0.999919	NA	NA	NA	NA	NA	NA	NA	Thoc2	THO complex subunit 2	B1AZI6	Thoc2	Thoc2	ENSMUSG00000037475	331401
DE.hippo.Age8	0.041608	hippo	Age8	269	0.302995	0.764845	0.930778	NA	NA	NA	NA	NA	NA	NA	Thoc2	THO complex subunit 2	B1AZI6	Thoc2	Thoc2	ENSMUSG00000037475	331401
DE.hippo.Age2	0.0695385	hippo	Age2	3231	1.76278	0.0910786	0.539153	NA	NA	NA	NA	NA	NA	NA	Thnsl1	Threonine synthase-like 1	Q8BH55	Thnsl1	Thnsl1	ENSMUSG00000048550	208967
DE.hippo.Age5	0.0163394	hippo	Age5	3231	0.677578	0.502481	0.999919	NA	NA	NA	NA	NA	NA	NA	Thnsl1	Threonine synthase-like 1	Q8BH55	Thnsl1	Thnsl1	ENSMUSG00000048550	208967
DE.hippo.Age8	0.0531004	hippo	Age8	3231	2.61925	0.015268	0.0774853	NA	NA	NA	NA	NA	NA	NA	Thnsl1	Threonine synthase-like 1	Q8BH55	Thnsl1	Thnsl1	ENSMUSG00000048550	208967
DE.hippo.Age2	0.0521999	hippo	Age2	3159	1.07716	0.292459	0.831755	NA	NA	NA	NA	NA	NA	NA	Them6	Protein THEM6	Q80ZW2	Them6	Them6	ENSMUSG00000056665	223626
DE.hippo.Age5	0.0358391	hippo	Age5	3159	1.00503	0.321759	0.999919	NA	NA	NA	NA	NA	NA	NA	Them6	Protein THEM6	Q80ZW2	Them6	Them6	ENSMUSG00000056665	223626
DE.hippo.Age8	-0.0543543	hippo	Age8	3159	-1.16884	0.254334	0.543114	NA	NA	NA	NA	NA	NA	NA	Them6	Protein THEM6	Q80ZW2	Them6	Them6	ENSMUSG00000056665	223626
DE.hippo.Age2	0.0328892	hippo	Age2	2467	1.43333	0.165075	0.688315	NA	NA	NA	NA	NA	NA	NA	Them4	Acyl-coenzyme A thioesterase THEM4	Q3UUI3	Them4	Them4	ENSMUSG00000028145	75778
DE.hippo.Age5	-0.050181	hippo	Age5	2467	-2.57977	0.0142308	0.30872	NA	NA	NA	NA	NA	NA	NA	Them4	Acyl-coenzyme A thioesterase THEM4	Q3UUI3	Them4	Them4	ENSMUSG00000028145	75778
DE.hippo.Age8	-0.0400342	hippo	Age8	2467	-1.79689	0.0853784	0.265114	NA	NA	NA	NA	NA	NA	NA	Them4	Acyl-coenzyme A thioesterase THEM4	Q3UUI3	Them4	Them4	ENSMUSG00000028145	75778
DE.hippo.Age2	-0.0645949	hippo	Age2	1557	-0.461134	0.649617	0.974473	NA	NA	NA	NA	NA	NA	NA	Tgm2	Protein-glutamine gamma-glutamyltransferase 2	P21981	Tgm2	Tgm2	ENSMUSG00000037820	21817
DE.hippo.Age5	0.139291	hippo	Age5	1557	0.907857	0.370934	0.999919	NA	NA	NA	NA	NA	NA	NA	Tgm2	Protein-glutamine gamma-glutamyltransferase 2	P21981	Tgm2	Tgm2	ENSMUSG00000037820	21817
DE.hippo.Age2	0.0282137	hippo	Age2	2748	0.955248	0.349279	0.861678	NA	NA	NA	NA	NA	NA	NA	Tfrc	Transferrin receptor protein 1	Q62351;Q8C872	Tfrc	Tfrc	ENSMUSG00000022797	22042
DE.hippo.Age5	-0.0181647	hippo	Age5	2748	-0.6242	0.536532	0.999919	NA	NA	NA	NA	NA	NA	NA	Tfrc	Transferrin receptor protein 1	Q62351;Q8C872	Tfrc	Tfrc	ENSMUSG00000022797	22042
DE.hippo.Age8	-0.00948849	hippo	Age8	2748	-0.211321	0.834481	0.957061	NA	NA	NA	NA	NA	NA	NA	Tfrc	Transferrin receptor protein 1	Q62351;Q8C872	Tfrc	Tfrc	ENSMUSG00000022797	22042
DE.hippo.Age2	0.0172988	hippo	Age2	5033	0.904869	0.374815	0.883304	NA	NA	NA	NA	NA	NA	NA	Tfg	NA	B8JJG6;B8JJG7;B8JJG8;F6QJV5;Q9Z1A1	Tfg	Tfg	ENSMUSG00000022757	21787
DE.hippo.Age5	0.00533662	hippo	Age5	5033	0.262488	0.794479	0.999919	NA	NA	NA	NA	NA	NA	NA	Tfg	NA	B8JJG6;B8JJG7;B8JJG8;F6QJV5;Q9Z1A1	Tfg	Tfg	ENSMUSG00000022757	21787
DE.hippo.Age8	0.00931664	hippo	Age8	5033	0.390837	0.699482	0.905507	NA	NA	NA	NA	NA	NA	NA	Tfg	NA	B8JJG6;B8JJG7;B8JJG8;F6QJV5;Q9Z1A1	Tfg	Tfg	ENSMUSG00000022757	21787
DE.hippo.Age2	0.0521476	hippo	Age2	1701	1.6818	0.105991	0.563893	NA	NA	NA	NA	NA	NA	NA	Tfam	Transcription factor A, mitochondrial	P40630;P40630-2	Tfam	Tfam	ENSMUSG00000003923	21780
DE.hippo.Age5	0.0556508	hippo	Age5	1701	1.90635	0.0648181	0.641331	NA	NA	NA	NA	NA	NA	NA	Tfam	Transcription factor A, mitochondrial	P40630;P40630-2	Tfam	Tfam	ENSMUSG00000003923	21780
DE.hippo.Age8	0.0265181	hippo	Age8	1701	0.693232	0.495042	0.771755	NA	NA	NA	NA	NA	NA	NA	Tfam	Transcription factor A, mitochondrial	P40630;P40630-2	Tfam	Tfam	ENSMUSG00000003923	21780
DE.hippo.Age2	-0.0239957	hippo	Age2	4018	-0.100856	0.920529	0.997798	NA	NA	NA	NA	NA	NA	NA	Tf	Serotransferrin	Q921I1	1300017J02Rik;Tf;Trf	Tf	ENSMUSG00000032554;ENSMUSG00000033688	22041;71775
DE.hippo.Age5	0.0144221	hippo	Age5	4018	0.0719216	0.943084	0.999919	NA	NA	NA	NA	NA	NA	NA	Tf	Serotransferrin	Q921I1	1300017J02Rik;Tf;Trf	Tf	ENSMUSG00000032554;ENSMUSG00000033688	22041;71775
DE.hippo.Age8	-0.0131628	hippo	Age8	4018	-0.0572543	0.954905	0.988955	NA	NA	NA	NA	NA	NA	NA	Tf	Serotransferrin	Q921I1	1300017J02Rik;Tf;Trf	Tf	ENSMUSG00000032554;ENSMUSG00000033688	22041;71775
DE.hippo.Age2	0.12112	hippo	Age2	2426	1.95038	0.0632863	0.465122	NA	NA	NA	NA	NA	NA	NA	Tenm4	Teneurin-4	Q3UHK6;Q3UHK6-2;Q3UHK6-3;Q3UHK6-4	Tenm4	Tenm4	ENSMUSG00000048078	23966
DE.hippo.Age5	-0.0609269	hippo	Age5	2426	-1.12739	0.267226	0.999919	NA	NA	NA	NA	NA	NA	NA	Tenm4	Teneurin-4	Q3UHK6;Q3UHK6-2;Q3UHK6-3;Q3UHK6-4	Tenm4	Tenm4	ENSMUSG00000048078	23966
DE.hippo.Age8	0.0586654	hippo	Age8	2426	1.39458	0.176347	0.426545	NA	NA	NA	NA	NA	NA	NA	Tenm4	Teneurin-4	Q3UHK6;Q3UHK6-2;Q3UHK6-3;Q3UHK6-4	Tenm4	Tenm4	ENSMUSG00000048078	23966
DE.hippo.Age2	-0.044241	hippo	Age2	4367	-1.81054	0.0831544	0.521256	NA	NA	NA	NA	NA	NA	NA	Tecr	Very-long-chain enoyl-CoA reductase	G3UWE1;Q52L67;Q9CY27	Tecr	Tecr	ENSMUSG00000031708	106529
DE.hippo.Age5	-0.0046494	hippo	Age5	4367	-0.229497	0.819815	0.999919	NA	NA	NA	NA	NA	NA	NA	Tecr	Very-long-chain enoyl-CoA reductase	G3UWE1;Q52L67;Q9CY27	Tecr	Tecr	ENSMUSG00000031708	106529
DE.hippo.Age8	0.00988809	hippo	Age8	4367	0.519338	0.608442	0.859108	NA	NA	NA	NA	NA	NA	NA	Tecr	Very-long-chain enoyl-CoA reductase	G3UWE1;Q52L67;Q9CY27	Tecr	Tecr	ENSMUSG00000031708	106529
DE.hippo.Age2	0.0705437	hippo	Age2	3109	2.03708	0.0531816	0.440364	NA	NA	NA	NA	NA	NA	NA	Tecpr1	Tectonin beta-propeller repeat-containing protein 1	Q80VP0;Q80VP0-2	Tecpr1	Tecpr1	ENSMUSG00000066621	70381
DE.hippo.Age5	-0.0239593	hippo	Age5	3109	-1.34698	0.186619	0.944138	NA	NA	NA	NA	NA	NA	NA	Tecpr1	Tectonin beta-propeller repeat-containing protein 1	Q80VP0;Q80VP0-2	Tecpr1	Tecpr1	ENSMUSG00000066621	70381
DE.hippo.Age8	-0.074015	hippo	Age8	3109	-3.78062	0.000956679	0.00950242	NA	NA	NA	NA	NA	NA	NA	Tecpr1	Tectonin beta-propeller repeat-containing protein 1	Q80VP0;Q80VP0-2	Tecpr1	Tecpr1	ENSMUSG00000066621	70381
DE.hippo.Age2	-0.0514261	hippo	Age2	3107	-0.306296	0.762227	0.985225	NA	NA	NA	NA	NA	NA	NA	Tdrkh	Tudor and KH domain-containing protein	Q80VL1	Tdrkh	Tdrkh	ENSMUSG00000041912	72634
DE.hippo.Age5	-0.0455419	hippo	Age5	3107	-0.255671	0.799741	0.999919	NA	NA	NA	NA	NA	NA	NA	Tdrkh	Tudor and KH domain-containing protein	Q80VL1	Tdrkh	Tdrkh	ENSMUSG00000041912	72634
DE.hippo.Age8	-0.0276488	hippo	Age8	3107	-0.219175	0.82843	0.954882	NA	NA	NA	NA	NA	NA	NA	Tdrkh	Tudor and KH domain-containing protein	Q80VL1	Tdrkh	Tdrkh	ENSMUSG00000041912	72634
DE.hippo.Age2	-0.0195593	hippo	Age2	3360	-0.131996	0.896123	0.997798	NA	NA	NA	NA	NA	NA	NA	Tcp11l1	T-complex protein 11-like protein 1	Q8BTG3	Tcp11l1	Tcp11l1	ENSMUSG00000027175	320554
DE.hippo.Age5	0.0141468	hippo	Age5	3360	0.0858964	0.932037	0.999919	NA	NA	NA	NA	NA	NA	NA	Tcp11l1	T-complex protein 11-like protein 1	Q8BTG3	Tcp11l1	Tcp11l1	ENSMUSG00000027175	320554
DE.hippo.Age8	0.0552669	hippo	Age8	3360	0.376473	0.710138	0.907594	NA	NA	NA	NA	NA	NA	NA	Tcp11l1	T-complex protein 11-like protein 1	Q8BTG3	Tcp11l1	Tcp11l1	ENSMUSG00000027175	320554
DE.hippo.Age2	-0.0275422	hippo	Age2	1460	-1.49789	0.147616	0.652443	NA	NA	NA	NA	NA	NA	NA	Tcp1	T-complex protein 1 subunit alpha	P11983;P11983-2	Tcp1	Tcp1	ENSMUSG00000068039	21454
DE.hippo.Age5	0.00623498	hippo	Age5	1460	0.52209	0.604887	0.999919	NA	NA	NA	NA	NA	NA	NA	Tcp1	T-complex protein 1 subunit alpha	P11983;P11983-2	Tcp1	Tcp1	ENSMUSG00000068039	21454
DE.hippo.Age8	0.00358665	hippo	Age8	1460	0.416935	0.680557	0.896932	NA	NA	NA	NA	NA	NA	NA	Tcp1	T-complex protein 1 subunit alpha	P11983;P11983-2	Tcp1	Tcp1	ENSMUSG00000068039	21454
DE.hippo.Age2	-0.00471336	hippo	Age2	1108	-0.453917	0.654097	0.974865	NA	NA	NA	NA	NA	NA	NA	Atp6v0a1	V-type proton ATPase 116 kDa subunit a isoform 1	K3W4T3;Q9Z1G4;Q9Z1G4-2;Q9Z1G4-3	Atp6v0a1;Tcirg1	Tcirg1	ENSMUSG00000001750;ENSMUSG00000019302	11975;27060
DE.hippo.Age5	0.00318714	hippo	Age5	1108	0.241261	0.810757	0.999919	NA	NA	NA	NA	NA	NA	NA	Atp6v0a1	V-type proton ATPase 116 kDa subunit a isoform 1	K3W4T3;Q9Z1G4;Q9Z1G4-2;Q9Z1G4-3	Atp6v0a1;Tcirg1	Tcirg1	ENSMUSG00000001750;ENSMUSG00000019302	11975;27060
DE.hippo.Age8	0.0397474	hippo	Age8	1108	3.75515	0.00101896	0.00979162	NA	NA	NA	NA	NA	NA	NA	Atp6v0a1	V-type proton ATPase 116 kDa subunit a isoform 1	K3W4T3;Q9Z1G4;Q9Z1G4-2;Q9Z1G4-3	Atp6v0a1;Tcirg1	Tcirg1	ENSMUSG00000001750;ENSMUSG00000019302	11975;27060
DE.hippo.Age2	0.113985	hippo	Age2	3559	1.10359	0.283376	0.819433	NA	NA	NA	NA	NA	NA	NA	Tcerg1	Transcription elongation regulator 1	Q8CGF7;Q8CGF7-2;Q8CGF7-3	Tcerg1	Tcerg1	ENSMUSG00000024498	56070
DE.hippo.Age5	0.00451254	hippo	Age5	3559	0.0290815	0.976974	0.999919	NA	NA	NA	NA	NA	NA	NA	Tcerg1	Transcription elongation regulator 1	Q8CGF7;Q8CGF7-2;Q8CGF7-3	Tcerg1	Tcerg1	ENSMUSG00000024498	56070
DE.hippo.Age8	0.0594487	hippo	Age8	3559	0.656768	0.517789	0.792544	NA	NA	NA	NA	NA	NA	NA	Tcerg1	Transcription elongation regulator 1	Q8CGF7;Q8CGF7-2;Q8CGF7-3	Tcerg1	Tcerg1	ENSMUSG00000024498	56070
DE.hippo.Age2	-0.0272282	hippo	Age2	2016	-1.66838	0.108652	0.569381	NA	NA	NA	NA	NA	NA	NA	Tceb2	Transcription elongation factor B polypeptide 2	P62869	Elob;Elobl;Tceb2	Tceb2	ENSMUSG00000055839;ENSMUSG00000057534	217066;67673
DE.hippo.Age5	-0.00292985	hippo	Age5	2016	-0.219368	0.827634	0.999919	NA	NA	NA	NA	NA	NA	NA	Tceb2	Transcription elongation factor B polypeptide 2	P62869	Elob;Elobl;Tceb2	Tceb2	ENSMUSG00000055839;ENSMUSG00000057534	217066;67673
DE.hippo.Age8	0.0134158	hippo	Age8	2016	1.10709	0.279595	0.568037	NA	NA	NA	NA	NA	NA	NA	Tceb2	Transcription elongation factor B polypeptide 2	P62869	Elob;Elobl;Tceb2	Tceb2	ENSMUSG00000055839;ENSMUSG00000057534	217066;67673
DE.hippo.Age2	0.00493996	hippo	Age2	6	0.240169	0.812304	0.989426	NA	NA	NA	NA	NA	NA	NA	Tceb1	Transcription elongation factor B polypeptide 1	A0A087WNT1;A0A087WPE4;A0A087WQE6;P83940	Eloc;Tceb1	Tceb1	ENSMUSG00000079658	67923
DE.hippo.Age5	-0.0243089	hippo	Age5	6	-1.33789	0.189537	0.947957	NA	NA	NA	NA	NA	NA	NA	Tceb1	Transcription elongation factor B polypeptide 1	A0A087WNT1;A0A087WPE4;A0A087WQE6;P83940	Eloc;Tceb1	Tceb1	ENSMUSG00000079658	67923
DE.hippo.Age8	-0.0150602	hippo	Age8	6	-0.974619	0.339798	0.634289	NA	NA	NA	NA	NA	NA	NA	Tceb1	Transcription elongation factor B polypeptide 1	A0A087WNT1;A0A087WPE4;A0A087WQE6;P83940	Eloc;Tceb1	Tceb1	ENSMUSG00000079658	67923
DE.hippo.Age2	-0.0413719	hippo	Age2	3538	-1.36073	0.186643	0.720724	NA	NA	NA	NA	NA	NA	NA	Tceal5	Transcription elongation factor A protein-like 5	Q8CCT4	Tceal5	Tceal5	ENSMUSG00000054034	331532
DE.hippo.Age5	0.0112956	hippo	Age5	3538	0.278493	0.782268	0.999919	NA	NA	NA	NA	NA	NA	NA	Tceal5	Transcription elongation factor A protein-like 5	Q8CCT4	Tceal5	Tceal5	ENSMUSG00000054034	331532
DE.hippo.Age8	0.0213187	hippo	Age8	3538	1.0407	0.308733	0.602411	NA	NA	NA	NA	NA	NA	NA	Tceal5	Transcription elongation factor A protein-like 5	Q8CCT4	Tceal5	Tceal5	ENSMUSG00000054034	331532
DE.hippo.Age2	0.0953691	hippo	Age2	80	0.550173	0.587448	0.966363	NA	NA	NA	NA	NA	NA	NA	Tceal3	Transcription elongation factor A protein-like 3	A2AEC2;Q8R0A5	Tceal3	Tceal3	ENSMUSG00000044550	594844
DE.hippo.Age5	0.0303635	hippo	Age5	80	0.158273	0.875149	0.999919	NA	NA	NA	NA	NA	NA	NA	Tceal3	Transcription elongation factor A protein-like 3	A2AEC2;Q8R0A5	Tceal3	Tceal3	ENSMUSG00000044550	594844
DE.hippo.Age8	0.0152423	hippo	Age8	80	0.0889791	0.929896	0.984527	NA	NA	NA	NA	NA	NA	NA	Tceal3	Transcription elongation factor A protein-like 3	A2AEC2;Q8R0A5	Tceal3	Tceal3	ENSMUSG00000044550	594844
DE.hippo.Age2	-0.0428059	hippo	Age2	1444	-0.649436	0.52242	0.951699	NA	NA	NA	NA	NA	NA	NA	Tcea1	Transcription elongation factor A protein 1	E9PYD5;P10711;P10711-2	Tcea1;Tcea2	Tcea2	ENSMUSG00000033813;ENSMUSG00000059540	21399;21400
DE.hippo.Age5	0.0235687	hippo	Age5	1444	0.421728	0.675795	0.999919	NA	NA	NA	NA	NA	NA	NA	Tcea1	Transcription elongation factor A protein 1	E9PYD5;P10711;P10711-2	Tcea1;Tcea2	Tcea2	ENSMUSG00000033813;ENSMUSG00000059540	21399;21400
DE.hippo.Age8	0.0281259	hippo	Age8	1444	0.694968	0.493974	0.771127	NA	NA	NA	NA	NA	NA	NA	Tcea1	Transcription elongation factor A protein 1	E9PYD5;P10711;P10711-2	Tcea1;Tcea2	Tcea2	ENSMUSG00000033813;ENSMUSG00000059540	21399;21400
DE.hippo.Age2	-0.0428059	hippo	Age2	1444	-0.649436	0.52242	0.951699	NA	NA	NA	NA	NA	NA	NA	Tcea1	Transcription elongation factor A protein 1	E9PYD5;P10711;P10711-2	Tcea1;Tcea2	Tcea1	ENSMUSG00000033813;ENSMUSG00000059540	21399;21400
DE.hippo.Age5	0.0235687	hippo	Age5	1444	0.421728	0.675795	0.999919	NA	NA	NA	NA	NA	NA	NA	Tcea1	Transcription elongation factor A protein 1	E9PYD5;P10711;P10711-2	Tcea1;Tcea2	Tcea1	ENSMUSG00000033813;ENSMUSG00000059540	21399;21400
DE.hippo.Age8	0.0281259	hippo	Age8	1444	0.694968	0.493974	0.771127	NA	NA	NA	NA	NA	NA	NA	Tcea1	Transcription elongation factor A protein 1	E9PYD5;P10711;P10711-2	Tcea1;Tcea2	Tcea1	ENSMUSG00000033813;ENSMUSG00000059540	21399;21400
DE.hippo.Age2	0.17431	hippo	Age2	3976	1.59769	0.126396	0.609512	NA	NA	NA	NA	NA	NA	NA	Tbrg4	Protein TBRG4	E9PUT1;Q91YM4;Q91YM4-2	Tbrg4	Tbrg4	ENSMUSG00000000384	21379
DE.hippo.Age5	0.0271097	hippo	Age5	3976	0.179826	0.858323	0.999919	NA	NA	NA	NA	NA	NA	NA	Tbrg4	Protein TBRG4	E9PUT1;Q91YM4;Q91YM4-2	Tbrg4	Tbrg4	ENSMUSG00000000384	21379
DE.hippo.Age8	-0.0346152	hippo	Age8	3976	-0.425872	0.674702	0.896591	NA	NA	NA	NA	NA	NA	NA	Tbrg4	Protein TBRG4	E9PUT1;Q91YM4;Q91YM4-2	Tbrg4	Tbrg4	ENSMUSG00000000384	21379
DE.hippo.Age2	0.163941	hippo	Age2	555	0.987076	0.334711	0.855414	NA	NA	NA	NA	NA	NA	NA	Tbce	Tubulin-specific chaperone E	E0CZ81;Q8CIV8	Tbce	Tbce	ENSMUSG00000039233	70430
DE.hippo.Age5	0.0962123	hippo	Age5	555	0.599787	0.55329	0.999919	NA	NA	NA	NA	NA	NA	NA	Tbce	Tubulin-specific chaperone E	E0CZ81;Q8CIV8	Tbce	Tbce	ENSMUSG00000039233	70430
DE.hippo.Age2	0.0802432	hippo	Age2	3423	1.32571	0.197815	0.7359	NA	NA	NA	NA	NA	NA	NA	Tbcd	Tubulin-specific chaperone D	Q8BYA0	Tbcd	Tbcd	ENSMUSG00000039230	108903
DE.hippo.Age5	-0.000386409	hippo	Age5	3423	-0.0126165	0.990005	0.999919	NA	NA	NA	NA	NA	NA	NA	Tbcd	Tubulin-specific chaperone D	Q8BYA0	Tbcd	Tbcd	ENSMUSG00000039230	108903
DE.hippo.Age8	0.0276949	hippo	Age8	3423	0.468582	0.643739	0.881967	NA	NA	NA	NA	NA	NA	NA	Tbcd	Tubulin-specific chaperone D	Q8BYA0	Tbcd	Tbcd	ENSMUSG00000039230	108903
DE.hippo.Age5	0.00839516	hippo	Age5	3812	0.0488977	0.961324	0.999919	NA	NA	NA	NA	NA	NA	NA	Tbcc	Tubulin-specific chaperone C	Q8VCN9	Tbcc	Tbcc	ENSMUSG00000036430	72726
DE.hippo.Age8	0.0598047	hippo	Age8	3812	0.415486	0.68264	0.896932	NA	NA	NA	NA	NA	NA	NA	Tbcc	Tubulin-specific chaperone C	Q8VCN9	Tbcc	Tbcc	ENSMUSG00000036430	72726
DE.hippo.Age2	-0.0353077	hippo	Age2	4452	-1.2682	0.217277	0.749148	NA	NA	NA	NA	NA	NA	NA	Tbcb	Tubulin-folding cofactor B	Q9D1E6	Tbcb	Tbcb	ENSMUSG00000006095	66411
DE.hippo.Age5	0.0325409	hippo	Age5	4452	1.5451	0.131291	0.854658	NA	NA	NA	NA	NA	NA	NA	Tbcb	Tubulin-folding cofactor B	Q9D1E6	Tbcb	Tbcb	ENSMUSG00000006095	66411
DE.hippo.Age8	0.0296223	hippo	Age8	4452	0.744903	0.463807	0.745055	NA	NA	NA	NA	NA	NA	NA	Tbcb	Tubulin-folding cofactor B	Q9D1E6	Tbcb	Tbcb	ENSMUSG00000006095	66411
DE.hippo.Age2	-0.0242376	hippo	Age2	1758	-1.1696	0.254013	0.784853	NA	NA	NA	NA	NA	NA	NA	Tbca	Tubulin-specific chaperone A	P48428	Tbca	Tbca	ENSMUSG00000042043	21371
DE.hippo.Age5	0.0272896	hippo	Age5	1758	1.48335	0.146904	0.887738	NA	NA	NA	NA	NA	NA	NA	Tbca	Tubulin-specific chaperone A	P48428	Tbca	Tbca	ENSMUSG00000042043	21371
DE.hippo.Age8	0.0340122	hippo	Age8	1758	1.76658	0.0904478	0.274878	NA	NA	NA	NA	NA	NA	NA	Tbca	Tubulin-specific chaperone A	P48428	Tbca	Tbca	ENSMUSG00000042043	21371
DE.hippo.Age5	0.0840243	hippo	Age5	2590	0.499412	0.620696	0.999919	NA	NA	NA	NA	NA	NA	NA	Tbc1d9b	TBC1 domain family member 9B	Q5SVR0;Q5SVR0-2	Tbc1d9;Tbc1d9b	Tbc1d9b	ENSMUSG00000031709;ENSMUSG00000036644	71310;76795
DE.hippo.Age8	0.089106	hippo	Age8	2590	0.572108	0.573263	0.833537	NA	NA	NA	NA	NA	NA	NA	Tbc1d9b	TBC1 domain family member 9B	Q5SVR0;Q5SVR0-2	Tbc1d9;Tbc1d9b	Tbc1d9b	ENSMUSG00000031709;ENSMUSG00000036644	71310;76795
DE.hippo.Age5	0.0840243	hippo	Age5	2590	0.499412	0.620696	0.999919	NA	NA	NA	NA	NA	NA	NA	Tbc1d9b	TBC1 domain family member 9B	Q5SVR0;Q5SVR0-2	Tbc1d9;Tbc1d9b	Tbc1d9	ENSMUSG00000031709;ENSMUSG00000036644	71310;76795
DE.hippo.Age8	0.089106	hippo	Age8	2590	0.572108	0.573263	0.833537	NA	NA	NA	NA	NA	NA	NA	Tbc1d9b	TBC1 domain family member 9B	Q5SVR0;Q5SVR0-2	Tbc1d9;Tbc1d9b	Tbc1d9	ENSMUSG00000031709;ENSMUSG00000036644	71310;76795
DE.hippo.Age2	-0.0137132	hippo	Age2	2466	-0.826114	0.417136	0.915176	NA	NA	NA	NA	NA	NA	NA	Tbc1d24	TBC1 domain family member 24	Q3UUG6;Q3UUG6-2	Tbc1d24	Tbc1d24	ENSMUSG00000036473	224617
DE.hippo.Age5	-0.0194754	hippo	Age5	2466	-1.37222	0.178702	0.939114	NA	NA	NA	NA	NA	NA	NA	Tbc1d24	TBC1 domain family member 24	Q3UUG6;Q3UUG6-2	Tbc1d24	Tbc1d24	ENSMUSG00000036473	224617
DE.hippo.Age8	0.0141027	hippo	Age8	2466	0.683323	0.501167	0.777041	NA	NA	NA	NA	NA	NA	NA	Tbc1d24	TBC1 domain family member 24	Q3UUG6;Q3UUG6-2	Tbc1d24	Tbc1d24	ENSMUSG00000036473	224617
DE.hippo.Age2	0.0545045	hippo	Age2	3424	0.375925	0.710533	0.984522	NA	NA	NA	NA	NA	NA	NA	Tbc1d17	TBC1 domain family member 17	I6L974;Q8BYH7	Tbc1d17	Tbc1d17	ENSMUSG00000038520	233204
DE.hippo.Age5	-0.0275696	hippo	Age5	3424	-0.167502	0.86806	0.999919	NA	NA	NA	NA	NA	NA	NA	Tbc1d17	TBC1 domain family member 17	I6L974;Q8BYH7	Tbc1d17	Tbc1d17	ENSMUSG00000038520	233204
DE.hippo.Age8	-0.0544773	hippo	Age8	3424	-0.452667	0.655179	0.887415	NA	NA	NA	NA	NA	NA	NA	Tbc1d17	TBC1 domain family member 17	I6L974;Q8BYH7	Tbc1d17	Tbc1d17	ENSMUSG00000038520	233204
DE.hippo.Age2	0.117868	hippo	Age2	4354	0.747552	0.463764	0.935622	NA	NA	NA	NA	NA	NA	NA	Tbc1d15	TBC1 domain family member 15	Q9CXF4	Tbc1d15	Tbc1d15	ENSMUSG00000020130	66687
DE.hippo.Age2	0.0359958	hippo	Age2	3255	1.43925	0.163407	0.68386	NA	NA	NA	NA	NA	NA	NA	Tbc1d10b	TBC1 domain family member 10B	Q8BHL3	Tbc1d10b	Tbc1d10b	ENSMUSG00000042492	68449
DE.hippo.Age5	0.00575439	hippo	Age5	3255	0.296323	0.768729	0.999919	NA	NA	NA	NA	NA	NA	NA	Tbc1d10b	TBC1 domain family member 10B	Q8BHL3	Tbc1d10b	Tbc1d10b	ENSMUSG00000042492	68449
DE.hippo.Age8	-0.0165082	hippo	Age8	3255	-0.866984	0.394825	0.692645	NA	NA	NA	NA	NA	NA	NA	Tbc1d10b	TBC1 domain family member 10B	Q8BHL3	Tbc1d10b	Tbc1d10b	ENSMUSG00000042492	68449
DE.hippo.Age2	0.0309369	hippo	Age2	3307	0.204353	0.839856	0.991748	NA	NA	NA	NA	NA	NA	NA	Tarsl2	Probable threonine--tRNA ligase 2, cytoplasmic	Q8BLY2	Tarsl2	Tarsl2	ENSMUSG00000030515	272396
DE.hippo.Age5	-0.0497142	hippo	Age5	3307	-0.298523	0.767115	0.999919	NA	NA	NA	NA	NA	NA	NA	Tarsl2	Probable threonine--tRNA ligase 2, cytoplasmic	Q8BLY2	Tarsl2	Tarsl2	ENSMUSG00000030515	272396
DE.hippo.Age8	0.0266945	hippo	Age8	3307	0.190891	0.850271	0.960584	NA	NA	NA	NA	NA	NA	NA	Tarsl2	Probable threonine--tRNA ligase 2, cytoplasmic	Q8BLY2	Tarsl2	Tarsl2	ENSMUSG00000030515	272396
DE.hippo.Age2	0.011784	hippo	Age2	4438	0.669337	0.509873	0.945187	NA	NA	NA	NA	NA	NA	NA	Tars	Threonine--tRNA ligase, cytoplasmic	Q9D0R2	Tars	Tars	ENSMUSG00000022241	110960
DE.hippo.Age5	0.00985274	hippo	Age5	4438	0.66159	0.512554	0.999919	NA	NA	NA	NA	NA	NA	NA	Tars	Threonine--tRNA ligase, cytoplasmic	Q9D0R2	Tars	Tars	ENSMUSG00000022241	110960
DE.hippo.Age8	0.00483239	hippo	Age8	4438	0.358261	0.723386	0.911357	NA	NA	NA	NA	NA	NA	NA	Tars	Threonine--tRNA ligase, cytoplasmic	Q9D0R2	Tars	Tars	ENSMUSG00000022241	110960
DE.hippo.Age2	0.0400285	hippo	Age2	4013	1.80183	0.0845535	0.522509	NA	NA	NA	NA	NA	NA	NA	Tardbp	TAR DNA-binding protein 43	A0A087WQA5;A0A087WR97;A0A087WRZ5;Q6VYI4;Q6VYI5;Q8BLD4;Q8R0B4;Q921F2	Tardbp	Tardbp	ENSMUSG00000041459	230908
DE.hippo.Age5	0.0158723	hippo	Age5	4013	1.12692	0.267419	0.999919	NA	NA	NA	NA	NA	NA	NA	Tardbp	TAR DNA-binding protein 43	A0A087WQA5;A0A087WR97;A0A087WRZ5;Q6VYI4;Q6VYI5;Q8BLD4;Q8R0B4;Q921F2	Tardbp	Tardbp	ENSMUSG00000041459	230908
DE.hippo.Age8	0.0242266	hippo	Age8	4013	1.68303	0.105774	0.306197	NA	NA	NA	NA	NA	NA	NA	Tardbp	TAR DNA-binding protein 43	A0A087WQA5;A0A087WR97;A0A087WRZ5;Q6VYI4;Q6VYI5;Q8BLD4;Q8R0B4;Q921F2	Tardbp	Tardbp	ENSMUSG00000041459	230908
DE.hippo.Age2	0.0329002	hippo	Age2	2977	0.198954	0.844283	0.993431	NA	NA	NA	NA	NA	NA	NA	Taok2	Serine/threonine-protein kinase TAO2	Q6ZQ29;Q6ZQ29-2	Taok2	Taok2	ENSMUSG00000059981	381921
DE.hippo.Age5	0.0132127	hippo	Age5	2977	0.0879003	0.930519	0.999919	NA	NA	NA	NA	NA	NA	NA	Taok2	Serine/threonine-protein kinase TAO2	Q6ZQ29;Q6ZQ29-2	Taok2	Taok2	ENSMUSG00000059981	381921
DE.hippo.Age8	0.0482506	hippo	Age8	2977	0.282707	0.780425	0.936048	NA	NA	NA	NA	NA	NA	NA	Taok2	Serine/threonine-protein kinase TAO2	Q6ZQ29;Q6ZQ29-2	Taok2	Taok2	ENSMUSG00000059981	381921
DE.hippo.Age2	0.018913	hippo	Age2	2546	0.405744	0.68864	0.982634	NA	NA	NA	NA	NA	NA	NA	Taok1	Serine/threonine-protein kinase TAO1	Q5F2E8	Taok1	Taok1	ENSMUSG00000017291	216965
DE.hippo.Age5	0.00234546	hippo	Age5	2546	0.0984846	0.922108	0.999919	NA	NA	NA	NA	NA	NA	NA	Taok1	Serine/threonine-protein kinase TAO1	Q5F2E8	Taok1	Taok1	ENSMUSG00000017291	216965
DE.hippo.Age8	0.0601726	hippo	Age8	2546	2.51983	0.019064	0.0911928	NA	NA	NA	NA	NA	NA	NA	Taok1	Serine/threonine-protein kinase TAO1	Q5F2E8	Taok1	Taok1	ENSMUSG00000017291	216965
DE.hippo.Age2	-0.0102679	hippo	Age2	57	-0.172835	0.864277	0.99447	NA	NA	NA	NA	NA	NA	NA	Tanc2	Protein TANC2	A2A690;A2A690-2	Tanc2	Tanc2	ENSMUSG00000053580	77097
DE.hippo.Age2	-0.0582122	hippo	Age2	664	-0.468094	0.644716	0.974473	NA	NA	NA	NA	NA	NA	NA	Tanc2	NA	E9Q2K2	Tanc2	Tanc2	ENSMUSG00000053580	77097
DE.hippo.Age5	0.0553282	hippo	Age5	57	1.16642	0.251307	0.999919	NA	NA	NA	NA	NA	NA	NA	Tanc2	Protein TANC2	A2A690;A2A690-2	Tanc2	Tanc2	ENSMUSG00000053580	77097
DE.hippo.Age8	0.151337	hippo	Age8	57	1.71747	0.0992087	0.293956	NA	NA	NA	NA	NA	NA	NA	Tanc2	Protein TANC2	A2A690;A2A690-2	Tanc2	Tanc2	ENSMUSG00000053580	77097
DE.hippo.Age2	-0.0238089	hippo	Age2	1028	-0.162319	0.872663	0.99447	NA	NA	NA	NA	NA	NA	NA	Tamm41	Mitochondrial translocator assembly and maintenance protein 41 homolog	D6RGT1;G3UWL8;G5E881;Q3TUH1;Q3TUH1-2	Tamm41	Tamm41	ENSMUSG00000030316	68971
DE.hippo.Age5	-0.077853	hippo	Age5	1028	-0.636961	0.528403	0.999919	NA	NA	NA	NA	NA	NA	NA	Tamm41	Mitochondrial translocator assembly and maintenance protein 41 homolog	D6RGT1;G3UWL8;G5E881;Q3TUH1;Q3TUH1-2	Tamm41	Tamm41	ENSMUSG00000030316	68971
DE.hippo.Age8	0.074424	hippo	Age8	1028	0.53041	0.601607	0.854284	NA	NA	NA	NA	NA	NA	NA	Tamm41	Mitochondrial translocator assembly and maintenance protein 41 homolog	D6RGT1;G3UWL8;G5E881;Q3TUH1;Q3TUH1-2	Tamm41	Tamm41	ENSMUSG00000030316	68971
DE.hippo.Age2	0.00311816	hippo	Age2	4067	0.161153	0.873365	0.99447	NA	NA	NA	NA	NA	NA	NA	Taldo1	Transaldolase	Q93092	Taldo1	Taldo1	ENSMUSG00000025503	21351
DE.hippo.Age5	-0.00331524	hippo	Age5	4067	-0.205369	0.83847	0.999919	NA	NA	NA	NA	NA	NA	NA	Taldo1	Transaldolase	Q93092	Taldo1	Taldo1	ENSMUSG00000025503	21351
DE.hippo.Age8	-0.0417233	hippo	Age8	4067	-3.01641	0.00610883	0.0391351	NA	NA	NA	NA	NA	NA	NA	Taldo1	Transaldolase	Q93092	Taldo1	Taldo1	ENSMUSG00000025503	21351
DE.hippo.Age2	-0.0136378	hippo	Age2	4934	-1.02387	0.316431	0.838841	NA	NA	NA	NA	NA	NA	NA	Tagln3	Transgelin-3	Q9R1Q8	Tagln3	Tagln3	ENSMUSG00000022658	56370
DE.hippo.Age5	0.0156984	hippo	Age5	4934	1.53483	0.13379	0.858788	NA	NA	NA	NA	NA	NA	NA	Tagln3	Transgelin-3	Q9R1Q8	Tagln3	Tagln3	ENSMUSG00000022658	56370
DE.hippo.Age8	0.0181005	hippo	Age8	4934	1.48934	0.14986	0.385085	NA	NA	NA	NA	NA	NA	NA	Tagln3	Transgelin-3	Q9R1Q8	Tagln3	Tagln3	ENSMUSG00000022658	56370
DE.hippo.Age2	0.0512316	hippo	Age2	5000	0.817513	0.421933	0.91645	NA	NA	NA	NA	NA	NA	NA	Tagln2	Transgelin-2	Q9WVA4	Tagln2	Tagln2	ENSMUSG00000026547	21346
DE.hippo.Age5	0.0740258	hippo	Age5	5000	1.80483	0.0796866	0.695621	NA	NA	NA	NA	NA	NA	NA	Tagln2	Transgelin-2	Q9WVA4	Tagln2	Tagln2	ENSMUSG00000026547	21346
DE.hippo.Age8	-0.0166945	hippo	Age8	5000	-0.259657	0.797418	0.9408	NA	NA	NA	NA	NA	NA	NA	Tagln2	Transgelin-2	Q9WVA4	Tagln2	Tagln2	ENSMUSG00000026547	21346
DE.hippo.Age2	0.0689773	hippo	Age2	1689	0.447694	0.658517	0.977438	NA	NA	NA	NA	NA	NA	NA	Tagln	Transgelin	P37804	Tagln	Tagln	ENSMUSG00000032085	21345
DE.hippo.Age5	0.0879392	hippo	Age5	1689	0.500281	0.620091	0.999919	NA	NA	NA	NA	NA	NA	NA	Tagln	Transgelin	P37804	Tagln	Tagln	ENSMUSG00000032085	21345
DE.hippo.Age8	-0.00259442	hippo	Age8	1689	-0.0147567	0.988352	0.995589	NA	NA	NA	NA	NA	NA	NA	Tagln	Transgelin	P37804	Tagln	Tagln	ENSMUSG00000032085	21345
DE.hippo.Age2	0.138723	hippo	Age2	3343	1.06016	0.302189	0.833481	NA	NA	NA	NA	NA	NA	NA	Taf15	NA	F6QCI0;Q8BQ46	Taf15	Taf15	ENSMUSG00000020680	70439
DE.hippo.Age5	-0.0171254	hippo	Age5	3343	-0.172418	0.864192	0.999919	NA	NA	NA	NA	NA	NA	NA	Taf15	NA	F6QCI0;Q8BQ46	Taf15	Taf15	ENSMUSG00000020680	70439
DE.hippo.Age2	0.0807812	hippo	Age2	3640	0.48524	0.632714	0.971494	NA	NA	NA	NA	NA	NA	NA	Taco1	Translational activator of cytochrome c oxidase 1	Q8K0Z7	Taco1	Taco1	ENSMUSG00000001983	70207
DE.hippo.Age5	0.00209681	hippo	Age5	3640	0.0140411	0.988877	0.999919	NA	NA	NA	NA	NA	NA	NA	Taco1	Translational activator of cytochrome c oxidase 1	Q8K0Z7	Taco1	Taco1	ENSMUSG00000001983	70207
DE.hippo.Age5	-0.10585	hippo	Age5	750	-1.26643	0.215756	0.981718	NA	NA	NA	NA	NA	NA	NA	Tacc2	Transforming acidic coiled-coil-containing protein 2	E9Q8T1;E9Q9Z4;E9QL08;Q9JJG0-3	Tacc2	Tacc2	ENSMUSG00000030852	57752
DE.hippo.Age2	0.0774428	hippo	Age2	1018	2.11504	0.0453479	0.415731	NA	NA	NA	NA	NA	NA	NA	Syt3	Synaptotagmin-3	G3X9Y1;O35681	Syt3;Syt9	Syt9	ENSMUSG00000030731;ENSMUSG00000062542	20981;60510
DE.hippo.Age5	-0.0535601	hippo	Age5	1018	-1.26792	0.213172	0.981661	NA	NA	NA	NA	NA	NA	NA	Syt3	Synaptotagmin-3	G3X9Y1;O35681	Syt3;Syt9	Syt9	ENSMUSG00000030731;ENSMUSG00000062542	20981;60510
DE.hippo.Age8	-0.0957612	hippo	Age8	1018	-3.79094	0.000932539	0.00931965	NA	NA	NA	NA	NA	NA	NA	Syt3	Synaptotagmin-3	G3X9Y1;O35681	Syt3;Syt9	Syt9	ENSMUSG00000030731;ENSMUSG00000062542	20981;60510
DE.hippo.Age2	-0.0231282	hippo	Age2	630	-1.56506	0.131078	0.623246	NA	NA	NA	NA	NA	NA	NA	Syt7	Synaptotagmin-7	E9PZA8;Q9R0N7	Syt7	Syt7	ENSMUSG00000024743	54525
DE.hippo.Age2	0.0349525	hippo	Age2	3547	0.372305	0.713037	0.984522	NA	NA	NA	NA	NA	NA	NA	Syt7	NA	Q8CF96	Syt7	Syt7	ENSMUSG00000024743	54525
DE.hippo.Age5	-0.0198466	hippo	Age5	630	-1.53787	0.133046	0.858788	NA	NA	NA	NA	NA	NA	NA	Syt7	Synaptotagmin-7	E9PZA8;Q9R0N7	Syt7	Syt7	ENSMUSG00000024743	54525
DE.hippo.Age5	-0.00774025	hippo	Age5	3547	-0.0855175	0.93235	0.999919	NA	NA	NA	NA	NA	NA	NA	Syt7	NA	Q8CF96	Syt7	Syt7	ENSMUSG00000024743	54525
DE.hippo.Age8	-0.0169108	hippo	Age8	630	-1.10573	0.280171	0.568037	NA	NA	NA	NA	NA	NA	NA	Syt7	Synaptotagmin-7	E9PZA8;Q9R0N7	Syt7	Syt7	ENSMUSG00000024743	54525
DE.hippo.Age8	-0.0569917	hippo	Age8	3547	-0.911427	0.371439	0.670614	NA	NA	NA	NA	NA	NA	NA	Syt7	NA	Q8CF96	Syt7	Syt7	ENSMUSG00000024743	54525
DE.hippo.Age2	0.175091	hippo	Age2	4913	1.10666	0.279759	0.817474	NA	NA	NA	NA	NA	NA	NA	Syt5	Synaptotagmin-5	Q9R0N5	Syt5	Syt5	ENSMUSG00000004961	53420
DE.hippo.Age5	0.111982	hippo	Age5	4913	0.782217	0.439485	0.999919	NA	NA	NA	NA	NA	NA	NA	Syt5	Synaptotagmin-5	Q9R0N5	Syt5	Syt5	ENSMUSG00000004961	53420
DE.hippo.Age8	0.0234442	hippo	Age8	4913	0.169631	0.866987	0.964693	NA	NA	NA	NA	NA	NA	NA	Syt5	Synaptotagmin-5	Q9R0N5	Syt5	Syt5	ENSMUSG00000004961	53420
DE.hippo.Age2	0.0774428	hippo	Age2	1018	2.11504	0.0453479	0.415731	NA	NA	NA	NA	NA	NA	NA	Syt3	Synaptotagmin-3	G3X9Y1;O35681	Syt3;Syt9	Syt3	ENSMUSG00000030731;ENSMUSG00000062542	20981;60510
DE.hippo.Age5	-0.0535601	hippo	Age5	1018	-1.26792	0.213172	0.981661	NA	NA	NA	NA	NA	NA	NA	Syt3	Synaptotagmin-3	G3X9Y1;O35681	Syt3;Syt9	Syt3	ENSMUSG00000030731;ENSMUSG00000062542	20981;60510
DE.hippo.Age8	-0.0957612	hippo	Age8	1018	-3.79094	0.000932539	0.00931965	NA	NA	NA	NA	NA	NA	NA	Syt3	Synaptotagmin-3	G3X9Y1;O35681	Syt3;Syt9	Syt3	ENSMUSG00000030731;ENSMUSG00000062542	20981;60510
DE.hippo.Age2	-0.00246108	hippo	Age2	1725	-0.0200882	0.984144	0.998259	NA	NA	NA	NA	NA	NA	NA	Syt2	Synaptotagmin-2	P46097	Syt2	Syt2	ENSMUSG00000026452	20980
DE.hippo.Age5	-0.126126	hippo	Age5	1725	-0.892894	0.377995	0.999919	NA	NA	NA	NA	NA	NA	NA	Syt2	Synaptotagmin-2	P46097	Syt2	Syt2	ENSMUSG00000026452	20980
DE.hippo.Age8	-0.108829	hippo	Age8	1725	-0.991308	0.332212	0.625159	NA	NA	NA	NA	NA	NA	NA	Syt2	Synaptotagmin-2	P46097	Syt2	Syt2	ENSMUSG00000026452	20980
DE.hippo.Age2	0.0199668	hippo	Age2	4005	0.390478	0.699738	0.982634	NA	NA	NA	NA	NA	NA	NA	Syt17	Synaptotagmin-17	Q920M7	Syt17	Syt17	ENSMUSG00000058420	110058
DE.hippo.Age5	0.0283935	hippo	Age5	4005	0.638311	0.527414	0.999919	NA	NA	NA	NA	NA	NA	NA	Syt17	Synaptotagmin-17	Q920M7	Syt17	Syt17	ENSMUSG00000058420	110058
DE.hippo.Age8	0.125531	hippo	Age8	4005	3.64826	0.00132671	0.0119367	NA	NA	NA	NA	NA	NA	NA	Syt17	Synaptotagmin-17	Q920M7	Syt17	Syt17	ENSMUSG00000058420	110058
DE.hippo.Age2	0.0445012	hippo	Age2	4006	0.302445	0.765122	0.985225	NA	NA	NA	NA	NA	NA	NA	Syt12	Synaptotagmin-12	Q920N7	Syt12	Syt12	ENSMUSG00000049303	171180
DE.hippo.Age5	-0.0262121	hippo	Age5	4006	-0.194276	0.84708	0.999919	NA	NA	NA	NA	NA	NA	NA	Syt12	Synaptotagmin-12	Q920N7	Syt12	Syt12	ENSMUSG00000049303	171180
DE.hippo.Age8	-0.0467296	hippo	Age8	4006	-0.399772	0.692979	0.900319	NA	NA	NA	NA	NA	NA	NA	Syt12	Synaptotagmin-12	Q920N7	Syt12	Syt12	ENSMUSG00000049303	171180
DE.hippo.Age8	0.268073	hippo	Age8	4912	1.31074	0.205399	0.470734	NA	NA	NA	NA	NA	NA	NA	Syt11	Synaptotagmin-11	Q9R0N3;S4R1M8	Syt11	Syt11	ENSMUSG00000068923	229521
DE.hippo.Age2	-0.0142713	hippo	Age2	518	-0.100994	0.92046	0.997798	NA	NA	NA	NA	NA	NA	NA	Syt1	NA	D3Z7R4	Syt1	Syt1	ENSMUSG00000035864	20979
DE.hippo.Age2	0.00373885	hippo	Age2	1724	0.332069	0.742812	0.985225	NA	NA	NA	NA	NA	NA	NA	Syt1	Synaptotagmin-1	P46096	Syt1	Syt1	ENSMUSG00000035864	20979
DE.hippo.Age5	-0.0503127	hippo	Age5	518	-0.360363	0.720735	0.999919	NA	NA	NA	NA	NA	NA	NA	Syt1	NA	D3Z7R4	Syt1	Syt1	ENSMUSG00000035864	20979
DE.hippo.Age5	-0.0142547	hippo	Age5	1724	-1.24448	0.221568	0.989475	NA	NA	NA	NA	NA	NA	NA	Syt1	Synaptotagmin-1	P46096	Syt1	Syt1	ENSMUSG00000035864	20979
DE.hippo.Age8	-0.103845	hippo	Age8	518	-0.694707	0.494442	0.771349	NA	NA	NA	NA	NA	NA	NA	Syt1	NA	D3Z7R4	Syt1	Syt1	ENSMUSG00000035864	20979
DE.hippo.Age8	0.0099272	hippo	Age8	1724	1.06867	0.296208	0.586995	NA	NA	NA	NA	NA	NA	NA	Syt1	Synaptotagmin-1	P46096	Syt1	Syt1	ENSMUSG00000035864	20979
DE.hippo.Age2	-0.0248169	hippo	Age2	2742	-1.26422	0.218679	0.751072	NA	NA	NA	NA	NA	NA	NA	Syp	Synaptophysin	Q62277	Syp	Syp	ENSMUSG00000031144	20977
DE.hippo.Age5	-0.0360394	hippo	Age5	2742	-2.73302	0.00976186	0.246505	NA	NA	NA	NA	NA	NA	NA	Syp	Synaptophysin	Q62277	Syp	Syp	ENSMUSG00000031144	20977
DE.hippo.Age8	-0.00991615	hippo	Age8	2742	-0.593745	0.558425	0.821574	NA	NA	NA	NA	NA	NA	NA	Syp	Synaptophysin	Q62277	Syp	Syp	ENSMUSG00000031144	20977
DE.hippo.Age2	-0.0144347	hippo	Age2	2586	-0.223908	0.824784	0.989426	NA	NA	NA	NA	NA	NA	NA	Synrg	Synergin gamma	Q5SV85;Q5SV85-2;V9GX40;V9GXD9	Synrg	Synrg	ENSMUSG00000034940	217030
DE.hippo.Age5	0.0387455	hippo	Age5	2586	1.09022	0.283042	0.999919	NA	NA	NA	NA	NA	NA	NA	Synrg	Synergin gamma	Q5SV85;Q5SV85-2;V9GX40;V9GXD9	Synrg	Synrg	ENSMUSG00000034940	217030
DE.hippo.Age8	0.00218331	hippo	Age8	2586	0.0572014	0.954874	0.988955	NA	NA	NA	NA	NA	NA	NA	Synrg	Synergin gamma	Q5SV85;Q5SV85-2;V9GX40;V9GXD9	Synrg	Synrg	ENSMUSG00000034940	217030
DE.hippo.Age2	0.0468046	hippo	Age2	3211	1.30866	0.203438	0.739892	NA	NA	NA	NA	NA	NA	NA	Synpr	Synaptoporin	Q8BGN8;Q8BGN8-2	Synpr	Synpr	ENSMUSG00000056296	72003
DE.hippo.Age5	-0.0439028	hippo	Age5	3211	-1.46316	0.152321	0.894594	NA	NA	NA	NA	NA	NA	NA	Synpr	Synaptoporin	Q8BGN8;Q8BGN8-2	Synpr	Synpr	ENSMUSG00000056296	72003
DE.hippo.Age8	-0.0938228	hippo	Age8	3211	-4.04518	0.000495503	0.00566688	NA	NA	NA	NA	NA	NA	NA	Synpr	Synaptoporin	Q8BGN8;Q8BGN8-2	Synpr	Synpr	ENSMUSG00000056296	72003
DE.hippo.Age2	0.0134988	hippo	Age2	3529	0.516391	0.610458	0.966363	NA	NA	NA	NA	NA	NA	NA	Synpo	Synaptopodin	Q8CC35-2;Q8CC35-3	Synpo	Synpo	ENSMUSG00000043079	104027
DE.hippo.Age5	0.0287228	hippo	Age5	3529	1.10599	0.276254	0.999919	NA	NA	NA	NA	NA	NA	NA	Synpo	Synaptopodin	Q8CC35-2;Q8CC35-3	Synpo	Synpo	ENSMUSG00000043079	104027
DE.hippo.Age8	0.129296	hippo	Age8	3529	5.85248	5.58e-06	0.000241686	NA	NA	NA	NA	NA	NA	NA	Synpo	Synaptopodin	Q8CC35-2;Q8CC35-3	Synpo	Synpo	ENSMUSG00000043079	104027
DE.hippo.Age2	0.0216572	hippo	Age2	2995	0.0936394	0.926416	0.997798	NA	NA	NA	NA	NA	NA	NA	Synm	Synemin	Q70IV5;Q70IV5-2;Q70IV5-3	Synm	Synm	ENSMUSG00000030554	233335
DE.hippo.Age5	-0.097132	hippo	Age5	2995	-0.461327	0.647675	0.999919	NA	NA	NA	NA	NA	NA	NA	Synm	Synemin	Q70IV5;Q70IV5-2;Q70IV5-3	Synm	Synm	ENSMUSG00000030554	233335
DE.hippo.Age8	0.0651551	hippo	Age8	2995	0.411282	0.685941	0.897737	NA	NA	NA	NA	NA	NA	NA	Synm	Synemin	Q70IV5;Q70IV5-2;Q70IV5-3	Synm	Synm	ENSMUSG00000030554	233335
DE.hippo.Age2	0.0724859	hippo	Age2	4516	1.82616	0.0806958	0.513104	NA	NA	NA	NA	NA	NA	NA	Gm20498;Synj2bp	Synaptojanin-2-binding protein	E9PVN6;Q9D6K5;Q9D6K5-2;Q9D6K5-3;Q9D6K5-4	Gm20498;Synj2bp	Synj2bp	ENSMUSG00000021139;ENSMUSG00000090935	105940408;24071
DE.hippo.Age5	-0.000787608	hippo	Age5	4516	-0.0229633	0.98181	0.999919	NA	NA	NA	NA	NA	NA	NA	Gm20498;Synj2bp	Synaptojanin-2-binding protein	E9PVN6;Q9D6K5;Q9D6K5-2;Q9D6K5-3;Q9D6K5-4	Gm20498;Synj2bp	Synj2bp	ENSMUSG00000021139;ENSMUSG00000090935	105940408;24071
DE.hippo.Age8	-0.0427211	hippo	Age8	4516	-1.59919	0.123303	0.336545	NA	NA	NA	NA	NA	NA	NA	Gm20498;Synj2bp	Synaptojanin-2-binding protein	E9PVN6;Q9D6K5;Q9D6K5-2;Q9D6K5-3;Q9D6K5-4	Gm20498;Synj2bp	Synj2bp	ENSMUSG00000021139;ENSMUSG00000090935	105940408;24071
DE.hippo.Age2	0.05501	hippo	Age2	733	3.13361	0.00462067	0.14277	NA	NA	NA	NA	NA	NA	NA	Synj1	Synaptojanin-1	D3Z1M7;D3Z656;E9Q7S0;F7BQW7;Q8CHC4	Synj1	Synj1	ENSMUSG00000022973	104015
DE.hippo.Age5	-0.0270771	hippo	Age5	733	-2.7949	0.00835885	0.228998	NA	NA	NA	NA	NA	NA	NA	Synj1	Synaptojanin-1	D3Z1M7;D3Z656;E9Q7S0;F7BQW7;Q8CHC4	Synj1	Synj1	ENSMUSG00000022973	104015
DE.hippo.Age8	-0.028211	hippo	Age8	733	-2.84391	0.00914167	0.0535959	NA	NA	NA	NA	NA	NA	NA	Synj1	Synaptojanin-1	D3Z1M7;D3Z656;E9Q7S0;F7BQW7;Q8CHC4	Synj1	Synj1	ENSMUSG00000022973	104015
DE.hippo.Age2	-0.046393	hippo	Age2	3729	-1.49143	0.149292	0.655509	NA	NA	NA	NA	NA	NA	NA	Syngr3	Synaptogyrin-3	Q8R191	Syngr3	Syngr3	ENSMUSG00000007021	20974
DE.hippo.Age5	-0.0136973	hippo	Age5	3729	-0.652495	0.518332	0.999919	NA	NA	NA	NA	NA	NA	NA	Syngr3	Synaptogyrin-3	Q8R191	Syngr3	Syngr3	ENSMUSG00000007021	20974
DE.hippo.Age8	0.0689799	hippo	Age8	3729	4.39851	0.000204745	0.00305359	NA	NA	NA	NA	NA	NA	NA	Syngr3	Synaptogyrin-3	Q8R191	Syngr3	Syngr3	ENSMUSG00000007021	20974
DE.hippo.Age2	0.00241428	hippo	Age2	1253	0.103251	0.918649	0.997798	NA	NA	NA	NA	NA	NA	NA	Syngr1	Synaptogyrin-1	O55100;O55100-2	Syngr1	Syngr1	ENSMUSG00000022415	20972
DE.hippo.Age5	-0.0290019	hippo	Age5	1253	-1.87226	0.0695205	0.644124	NA	NA	NA	NA	NA	NA	NA	Syngr1	Synaptogyrin-1	O55100;O55100-2	Syngr1	Syngr1	ENSMUSG00000022415	20972
DE.hippo.Age8	0.0414244	hippo	Age8	1253	2.35715	0.0272155	0.118493	NA	NA	NA	NA	NA	NA	NA	Syngr1	Synaptogyrin-1	O55100;O55100-2	Syngr1	Syngr1	ENSMUSG00000022415	20972
DE.hippo.Age2	0.0516003	hippo	Age2	844	4.5923	0.000125523	0.0349059	NA	NA	NA	NA	NA	NA	NA	Syngap1	Ras/Rap GTPase-activating protein SynGAP	F6SEU4;J3QQ18	Syngap1	Syngap1	ENSMUSG00000067629	240057
DE.hippo.Age5	-0.0030372	hippo	Age5	844	-0.277953	0.782679	0.999919	NA	NA	NA	NA	NA	NA	NA	Syngap1	Ras/Rap GTPase-activating protein SynGAP	F6SEU4;J3QQ18	Syngap1	Syngap1	ENSMUSG00000067629	240057
DE.hippo.Age8	-0.0100942	hippo	Age8	844	-0.807263	0.42771	0.717563	NA	NA	NA	NA	NA	NA	NA	Syngap1	Ras/Rap GTPase-activating protein SynGAP	F6SEU4;J3QQ18	Syngap1	Syngap1	ENSMUSG00000067629	240057
DE.hippo.Age2	-0.0261811	hippo	Age2	2984	-0.620801	0.540768	0.951699	NA	NA	NA	NA	NA	NA	NA	Syne1	Nesprin-1	Q6ZWR6;Q6ZWR6-4	Syne1	Syne1	ENSMUSG00000096054	64009
DE.hippo.Age5	-0.0724219	hippo	Age5	2984	-1.55718	0.1284	0.854658	NA	NA	NA	NA	NA	NA	NA	Syne1	Nesprin-1	Q6ZWR6;Q6ZWR6-4	Syne1	Syne1	ENSMUSG00000096054	64009
DE.hippo.Age8	-0.0486809	hippo	Age8	2984	-1.5146	0.143373	0.372304	NA	NA	NA	NA	NA	NA	NA	Syne1	Nesprin-1	Q6ZWR6;Q6ZWR6-4	Syne1	Syne1	ENSMUSG00000096054	64009
DE.hippo.Age2	0.00464462	hippo	Age2	3027	0.237866	0.814068	0.989426	NA	NA	NA	NA	NA	NA	NA	Syncrip	Heterogeneous nuclear ribonucleoprotein Q	G3UXJ6;G3UZ48;G3UZI2;G3V018;Q7TMK9;Q7TMK9-2	Gm20537;Syncrip	Syncrip	ENSMUSG00000032423;ENSMUSG00000092541	56403
DE.hippo.Age5	-0.00235916	hippo	Age5	3027	-0.172475	0.864054	0.999919	NA	NA	NA	NA	NA	NA	NA	Syncrip	Heterogeneous nuclear ribonucleoprotein Q	G3UXJ6;G3UZ48;G3UZI2;G3V018;Q7TMK9;Q7TMK9-2	Gm20537;Syncrip	Syncrip	ENSMUSG00000032423;ENSMUSG00000092541	56403
DE.hippo.Age8	0.0128101	hippo	Age8	3027	0.857682	0.399838	0.696339	NA	NA	NA	NA	NA	NA	NA	Syncrip	Heterogeneous nuclear ribonucleoprotein Q	G3UXJ6;G3UZ48;G3UZI2;G3V018;Q7TMK9;Q7TMK9-2	Gm20537;Syncrip	Syncrip	ENSMUSG00000032423;ENSMUSG00000092541	56403
DE.hippo.Age2	0.035455	hippo	Age2	3608	1.04903	0.304945	0.834784	NA	NA	NA	NA	NA	NA	NA	Syn3	Synapsin-3	Q8JZP2	Syn3	Syn3	ENSMUSG00000059602	27204
DE.hippo.Age5	-0.00473937	hippo	Age5	3608	-0.130829	0.896658	0.999919	NA	NA	NA	NA	NA	NA	NA	Syn3	Synapsin-3	Q8JZP2	Syn3	Syn3	ENSMUSG00000059602	27204
DE.hippo.Age8	0.0841023	hippo	Age8	3608	4.32661	0.00024515	0.00335691	NA	NA	NA	NA	NA	NA	NA	Syn3	Synapsin-3	Q8JZP2	Syn3	Syn3	ENSMUSG00000059602	27204
DE.hippo.Age2	0.0689014	hippo	Age2	2782	3.15789	0.00436055	0.138582	NA	NA	NA	NA	NA	NA	NA	Syn2	Synapsin-2	Q64332	Syn2	Syn2	ENSMUSG00000009394	20965
DE.hippo.Age2	0.102338	hippo	Age2	2783	2.10971	0.0458483	0.416882	NA	NA	NA	NA	NA	NA	NA	Syn2	Synapsin-2	Q64332-2	Syn2	Syn2	ENSMUSG00000009394	20965
DE.hippo.Age5	-0.0240322	hippo	Age5	2782	-1.34053	0.188683	0.946691	NA	NA	NA	NA	NA	NA	NA	Syn2	Synapsin-2	Q64332	Syn2	Syn2	ENSMUSG00000009394	20965
DE.hippo.Age5	-0.156228	hippo	Age5	2783	-2.69783	0.0106545	0.257353	NA	NA	NA	NA	NA	NA	NA	Syn2	Synapsin-2	Q64332-2	Syn2	Syn2	ENSMUSG00000009394	20965
DE.hippo.Age8	-0.013434	hippo	Age8	2782	-1.01035	0.322742	0.616265	NA	NA	NA	NA	NA	NA	NA	Syn2	Synapsin-2	Q64332	Syn2	Syn2	ENSMUSG00000009394	20965
DE.hippo.Age8	-0.0282773	hippo	Age8	2783	-1.11335	0.276955	0.566977	NA	NA	NA	NA	NA	NA	NA	Syn2	Synapsin-2	Q64332-2	Syn2	Syn2	ENSMUSG00000009394	20965
DE.hippo.Age2	0.079897	hippo	Age2	1332	4.15711	0.000373543	0.052943	NA	NA	NA	NA	NA	NA	NA	Syn1	Synapsin-1	O88935;O88935-3	Syn1	Syn1	ENSMUSG00000037217	20964
DE.hippo.Age2	0.0555833	hippo	Age2	1333	1.48712	0.150419	0.656163	NA	NA	NA	NA	NA	NA	NA	Syn1	Synapsin-1	O88935-1	Syn1	Syn1	ENSMUSG00000037217	20964
DE.hippo.Age5	-0.00982543	hippo	Age5	1332	-0.747055	0.460005	0.999919	NA	NA	NA	NA	NA	NA	NA	Syn1	Synapsin-1	O88935;O88935-3	Syn1	Syn1	ENSMUSG00000037217	20964
DE.hippo.Age5	-0.00044942	hippo	Age5	1333	-0.0135763	0.989245	0.999919	NA	NA	NA	NA	NA	NA	NA	Syn1	Synapsin-1	O88935-1	Syn1	Syn1	ENSMUSG00000037217	20964
DE.hippo.Age8	-0.00801075	hippo	Age8	1332	-0.620667	0.540865	0.809927	NA	NA	NA	NA	NA	NA	NA	Syn1	Synapsin-1	O88935;O88935-3	Syn1	Syn1	ENSMUSG00000037217	20964
DE.hippo.Age8	0.0656969	hippo	Age8	1333	2.36924	0.026514	0.116061	NA	NA	NA	NA	NA	NA	NA	Syn1	Synapsin-1	O88935-1	Syn1	Syn1	ENSMUSG00000037217	20964
DE.hippo.Age2	-0.275678	hippo	Age2	2738	-1.0779	0.296818	0.832936	NA	NA	NA	NA	NA	NA	NA	Sycp1	Synaptonemal complex protein 1	Q62209	Sycp1	Sycp1	ENSMUSG00000027855	20957
DE.hippo.Age8	0.115693	hippo	Age8	2738	0.722734	0.47955	0.758558	NA	NA	NA	NA	NA	NA	NA	Sycp1	Synaptonemal complex protein 1	Q62209	Sycp1	Sycp1	ENSMUSG00000027855	20957
DE.hippo.Age2	0.0202117	hippo	Age2	3086	0.697581	0.492357	0.938493	NA	NA	NA	NA	NA	NA	NA	Snph	Syntaphilin	Q80U23;Q80U23-2;Q80U23-3	Snph;Sybu	Sybu	ENSMUSG00000022340;ENSMUSG00000027457	241727;319613
DE.hippo.Age5	0.0270294	hippo	Age5	3086	1.35209	0.184994	0.944138	NA	NA	NA	NA	NA	NA	NA	Snph	Syntaphilin	Q80U23;Q80U23-2;Q80U23-3	Snph;Sybu	Sybu	ENSMUSG00000022340;ENSMUSG00000027457	241727;319613
DE.hippo.Age8	-0.0131133	hippo	Age8	3086	-0.527902	0.602578	0.854288	NA	NA	NA	NA	NA	NA	NA	Snph	Syntaphilin	Q80U23;Q80U23-2;Q80U23-3	Snph;Sybu	Sybu	ENSMUSG00000022340;ENSMUSG00000027457	241727;319613
DE.hippo.Age2	-0.0102489	hippo	Age2	4507	-0.0836595	0.934043	0.998176	NA	NA	NA	NA	NA	NA	NA	Syap1	Synapse-associated protein 1	Q9D5V6	Syap1	Syap1	ENSMUSG00000031357	67043
DE.hippo.Age5	-0.210783	hippo	Age5	4507	-1.17472	0.249021	0.999919	NA	NA	NA	NA	NA	NA	NA	Syap1	Synapse-associated protein 1	Q9D5V6	Syap1	Syap1	ENSMUSG00000031357	67043
DE.hippo.Age8	0.100498	hippo	Age8	4507	0.673651	0.507808	0.783543	NA	NA	NA	NA	NA	NA	NA	Syap1	Synapse-associated protein 1	Q9D5V6	Syap1	Syap1	ENSMUSG00000031357	67043
DE.hippo.Age2	0.00109391	hippo	Age2	3182	0.00704729	0.994437	0.998514	NA	NA	NA	NA	NA	NA	NA	Svop	Synaptic vesicle 2-related protein	Q8BFT9	Svop	Svop	ENSMUSG00000042078	68666
DE.hippo.Age5	0.0214137	hippo	Age5	3182	0.106604	0.915728	0.999919	NA	NA	NA	NA	NA	NA	NA	Svop	Synaptic vesicle 2-related protein	Q8BFT9	Svop	Svop	ENSMUSG00000042078	68666
DE.hippo.Age8	0.01169	hippo	Age8	3182	0.0879553	0.930667	0.984527	NA	NA	NA	NA	NA	NA	NA	Svop	Synaptic vesicle 2-related protein	Q8BFT9	Svop	Svop	ENSMUSG00000042078	68666
DE.hippo.Age2	-0.0170763	hippo	Age2	3192	-1.19614	0.243698	0.770069	NA	NA	NA	NA	NA	NA	NA	Sv2b	Synaptic vesicle glycoprotein 2B	Q8BG39	Sv2b	Sv2b	ENSMUSG00000053025	64176
DE.hippo.Age5	-0.0320038	hippo	Age5	3192	-1.73541	0.0914409	0.745051	NA	NA	NA	NA	NA	NA	NA	Sv2b	Synaptic vesicle glycoprotein 2B	Q8BG39	Sv2b	Sv2b	ENSMUSG00000053025	64176
DE.hippo.Age8	0.0312568	hippo	Age8	3192	2.06085	0.050694	0.184365	NA	NA	NA	NA	NA	NA	NA	Sv2b	Synaptic vesicle glycoprotein 2B	Q8BG39	Sv2b	Sv2b	ENSMUSG00000053025	64176
DE.hippo.Age2	-0.0271553	hippo	Age2	4751	-1.96402	0.0615917	0.457754	NA	NA	NA	NA	NA	NA	NA	Sv2a	Synaptic vesicle glycoprotein 2A	Q9JIS5	Sv2a	Sv2a	ENSMUSG00000038486	64051
DE.hippo.Age5	-0.0223399	hippo	Age5	4751	-1.73763	0.0910436	0.745051	NA	NA	NA	NA	NA	NA	NA	Sv2a	Synaptic vesicle glycoprotein 2A	Q9JIS5	Sv2a	Sv2a	ENSMUSG00000038486	64051
DE.hippo.Age8	0.00543498	hippo	Age8	4751	0.428778	0.672038	0.894948	NA	NA	NA	NA	NA	NA	NA	Sv2a	Synaptic vesicle glycoprotein 2A	Q9JIS5	Sv2a	Sv2a	ENSMUSG00000038486	64051
DE.hippo.Age2	-0.0035956	hippo	Age2	2780	-0.0259225	0.97954	0.998259	NA	NA	NA	NA	NA	NA	NA	Surf4	Surfeit locus protein 4	E0CXD9;F7CH13;Q64310	Surf4	Surf4	ENSMUSG00000014867	20932
DE.hippo.Age5	-0.0610295	hippo	Age5	2780	-0.338127	0.737402	0.999919	NA	NA	NA	NA	NA	NA	NA	Surf4	Surfeit locus protein 4	E0CXD9;F7CH13;Q64310	Surf4	Surf4	ENSMUSG00000014867	20932
DE.hippo.Age8	0.0363633	hippo	Age8	2780	0.330587	0.743922	0.919778	NA	NA	NA	NA	NA	NA	NA	Surf4	Surfeit locus protein 4	E0CXD9;F7CH13;Q64310	Surf4	Surf4	ENSMUSG00000014867	20932
DE.hippo.Age2	-0.0163571	hippo	Age2	3145	-0.085065	0.93297	0.99786	NA	NA	NA	NA	NA	NA	NA	Supv3l1	ATP-dependent RNA helicase SUPV3L1, mitochondrial	Q80YD1	Supv3l1	Supv3l1	ENSMUSG00000020079	338359
DE.hippo.Age5	-0.0838118	hippo	Age5	3145	-0.476002	0.637509	0.999919	NA	NA	NA	NA	NA	NA	NA	Supv3l1	ATP-dependent RNA helicase SUPV3L1, mitochondrial	Q80YD1	Supv3l1	Supv3l1	ENSMUSG00000020079	338359
DE.hippo.Age2	0.0895936	hippo	Age2	1262	0.577597	0.570231	0.958621	NA	NA	NA	NA	NA	NA	NA	Supt5h	Transcription elongation factor SPT5	O55201;O55201-2	Supt5;Supt5h	Supt5h	ENSMUSG00000003435	20924
DE.hippo.Age2	0.0895936	hippo	Age2	1262	0.577597	0.570231	0.958621	NA	NA	NA	NA	NA	NA	NA	Supt5h	Transcription elongation factor SPT5	O55201;O55201-2	Supt5;Supt5h	Supt5	ENSMUSG00000003435	20924
DE.hippo.Age2	0.146424	hippo	Age2	3713	0.907835	0.374642	0.883304	NA	NA	NA	NA	NA	NA	NA	Suox	Sulfite oxidase, mitochondrial	Q8R086	Suox	Suox	ENSMUSG00000049858	211389
DE.hippo.Age5	-0.0162592	hippo	Age5	3713	-0.0858756	0.932116	0.999919	NA	NA	NA	NA	NA	NA	NA	Suox	Sulfite oxidase, mitochondrial	Q8R086	Suox	Suox	ENSMUSG00000049858	211389
DE.hippo.Age2	-0.0531815	hippo	Age2	980	-0.280159	0.781943	0.986189	NA	NA	NA	NA	NA	NA	NA	Sumo3	Small ubiquitin-related modifier 3	G3UWI9;G3UWX9;G3UZ60;G3UZA7;Q9Z172;Q9Z172-2	Sumo3	Sumo3	ENSMUSG00000020265	20610
DE.hippo.Age5	0.0514397	hippo	Age5	980	0.255405	0.799901	0.999919	NA	NA	NA	NA	NA	NA	NA	Sumo3	Small ubiquitin-related modifier 3	G3UWI9;G3UWX9;G3UZ60;G3UZA7;Q9Z172;Q9Z172-2	Sumo3	Sumo3	ENSMUSG00000020265	20610
DE.hippo.Age8	-0.0354104	hippo	Age8	980	-0.256737	0.799855	0.940946	NA	NA	NA	NA	NA	NA	NA	Sumo3	Small ubiquitin-related modifier 3	G3UWI9;G3UWX9;G3UZ60;G3UZA7;Q9Z172;Q9Z172-2	Sumo3	Sumo3	ENSMUSG00000020265	20610
DE.hippo.Age2	-0.00341489	hippo	Age2	510	-0.0258766	0.979577	0.998259	NA	NA	NA	NA	NA	NA	NA	Sumo2;Sumo3	Small ubiquitin-related modifier 2	D3Z794;G3UZX6;H7BWX9;P61957	Sumo2;Sumo3	Sumo3	ENSMUSG00000020265;ENSMUSG00000020738	170930;20610
DE.hippo.Age5	0.0919642	hippo	Age5	510	0.723005	0.474607	0.999919	NA	NA	NA	NA	NA	NA	NA	Sumo2;Sumo3	Small ubiquitin-related modifier 2	D3Z794;G3UZX6;H7BWX9;P61957	Sumo2;Sumo3	Sumo3	ENSMUSG00000020265;ENSMUSG00000020738	170930;20610
DE.hippo.Age8	0.157823	hippo	Age8	510	1.14277	0.265868	0.556205	NA	NA	NA	NA	NA	NA	NA	Sumo2;Sumo3	Small ubiquitin-related modifier 2	D3Z794;G3UZX6;H7BWX9;P61957	Sumo2;Sumo3	Sumo3	ENSMUSG00000020265;ENSMUSG00000020738	170930;20610
DE.hippo.Age2	-0.00341489	hippo	Age2	510	-0.0258766	0.979577	0.998259	NA	NA	NA	NA	NA	NA	NA	Sumo2;Sumo3	Small ubiquitin-related modifier 2	D3Z794;G3UZX6;H7BWX9;P61957	Sumo2;Sumo3	Sumo2	ENSMUSG00000020265;ENSMUSG00000020738	170930;20610
DE.hippo.Age5	0.0919642	hippo	Age5	510	0.723005	0.474607	0.999919	NA	NA	NA	NA	NA	NA	NA	Sumo2;Sumo3	Small ubiquitin-related modifier 2	D3Z794;G3UZX6;H7BWX9;P61957	Sumo2;Sumo3	Sumo2	ENSMUSG00000020265;ENSMUSG00000020738	170930;20610
DE.hippo.Age8	0.157823	hippo	Age8	510	1.14277	0.265868	0.556205	NA	NA	NA	NA	NA	NA	NA	Sumo2;Sumo3	Small ubiquitin-related modifier 2	D3Z794;G3UZX6;H7BWX9;P61957	Sumo2;Sumo3	Sumo2	ENSMUSG00000020265;ENSMUSG00000020738	170930;20610
DE.hippo.Age2	0.019932	hippo	Age2	2042	1.01354	0.321236	0.843424	NA	NA	NA	NA	NA	NA	NA	Sult4a1	Sulfotransferase 4A1	P63046;P63046-2	Sult4a1	Sult4a1	ENSMUSG00000018865	29859
DE.hippo.Age5	-0.0203697	hippo	Age5	2042	-1.60698	0.117017	0.825543	NA	NA	NA	NA	NA	NA	NA	Sult4a1	Sulfotransferase 4A1	P63046;P63046-2	Sult4a1	Sult4a1	ENSMUSG00000018865	29859
DE.hippo.Age8	0.00956626	hippo	Age8	2042	0.6001	0.554254	0.820264	NA	NA	NA	NA	NA	NA	NA	Sult4a1	Sulfotransferase 4A1	P63046;P63046-2	Sult4a1	Sult4a1	ENSMUSG00000018865	29859
DE.hippo.Age2	-0.0205036	hippo	Age2	4350	-1.36376	0.1857	0.720104	NA	NA	NA	NA	NA	NA	NA	Sugt1	Suppressor of G2 allele of SKP1 homolog	Q9CX34	Sugt1	Sugt1	ENSMUSG00000022024	67955
DE.hippo.Age5	0.0296859	hippo	Age5	4350	2.15573	0.0380407	0.536745	NA	NA	NA	NA	NA	NA	NA	Sugt1	Suppressor of G2 allele of SKP1 homolog	Q9CX34	Sugt1	Sugt1	ENSMUSG00000022024	67955
DE.hippo.Age8	0.0185364	hippo	Age8	4350	1.0633	0.298583	0.590134	NA	NA	NA	NA	NA	NA	NA	Sugt1	Suppressor of G2 allele of SKP1 homolog	Q9CX34	Sugt1	Sugt1	ENSMUSG00000022024	67955
DE.hippo.Age2	-0.0037613	hippo	Age2	5072	-0.0936264	0.926208	0.997798	NA	NA	NA	NA	NA	NA	NA	Suclg2	Succinyl-CoA ligase [GDP-forming] subunit beta, mitochondrial	Q9Z2I8;Q9Z2I8-2	Suclg2	Suclg2	ENSMUSG00000061838	20917
DE.hippo.Age5	0.0189623	hippo	Age5	5072	0.32297	0.748634	0.999919	NA	NA	NA	NA	NA	NA	NA	Suclg2	Succinyl-CoA ligase [GDP-forming] subunit beta, mitochondrial	Q9Z2I8;Q9Z2I8-2	Suclg2	Suclg2	ENSMUSG00000061838	20917
DE.hippo.Age8	0.0560514	hippo	Age8	5072	1.11675	0.275529	0.566977	NA	NA	NA	NA	NA	NA	NA	Suclg2	Succinyl-CoA ligase [GDP-forming] subunit beta, mitochondrial	Q9Z2I8;Q9Z2I8-2	Suclg2	Suclg2	ENSMUSG00000061838	20917
DE.hippo.Age2	0.0192352	hippo	Age2	4976	1.22044	0.234532	0.768041	NA	NA	NA	NA	NA	NA	NA	Suclg1	Succinyl-CoA ligase [ADP/GDP-forming] subunit alpha, mitochondrial	Q9WUM5	Suclg1	Suclg1	ENSMUSG00000052738	56451
DE.hippo.Age5	-0.0238408	hippo	Age5	4976	-1.49653	0.143455	0.887577	NA	NA	NA	NA	NA	NA	NA	Suclg1	Succinyl-CoA ligase [ADP/GDP-forming] subunit alpha, mitochondrial	Q9WUM5	Suclg1	Suclg1	ENSMUSG00000052738	56451
DE.hippo.Age8	-0.0504535	hippo	Age8	4976	-3.4771	0.00201895	0.0169446	NA	NA	NA	NA	NA	NA	NA	Suclg1	Succinyl-CoA ligase [ADP/GDP-forming] subunit alpha, mitochondrial	Q9WUM5	Suclg1	Suclg1	ENSMUSG00000052738	56451
DE.hippo.Age2	0.00835543	hippo	Age2	5073	0.727552	0.47415	0.935622	NA	NA	NA	NA	NA	NA	NA	Sucla2	Succinyl-CoA ligase [ADP-forming] subunit beta, mitochondrial	Q9Z2I9	Sucla2	Sucla2	ENSMUSG00000022110	20916
DE.hippo.Age5	-0.0250133	hippo	Age5	5073	-2.44505	0.0196418	0.358282	NA	NA	NA	NA	NA	NA	NA	Sucla2	Succinyl-CoA ligase [ADP-forming] subunit beta, mitochondrial	Q9Z2I9	Sucla2	Sucla2	ENSMUSG00000022110	20916
DE.hippo.Age8	-0.0576477	hippo	Age8	5073	-4.85547	6.52e-05	0.00141266	NA	NA	NA	NA	NA	NA	NA	Sucla2	Succinyl-CoA ligase [ADP-forming] subunit beta, mitochondrial	Q9Z2I9	Sucla2	Sucla2	ENSMUSG00000022110	20916
DE.hippo.Age2	-0.0619675	hippo	Age2	1450	-2.03354	0.0535643	0.442436	NA	NA	NA	NA	NA	NA	NA	Sub1	Activated RNA polymerase II transcriptional coactivator p15	P11031	Sub1	Sub1	ENSMUSG00000022205	20024
DE.hippo.Age5	0.00546111	hippo	Age5	1450	0.228912	0.820266	0.999919	NA	NA	NA	NA	NA	NA	NA	Sub1	Activated RNA polymerase II transcriptional coactivator p15	P11031	Sub1	Sub1	ENSMUSG00000022205	20024
DE.hippo.Age8	0.0916289	hippo	Age8	1450	4.62402	0.000116385	0.0020885	NA	NA	NA	NA	NA	NA	NA	Sub1	Activated RNA polymerase II transcriptional coactivator p15	P11031	Sub1	Sub1	ENSMUSG00000022205	20024
DE.hippo.Age2	0.118631	hippo	Age2	2361	0.841584	0.408974	0.907258	NA	NA	NA	NA	NA	NA	NA	Stxbp6	Syntaxin-binding protein 6	B8JJ84;Q3TYA4;Q8R3T5	Stxbp6	Stxbp6	ENSMUSG00000046314	217517
DE.hippo.Age5	0.0967131	hippo	Age5	2361	0.650314	0.519978	0.999919	NA	NA	NA	NA	NA	NA	NA	Stxbp6	Syntaxin-binding protein 6	B8JJ84;Q3TYA4;Q8R3T5	Stxbp6	Stxbp6	ENSMUSG00000046314	217517
DE.hippo.Age8	-0.154282	hippo	Age8	2361	-1.12252	0.27312	0.565733	NA	NA	NA	NA	NA	NA	NA	Stxbp6	Syntaxin-binding protein 6	B8JJ84;Q3TYA4;Q8R3T5	Stxbp6	Stxbp6	ENSMUSG00000046314	217517
DE.hippo.Age2	0.0245739	hippo	Age2	2534	0.810722	0.425746	0.919137	NA	NA	NA	NA	NA	NA	NA	Stxbp5l	Syntaxin-binding protein 5-like	Q5DQR4;Q5DQR4-2	Stxbp5l	Stxbp5l	ENSMUSG00000022829	207227
DE.hippo.Age5	-0.0169843	hippo	Age5	2534	-1.05033	0.300745	0.999919	NA	NA	NA	NA	NA	NA	NA	Stxbp5l	Syntaxin-binding protein 5-like	Q5DQR4;Q5DQR4-2	Stxbp5l	Stxbp5l	ENSMUSG00000022829	207227
DE.hippo.Age8	-0.0665503	hippo	Age8	2534	-3.81774	0.000872595	0.0088846	NA	NA	NA	NA	NA	NA	NA	Stxbp5l	Syntaxin-binding protein 5-like	Q5DQR4;Q5DQR4-2	Stxbp5l	Stxbp5l	ENSMUSG00000022829	207227
DE.hippo.Age2	0.036011	hippo	Age2	450	2.26654	0.0330255	0.36738	NA	NA	NA	NA	NA	NA	NA	Stxbp5	Syntaxin-binding protein 5	D3Z079;D3Z2Q2;Q8K400	Stxbp5	Stxbp5	ENSMUSG00000019790	78808
DE.hippo.Age5	0.0118928	hippo	Age5	450	0.854117	0.398832	0.999919	NA	NA	NA	NA	NA	NA	NA	Stxbp5	Syntaxin-binding protein 5	D3Z079;D3Z2Q2;Q8K400	Stxbp5	Stxbp5	ENSMUSG00000019790	78808
DE.hippo.Age8	0.00208934	hippo	Age8	450	0.176044	0.861786	0.964203	NA	NA	NA	NA	NA	NA	NA	Stxbp5	Syntaxin-binding protein 5	D3Z079;D3Z2Q2;Q8K400	Stxbp5	Stxbp5	ENSMUSG00000019790	78808
DE.hippo.Age2	0.0539049	hippo	Age2	2627	0.391481	0.699339	0.982634	NA	NA	NA	NA	NA	NA	NA	Stxbp3	Syntaxin-binding protein 3	Q60770;Q60770-2	Stxbp3	Stxbp3	ENSMUSG00000027882	20912
DE.hippo.Age5	-0.0510014	hippo	Age5	2627	-0.265386	0.79231	0.999919	NA	NA	NA	NA	NA	NA	NA	Stxbp3	Syntaxin-binding protein 3	Q60770;Q60770-2	Stxbp3	Stxbp3	ENSMUSG00000027882	20912
DE.hippo.Age8	-0.137481	hippo	Age8	2627	-1.12131	0.275303	0.566977	NA	NA	NA	NA	NA	NA	NA	Stxbp3	Syntaxin-binding protein 3	Q60770;Q60770-2	Stxbp3	Stxbp3	ENSMUSG00000027882	20912
DE.hippo.Age2	-0.0395687	hippo	Age2	1130	-0.722289	0.477319	0.935622	NA	NA	NA	NA	NA	NA	NA	Stxbp1	Syntaxin-binding protein 1	O08599-2	Stxbp1;Stxbp2	Stxbp2	ENSMUSG00000004626;ENSMUSG00000026797	20910;20911
DE.hippo.Age5	-0.037624	hippo	Age5	1130	-1.47323	0.149601	0.89095	NA	NA	NA	NA	NA	NA	NA	Stxbp1	Syntaxin-binding protein 1	O08599-2	Stxbp1;Stxbp2	Stxbp2	ENSMUSG00000004626;ENSMUSG00000026797	20910;20911
DE.hippo.Age8	-0.0137177	hippo	Age8	1130	-0.370295	0.71452	0.908873	NA	NA	NA	NA	NA	NA	NA	Stxbp1	Syntaxin-binding protein 1	O08599-2	Stxbp1;Stxbp2	Stxbp2	ENSMUSG00000004626;ENSMUSG00000026797	20910;20911
DE.hippo.Age2	-0.0395687	hippo	Age2	1130	-0.722289	0.477319	0.935622	NA	NA	NA	NA	NA	NA	NA	Stxbp1	Syntaxin-binding protein 1	O08599-2	Stxbp1;Stxbp2	Stxbp1	ENSMUSG00000004626;ENSMUSG00000026797	20910;20911
DE.hippo.Age5	-0.037624	hippo	Age5	1130	-1.47323	0.149601	0.89095	NA	NA	NA	NA	NA	NA	NA	Stxbp1	Syntaxin-binding protein 1	O08599-2	Stxbp1;Stxbp2	Stxbp1	ENSMUSG00000004626;ENSMUSG00000026797	20910;20911
DE.hippo.Age8	-0.0137177	hippo	Age8	1130	-0.370295	0.71452	0.908873	NA	NA	NA	NA	NA	NA	NA	Stxbp1	Syntaxin-binding protein 1	O08599-2	Stxbp1;Stxbp2	Stxbp1	ENSMUSG00000004626;ENSMUSG00000026797	20910;20911
DE.hippo.Age2	-0.0147646	hippo	Age2	1129	-0.734849	0.469778	0.935622	NA	NA	NA	NA	NA	NA	NA	Stxbp1	Syntaxin-binding protein 1	O08599;Z4YL99	Stxbp1	Stxbp1	ENSMUSG00000026797	20910
DE.hippo.Age5	-0.0109994	hippo	Age5	1129	-0.544977	0.589215	0.999919	NA	NA	NA	NA	NA	NA	NA	Stxbp1	Syntaxin-binding protein 1	O08599;Z4YL99	Stxbp1	Stxbp1	ENSMUSG00000026797	20910
DE.hippo.Age8	0.04561	hippo	Age8	1129	2.99509	0.00642339	0.0408255	NA	NA	NA	NA	NA	NA	NA	Stxbp1	Syntaxin-binding protein 1	O08599;Z4YL99	Stxbp1	Stxbp1	ENSMUSG00000026797	20910
DE.hippo.Age2	0.0677104	hippo	Age2	1338	0.568018	0.575975	0.962941	NA	NA	NA	NA	NA	NA	NA	Stx8	Syntaxin-8	O88983	Stx8	Stx8	ENSMUSG00000020903	55943
DE.hippo.Age5	-0.00809551	hippo	Age5	1338	-0.0520752	0.958802	0.999919	NA	NA	NA	NA	NA	NA	NA	Stx8	Syntaxin-8	O88983	Stx8	Stx8	ENSMUSG00000020903	55943
DE.hippo.Age8	0.00314839	hippo	Age8	1338	0.0311996	0.97545	0.993777	NA	NA	NA	NA	NA	NA	NA	Stx8	Syntaxin-8	O88983	Stx8	Stx8	ENSMUSG00000020903	55943
DE.hippo.Age2	-0.0128241	hippo	Age2	1283	-0.503261	0.619515	0.967431	NA	NA	NA	NA	NA	NA	NA	Stx7	Syntaxin-7	O70439;Q8BH40	Stx7	Stx7	ENSMUSG00000019998	53331
DE.hippo.Age5	0.0370845	hippo	Age5	1283	1.94465	0.0598634	0.618951	NA	NA	NA	NA	NA	NA	NA	Stx7	Syntaxin-7	O70439;Q8BH40	Stx7	Stx7	ENSMUSG00000019998	53331
DE.hippo.Age8	0.0885179	hippo	Age8	1283	5.15847	3.07e-05	0.00081566	NA	NA	NA	NA	NA	NA	NA	Stx7	Syntaxin-7	O70439;Q8BH40	Stx7	Stx7	ENSMUSG00000019998	53331
DE.hippo.Age2	0.037265	hippo	Age2	4785	0.255348	0.800699	0.989426	NA	NA	NA	NA	NA	NA	NA	Stx6	Syntaxin-6	Q9JKK1;Q9JKK1-2	Stx6	Stx6	ENSMUSG00000026470	58244
DE.hippo.Age5	0.0282128	hippo	Age5	4785	0.145007	0.885559	0.999919	NA	NA	NA	NA	NA	NA	NA	Stx6	Syntaxin-6	Q9JKK1;Q9JKK1-2	Stx6	Stx6	ENSMUSG00000026470	58244
DE.hippo.Age8	0.140936	hippo	Age8	4785	0.801497	0.432166	0.719441	NA	NA	NA	NA	NA	NA	NA	Stx6	Syntaxin-6	Q9JKK1;Q9JKK1-2	Stx6	Stx6	ENSMUSG00000026470	58244
DE.hippo.Age2	-0.082354	hippo	Age2	1192	-1.92651	0.0663502	0.473747	NA	NA	NA	NA	NA	NA	NA	Stx1a	Syntaxin-1A	D6RFB9;O35526	Stx1a;Stx2	Stx2	ENSMUSG00000007207;ENSMUSG00000029428	13852;20907
DE.hippo.Age5	0.0134518	hippo	Age5	1192	0.336988	0.738133	0.999919	NA	NA	NA	NA	NA	NA	NA	Stx1a	Syntaxin-1A	D6RFB9;O35526	Stx1a;Stx2	Stx2	ENSMUSG00000007207;ENSMUSG00000029428	13852;20907
DE.hippo.Age8	0.131349	hippo	Age8	1192	4.7652	8.17e-05	0.00164273	NA	NA	NA	NA	NA	NA	NA	Stx1a	Syntaxin-1A	D6RFB9;O35526	Stx1a;Stx2	Stx2	ENSMUSG00000007207;ENSMUSG00000029428	13852;20907
DE.hippo.Age2	-0.0357854	hippo	Age2	1940	-2.11825	0.045049	0.415272	NA	NA	NA	NA	NA	NA	NA	Stx1b	Syntaxin-1B	P61264	Stx1b	Stx1b	ENSMUSG00000030806	56216
DE.hippo.Age5	0.00811719	hippo	Age5	1940	0.423387	0.674596	0.999919	NA	NA	NA	NA	NA	NA	NA	Stx1b	Syntaxin-1B	P61264	Stx1b	Stx1b	ENSMUSG00000030806	56216
DE.hippo.Age8	0.0139613	hippo	Age8	1940	0.965166	0.34441	0.638861	NA	NA	NA	NA	NA	NA	NA	Stx1b	Syntaxin-1B	P61264	Stx1b	Stx1b	ENSMUSG00000030806	56216
DE.hippo.Age2	-0.082354	hippo	Age2	1192	-1.92651	0.0663502	0.473747	NA	NA	NA	NA	NA	NA	NA	Stx1a	Syntaxin-1A	D6RFB9;O35526	Stx1a;Stx2	Stx1a	ENSMUSG00000007207;ENSMUSG00000029428	13852;20907
DE.hippo.Age5	0.0134518	hippo	Age5	1192	0.336988	0.738133	0.999919	NA	NA	NA	NA	NA	NA	NA	Stx1a	Syntaxin-1A	D6RFB9;O35526	Stx1a;Stx2	Stx1a	ENSMUSG00000007207;ENSMUSG00000029428	13852;20907
DE.hippo.Age8	0.131349	hippo	Age8	1192	4.7652	8.17e-05	0.00164273	NA	NA	NA	NA	NA	NA	NA	Stx1a	Syntaxin-1A	D6RFB9;O35526	Stx1a;Stx2	Stx1a	ENSMUSG00000007207;ENSMUSG00000029428	13852;20907
DE.hippo.Age2	0.0797743	hippo	Age2	3394	1.07124	0.295055	0.831893	NA	NA	NA	NA	NA	NA	NA	Stx16	Syntaxin-16	B7ZCB8;F6X4N5;F7CJY7;Q8BVI5	Stx16	Stx16	ENSMUSG00000027522	228960
DE.hippo.Age5	0.0310856	hippo	Age5	3394	0.366138	0.716459	0.999919	NA	NA	NA	NA	NA	NA	NA	Stx16	Syntaxin-16	B7ZCB8;F6X4N5;F7CJY7;Q8BVI5	Stx16	Stx16	ENSMUSG00000027522	228960
DE.hippo.Age8	0.14439	hippo	Age8	3394	2.07024	0.0502529	0.183395	NA	NA	NA	NA	NA	NA	NA	Stx16	Syntaxin-16	B7ZCB8;F6X4N5;F7CJY7;Q8BVI5	Stx16	Stx16	ENSMUSG00000027522	228960
DE.hippo.Age2	-0.012857	hippo	Age2	4685	-0.716859	0.4806	0.935695	NA	NA	NA	NA	NA	NA	NA	Stx12	Syntaxin-12	Q9ER00	Stx12	Stx12	ENSMUSG00000028879	100226
DE.hippo.Age5	0.0258813	hippo	Age5	4685	1.54934	0.130269	0.854658	NA	NA	NA	NA	NA	NA	NA	Stx12	Syntaxin-12	Q9ER00	Stx12	Stx12	ENSMUSG00000028879	100226
DE.hippo.Age8	0.0657047	hippo	Age8	4685	4.08138	0.000452698	0.00527012	NA	NA	NA	NA	NA	NA	NA	Stx12	Syntaxin-12	Q9ER00	Stx12	Stx12	ENSMUSG00000028879	100226
DE.hippo.Age2	-0.039396	hippo	Age2	1096	-1.33473	0.194889	0.735683	NA	NA	NA	NA	NA	NA	NA	6330403A02Rik	Uncharacterized membrane protein C1orf95 homolog	J3QP43;Q0VBF8	6330403A02Rik;Stum	Stum	ENSMUSG00000053963	381310
DE.hippo.Age5	-0.0216828	hippo	Age5	1096	-0.831878	0.411101	0.999919	NA	NA	NA	NA	NA	NA	NA	6330403A02Rik	Uncharacterized membrane protein C1orf95 homolog	J3QP43;Q0VBF8	6330403A02Rik;Stum	Stum	ENSMUSG00000053963	381310
DE.hippo.Age8	-0.0498318	hippo	Age8	1096	-2.16324	0.0410579	0.157445	NA	NA	NA	NA	NA	NA	NA	6330403A02Rik	Uncharacterized membrane protein C1orf95 homolog	J3QP43;Q0VBF8	6330403A02Rik;Stum	Stum	ENSMUSG00000053963	381310
DE.hippo.Age2	0.0834691	hippo	Age2	4970	1.66768	0.108792	0.569381	NA	NA	NA	NA	NA	NA	NA	Stub1	STIP1 homology and U box-containing protein 1	Q9WUD1	Stub1	Stub1	ENSMUSG00000039615	56424
DE.hippo.Age5	0.0250523	hippo	Age5	4970	0.914002	0.366952	0.999919	NA	NA	NA	NA	NA	NA	NA	Stub1	STIP1 homology and U box-containing protein 1	Q9WUD1	Stub1	Stub1	ENSMUSG00000039615	56424
DE.hippo.Age8	0.0330757	hippo	Age8	4970	1.26651	0.217895	0.487412	NA	NA	NA	NA	NA	NA	NA	Stub1	STIP1 homology and U box-containing protein 1	Q9WUD1	Stub1	Stub1	ENSMUSG00000039615	56424
DE.hippo.Age2	0.0105189	hippo	Age2	2311	0.235852	0.815613	0.989426	NA	NA	NA	NA	NA	NA	NA	Stt3b	Dolichyl-diphosphooligosaccharide--protein glycosyltransferase subunit STT3B	Q3TDQ1	Stt3b	Stt3b	ENSMUSG00000032437	68292
DE.hippo.Age5	0.00647117	hippo	Age5	2311	0.269471	0.789145	0.999919	NA	NA	NA	NA	NA	NA	NA	Stt3b	Dolichyl-diphosphooligosaccharide--protein glycosyltransferase subunit STT3B	Q3TDQ1	Stt3b	Stt3b	ENSMUSG00000032437	68292
DE.hippo.Age8	0.0704189	hippo	Age8	2311	1.88958	0.0713689	0.233911	NA	NA	NA	NA	NA	NA	NA	Stt3b	Dolichyl-diphosphooligosaccharide--protein glycosyltransferase subunit STT3B	Q3TDQ1	Stt3b	Stt3b	ENSMUSG00000032437	68292
DE.hippo.Age5	0.00444293	hippo	Age5	1735	0.0184667	0.985388	0.999919	NA	NA	NA	NA	NA	NA	NA	Stt3a	Dolichyl-diphosphooligosaccharide--protein glycosyltransferase subunit STT3A	P46978	Stt3a	Stt3a	ENSMUSG00000032116	16430
DE.hippo.Age2	0.0566205	hippo	Age2	1885	1.50933	0.144684	0.64633	NA	NA	NA	NA	NA	NA	NA	Strn4	Striatin-4	P58404;P58404-2	Strn4	Strn4	ENSMUSG00000030374	97387
DE.hippo.Age5	-0.0402535	hippo	Age5	1885	-1.12492	0.268256	0.999919	NA	NA	NA	NA	NA	NA	NA	Strn4	Striatin-4	P58404;P58404-2	Strn4	Strn4	ENSMUSG00000030374	97387
DE.hippo.Age8	-0.0301354	hippo	Age8	1885	-0.793489	0.43553	0.721687	NA	NA	NA	NA	NA	NA	NA	Strn4	Striatin-4	P58404;P58404-2	Strn4	Strn4	ENSMUSG00000030374	97387
DE.hippo.Age2	-0.00544659	hippo	Age2	4696	-0.250763	0.8042	0.989426	NA	NA	NA	NA	NA	NA	NA	Strn3	Striatin-3	Q9ERG2	Strn3	Strn3	ENSMUSG00000020954	94186
DE.hippo.Age5	0.0174414	hippo	Age5	4696	1.00357	0.322454	0.999919	NA	NA	NA	NA	NA	NA	NA	Strn3	Striatin-3	Q9ERG2	Strn3	Strn3	ENSMUSG00000020954	94186
DE.hippo.Age8	0.0402874	hippo	Age8	4696	2.34821	0.0277453	0.119996	NA	NA	NA	NA	NA	NA	NA	Strn3	Striatin-3	Q9ERG2	Strn3	Strn3	ENSMUSG00000020954	94186
DE.hippo.Age2	0.0391148	hippo	Age2	1254	2.04089	0.0527719	0.439151	NA	NA	NA	NA	NA	NA	NA	Strn	Striatin	F8WH41;O55106	Strn	Strn	ENSMUSG00000024077	268980
DE.hippo.Age5	0.0113745	hippo	Age5	1254	0.691671	0.493693	0.999919	NA	NA	NA	NA	NA	NA	NA	Strn	Striatin	F8WH41;O55106	Strn	Strn	ENSMUSG00000024077	268980
DE.hippo.Age8	0.0152923	hippo	Age8	1254	1.08586	0.288691	0.577545	NA	NA	NA	NA	NA	NA	NA	Strn	Striatin	F8WH41;O55106	Strn	Strn	ENSMUSG00000024077	268980
DE.hippo.Age2	0.0513214	hippo	Age2	3443	0.340662	0.736416	0.985225	NA	NA	NA	NA	NA	NA	NA	Strip1	Striatin-interacting protein 1	Q8C079;Q8C079-3;Q8C079-4	Strip1	Strip1	ENSMUSG00000014601	229707
DE.hippo.Age5	-0.0685154	hippo	Age5	3443	-0.354406	0.725217	0.999919	NA	NA	NA	NA	NA	NA	NA	Strip1	Striatin-interacting protein 1	Q8C079;Q8C079-3;Q8C079-4	Strip1	Strip1	ENSMUSG00000014601	229707
DE.hippo.Age8	-0.0192241	hippo	Age8	3443	-0.135382	0.89353	0.973887	NA	NA	NA	NA	NA	NA	NA	Strip1	Striatin-interacting protein 1	Q8C079;Q8C079-3;Q8C079-4	Strip1	Strip1	ENSMUSG00000014601	229707
DE.hippo.Age2	-0.0405557	hippo	Age2	5056	-2.072	0.0495344	0.432121	NA	NA	NA	NA	NA	NA	NA	Strap	Serine-threonine kinase receptor-associated protein	Q9Z1Z2	Strap	Strap	ENSMUSG00000030224	20901
DE.hippo.Age5	0.00761442	hippo	Age5	5056	0.525238	0.60272	0.999919	NA	NA	NA	NA	NA	NA	NA	Strap	Serine-threonine kinase receptor-associated protein	Q9Z1Z2	Strap	Strap	ENSMUSG00000030224	20901
DE.hippo.Age8	0.00331126	hippo	Age8	5056	0.234306	0.816802	0.947828	NA	NA	NA	NA	NA	NA	NA	Strap	Serine-threonine kinase receptor-associated protein	Q9Z1Z2	Strap	Strap	ENSMUSG00000030224	20901
DE.hippo.Age2	0.000949764	hippo	Age2	4078	0.0495746	0.960885	0.998259	NA	NA	NA	NA	NA	NA	NA	Stoml2	Stomatin-like protein 2, mitochondrial	A2AG39;F6WI02;Q99JB2	Stoml2	Stoml2	ENSMUSG00000028455	66592
DE.hippo.Age5	0.00459461	hippo	Age5	4078	0.256231	0.799268	0.999919	NA	NA	NA	NA	NA	NA	NA	Stoml2	Stomatin-like protein 2, mitochondrial	A2AG39;F6WI02;Q99JB2	Stoml2	Stoml2	ENSMUSG00000028455	66592
DE.hippo.Age8	0.049486	hippo	Age8	4078	3.25879	0.00342829	0.0255979	NA	NA	NA	NA	NA	NA	NA	Stoml2	Stomatin-like protein 2, mitochondrial	A2AG39;F6WI02;Q99JB2	Stoml2	Stoml2	ENSMUSG00000028455	66592
DE.hippo.Age2	-0.129554	hippo	Age2	1848	-0.81844	0.421415	0.91645	NA	NA	NA	NA	NA	NA	NA	Stmn2	Stathmin-2	P55821	Stmn2;Stmn4	Stmn4	ENSMUSG00000022044;ENSMUSG00000027500	20257;56471
DE.hippo.Age5	6.69e-05	hippo	Age5	1848	0.000421692	0.999666	0.999919	NA	NA	NA	NA	NA	NA	NA	Stmn2	Stathmin-2	P55821	Stmn2;Stmn4	Stmn4	ENSMUSG00000022044;ENSMUSG00000027500	20257;56471
DE.hippo.Age8	0.17106	hippo	Age8	1848	1.4724	0.154943	0.392692	NA	NA	NA	NA	NA	NA	NA	Stmn2	Stathmin-2	P55821	Stmn2;Stmn4	Stmn4	ENSMUSG00000022044;ENSMUSG00000027500	20257;56471
DE.hippo.Age8	-0.096892	hippo	Age8	1267	-0.4432	0.662329	0.891844	NA	NA	NA	NA	NA	NA	NA	Stmn3	Stathmin-3	O70166	Stmn3	Stmn3	ENSMUSG00000027581	20262
DE.hippo.Age2	-0.129554	hippo	Age2	1848	-0.81844	0.421415	0.91645	NA	NA	NA	NA	NA	NA	NA	Stmn2	Stathmin-2	P55821	Stmn2;Stmn4	Stmn2	ENSMUSG00000022044;ENSMUSG00000027500	20257;56471
DE.hippo.Age5	6.69e-05	hippo	Age5	1848	0.000421692	0.999666	0.999919	NA	NA	NA	NA	NA	NA	NA	Stmn2	Stathmin-2	P55821	Stmn2;Stmn4	Stmn2	ENSMUSG00000022044;ENSMUSG00000027500	20257;56471
DE.hippo.Age8	0.17106	hippo	Age8	1848	1.4724	0.154943	0.392692	NA	NA	NA	NA	NA	NA	NA	Stmn2	Stathmin-2	P55821	Stmn2;Stmn4	Stmn2	ENSMUSG00000022044;ENSMUSG00000027500	20257;56471
DE.hippo.Age2	-0.0777579	hippo	Age2	1829	-1.71009	0.100562	0.551935	NA	NA	NA	NA	NA	NA	NA	Stmn1	Stathmin	D3Z1Z8;D3Z5N2;P54227	Stmn1	Stmn1	ENSMUSG00000028832	16765
DE.hippo.Age5	0.0431866	hippo	Age5	1829	1.13248	0.265111	0.999919	NA	NA	NA	NA	NA	NA	NA	Stmn1	Stathmin	D3Z1Z8;D3Z5N2;P54227	Stmn1	Stmn1	ENSMUSG00000028832	16765
DE.hippo.Age8	0.176074	hippo	Age8	1829	5.28081	2.27e-05	0.000651179	NA	NA	NA	NA	NA	NA	NA	Stmn1	Stathmin	D3Z1Z8;D3Z5N2;P54227	Stmn1	Stmn1	ENSMUSG00000028832	16765
DE.hippo.Age2	0.0011831	hippo	Age2	5052	0.0691942	0.945427	0.998259	NA	NA	NA	NA	NA	NA	NA	Stk39	STE20/SPS1-related proline-alanine-rich protein kinase	Q9Z1W9	Oxsr1;Stk39	Stk39	ENSMUSG00000027030;ENSMUSG00000036737	108737;53416
DE.hippo.Age5	0.0200037	hippo	Age5	5052	1.07171	0.291162	0.999919	NA	NA	NA	NA	NA	NA	NA	Stk39	STE20/SPS1-related proline-alanine-rich protein kinase	Q9Z1W9	Oxsr1;Stk39	Stk39	ENSMUSG00000027030;ENSMUSG00000036737	108737;53416
DE.hippo.Age8	-0.0275519	hippo	Age8	5052	-1.81734	0.0820979	0.258636	NA	NA	NA	NA	NA	NA	NA	Stk39	STE20/SPS1-related proline-alanine-rich protein kinase	Q9Z1W9	Oxsr1;Stk39	Stk39	ENSMUSG00000027030;ENSMUSG00000036737	108737;53416
DE.hippo.Age2	-0.0762709	hippo	Age2	3704	-0.880439	0.387631	0.890213	NA	NA	NA	NA	NA	NA	NA	Stk32c	Serine/threonine-protein kinase 32C	E9PXK4;Q8QZV4	Stk32c	Stk32c	ENSMUSG00000015981	57740
DE.hippo.Age5	0.0699614	hippo	Age5	3704	1.00608	0.321264	0.999919	NA	NA	NA	NA	NA	NA	NA	Stk32c	Serine/threonine-protein kinase 32C	E9PXK4;Q8QZV4	Stk32c	Stk32c	ENSMUSG00000015981	57740
DE.hippo.Age8	0.307623	hippo	Age8	3704	7.59591	9.71e-08	1.5e-05	NA	NA	NA	NA	NA	NA	NA	Stk32c	Serine/threonine-protein kinase 32C	E9PXK4;Q8QZV4	Stk32c	Stk32c	ENSMUSG00000015981	57740
DE.hippo.Age2	0.00954862	hippo	Age2	4107	0.355823	0.725181	0.985225	NA	NA	NA	NA	NA	NA	NA	Stk24	Serine/threonine-protein kinase 24;Serine/threonine-protein kinase 24 35 kDa subunit;Serine/threonine-protein kinase 24 12 kDa subunit	Q99KH8	Stk24	Stk24	ENSMUSG00000063410	223255
DE.hippo.Age5	-0.0260247	hippo	Age5	4107	-1.15816	0.254619	0.999919	NA	NA	NA	NA	NA	NA	NA	Stk24	Serine/threonine-protein kinase 24;Serine/threonine-protein kinase 24 35 kDa subunit;Serine/threonine-protein kinase 24 12 kDa subunit	Q99KH8	Stk24	Stk24	ENSMUSG00000063410	223255
DE.hippo.Age8	-0.0222917	hippo	Age8	4107	-1.04845	0.305224	0.599257	NA	NA	NA	NA	NA	NA	NA	Stk24	Serine/threonine-protein kinase 24;Serine/threonine-protein kinase 24 35 kDa subunit;Serine/threonine-protein kinase 24 12 kDa subunit	Q99KH8	Stk24	Stk24	ENSMUSG00000063410	223255
DE.hippo.Age2	0.0540925	hippo	Age2	4944	0.510736	0.6148	0.966363	NA	NA	NA	NA	NA	NA	NA	Stk11	Serine/threonine-protein kinase STK11	E9Q811;Q9WTK7;Q9WTK7-2	Stk11	Stk11	ENSMUSG00000003068	20869
DE.hippo.Age5	-0.023107	hippo	Age5	4944	-0.218857	0.828191	0.999919	NA	NA	NA	NA	NA	NA	NA	Stk11	Serine/threonine-protein kinase STK11	E9Q811;Q9WTK7;Q9WTK7-2	Stk11	Stk11	ENSMUSG00000003068	20869
DE.hippo.Age8	-0.0580741	hippo	Age8	4944	-0.540158	0.594233	0.849986	NA	NA	NA	NA	NA	NA	NA	Stk11	Serine/threonine-protein kinase STK11	E9Q811;Q9WTK7;Q9WTK7-2	Stk11	Stk11	ENSMUSG00000003068	20869
DE.hippo.Age2	-0.0172967	hippo	Age2	2636	-1.28747	0.210599	0.740535	NA	NA	NA	NA	NA	NA	NA	Stip1	Stress-induced-phosphoprotein 1	Q60864	Stip1	Stip1	ENSMUSG00000024966	20867
DE.hippo.Age5	0.0208909	hippo	Age5	2636	1.95054	0.0591319	0.618951	NA	NA	NA	NA	NA	NA	NA	Stip1	Stress-induced-phosphoprotein 1	Q60864	Stip1	Stip1	ENSMUSG00000024966	20867
DE.hippo.Age8	0.0353404	hippo	Age8	2636	3.97578	0.000589107	0.00644249	NA	NA	NA	NA	NA	NA	NA	Stip1	Stress-induced-phosphoprotein 1	Q60864	Stip1	Stip1	ENSMUSG00000024966	20867
DE.hippo.Age2	0.0760008	hippo	Age2	1081	0.502348	0.620358	0.967431	NA	NA	NA	NA	NA	NA	NA	Stim2	Stromal interaction molecule 2	F6WBP9;I1E4X8;P83093	Stim2	Stim2	ENSMUSG00000039156	116873
DE.hippo.Age5	0.00713707	hippo	Age5	1081	0.0479174	0.962079	0.999919	NA	NA	NA	NA	NA	NA	NA	Stim2	Stromal interaction molecule 2	F6WBP9;I1E4X8;P83093	Stim2	Stim2	ENSMUSG00000039156	116873
DE.hippo.Age8	-0.201709	hippo	Age8	1081	-1.88734	0.0722517	0.235144	NA	NA	NA	NA	NA	NA	NA	Stim2	Stromal interaction molecule 2	F6WBP9;I1E4X8;P83093	Stim2	Stim2	ENSMUSG00000039156	116873
DE.hippo.Age2	0.0285299	hippo	Age2	2108	0.150458	0.881701	0.99504	NA	NA	NA	NA	NA	NA	NA	Stim1	Stromal interaction molecule 1	P70302	Stim1	Stim1	ENSMUSG00000030987	20866
DE.hippo.Age5	-0.0252043	hippo	Age5	2108	-0.133474	0.894581	0.999919	NA	NA	NA	NA	NA	NA	NA	Stim1	Stromal interaction molecule 1	P70302	Stim1	Stim1	ENSMUSG00000030987	20866
DE.hippo.Age8	0.0374889	hippo	Age8	2108	0.204914	0.839506	0.958874	NA	NA	NA	NA	NA	NA	NA	Stim1	Stromal interaction molecule 1	P70302	Stim1	Stim1	ENSMUSG00000030987	20866
DE.hippo.Age5	0.098348	hippo	Age5	1708	0.686408	0.498081	0.999919	NA	NA	NA	NA	NA	NA	NA	Stat3	Signal transducer and activator of transcription 3	B7ZC18;P42227;P42227-2;P42227-3	Stat3	Stat3	ENSMUSG00000004040	20848
DE.hippo.Age8	0.118166	hippo	Age8	1708	1.15103	0.263155	0.553491	NA	NA	NA	NA	NA	NA	NA	Stat3	Signal transducer and activator of transcription 3	B7ZC18;P42227;P42227-2;P42227-3	Stat3	Stat3	ENSMUSG00000004040	20848
DE.hippo.Age2	-0.0576747	hippo	Age2	4225	-0.371522	0.713613	0.984522	NA	NA	NA	NA	NA	NA	NA	Stambp	STAM-binding protein	Q9CQ26	Stambp	Stambp	ENSMUSG00000006906	70527
DE.hippo.Age5	-0.0668119	hippo	Age5	4225	-0.39999	0.691898	0.999919	NA	NA	NA	NA	NA	NA	NA	Stambp	STAM-binding protein	Q9CQ26	Stambp	Stambp	ENSMUSG00000006906	70527
DE.hippo.Age2	-0.0245183	hippo	Age2	2107	-1.36991	0.183799	0.715681	NA	NA	NA	NA	NA	NA	NA	Stam	Signal transducing adapter molecule 1	A2ARJ0;P70297;Q3UGN9	Stam;Stam2	Stam2	ENSMUSG00000026718;ENSMUSG00000055371	20844;56324
DE.hippo.Age5	0.0248756	hippo	Age5	2107	1.4608	0.152963	0.894764	NA	NA	NA	NA	NA	NA	NA	Stam	Signal transducing adapter molecule 1	A2ARJ0;P70297;Q3UGN9	Stam;Stam2	Stam2	ENSMUSG00000026718;ENSMUSG00000055371	20844;56324
DE.hippo.Age8	0.0502603	hippo	Age8	2107	2.81331	0.00981146	0.056105	NA	NA	NA	NA	NA	NA	NA	Stam	Signal transducing adapter molecule 1	A2ARJ0;P70297;Q3UGN9	Stam;Stam2	Stam2	ENSMUSG00000026718;ENSMUSG00000055371	20844;56324
DE.hippo.Age2	-0.0245183	hippo	Age2	2107	-1.36991	0.183799	0.715681	NA	NA	NA	NA	NA	NA	NA	Stam	Signal transducing adapter molecule 1	A2ARJ0;P70297;Q3UGN9	Stam;Stam2	Stam	ENSMUSG00000026718;ENSMUSG00000055371	20844;56324
DE.hippo.Age5	0.0248756	hippo	Age5	2107	1.4608	0.152963	0.894764	NA	NA	NA	NA	NA	NA	NA	Stam	Signal transducing adapter molecule 1	A2ARJ0;P70297;Q3UGN9	Stam;Stam2	Stam	ENSMUSG00000026718;ENSMUSG00000055371	20844;56324
DE.hippo.Age8	0.0502603	hippo	Age8	2107	2.81331	0.00981146	0.056105	NA	NA	NA	NA	NA	NA	NA	Stam	Signal transducing adapter molecule 1	A2ARJ0;P70297;Q3UGN9	Stam;Stam2	Stam	ENSMUSG00000026718;ENSMUSG00000055371	20844;56324
DE.hippo.Age2	-0.015391	hippo	Age2	4129	-0.863828	0.396506	0.898146	NA	NA	NA	NA	NA	NA	NA	St13	Hsc70-interacting protein	F8WJK8;Q99L47	St13	St13	ENSMUSG00000022403	70356
DE.hippo.Age5	0.0350652	hippo	Age5	4129	3.01196	0.00478958	0.156836	NA	NA	NA	NA	NA	NA	NA	St13	Hsc70-interacting protein	F8WJK8;Q99L47	St13	St13	ENSMUSG00000022403	70356
DE.hippo.Age8	-0.010241	hippo	Age8	4129	-0.772179	0.4478	0.733215	NA	NA	NA	NA	NA	NA	NA	St13	Hsc70-interacting protein	F8WJK8;Q99L47	St13	St13	ENSMUSG00000022403	70356
DE.hippo.Age2	-0.120767	hippo	Age2	168	-1.53944	0.139971	0.634014	NA	NA	NA	NA	NA	NA	NA	Ssrp1	FACT complex subunit SSRP1	A2AW05;Q08943;Q08943-2	Ssrp1	Ssrp1	ENSMUSG00000027067	20833
DE.hippo.Age5	0.00955264	hippo	Age5	168	0.10113	0.920118	0.999919	NA	NA	NA	NA	NA	NA	NA	Ssrp1	FACT complex subunit SSRP1	A2AW05;Q08943;Q08943-2	Ssrp1	Ssrp1	ENSMUSG00000027067	20833
DE.hippo.Age8	0.0481218	hippo	Age8	168	1.08672	0.288318	0.577346	NA	NA	NA	NA	NA	NA	NA	Ssrp1	FACT complex subunit SSRP1	A2AW05;Q08943;Q08943-2	Ssrp1	Ssrp1	ENSMUSG00000027067	20833
DE.hippo.Age2	-0.0367703	hippo	Age2	2735	-1.04272	0.307796	0.835064	NA	NA	NA	NA	NA	NA	NA	Ssr4	Translocon-associated protein subunit delta	Q62186;Q9D8L3	Ssr4	Ssr4	ENSMUSG00000002014	20832
DE.hippo.Age5	0.0216265	hippo	Age5	2735	0.464109	0.645435	0.999919	NA	NA	NA	NA	NA	NA	NA	Ssr4	Translocon-associated protein subunit delta	Q62186;Q9D8L3	Ssr4	Ssr4	ENSMUSG00000002014	20832
DE.hippo.Age8	0.0901457	hippo	Age8	2735	1.94987	0.0633711	0.215303	NA	NA	NA	NA	NA	NA	NA	Ssr4	Translocon-associated protein subunit delta	Q62186;Q9D8L3	Ssr4	Ssr4	ENSMUSG00000002014	20832
DE.hippo.Age2	-0.0888568	hippo	Age2	4370	-1.03055	0.313353	0.838841	NA	NA	NA	NA	NA	NA	NA	Ssr1	Translocon-associated protein subunit alpha	Q9CY50	Ssr1	Ssr1	ENSMUSG00000021427	107513
DE.hippo.Age5	-0.000422182	hippo	Age5	4370	-0.00459274	0.996364	0.999919	NA	NA	NA	NA	NA	NA	NA	Ssr1	Translocon-associated protein subunit alpha	Q9CY50	Ssr1	Ssr1	ENSMUSG00000021427	107513
DE.hippo.Age8	-0.0315497	hippo	Age8	4370	-0.486527	0.63136	0.873363	NA	NA	NA	NA	NA	NA	NA	Ssr1	Translocon-associated protein subunit alpha	Q9CY50	Ssr1	Ssr1	ENSMUSG00000021427	107513
DE.hippo.Age2	-0.00826759	hippo	Age2	3741	-0.284432	0.778597	0.986189	NA	NA	NA	NA	NA	NA	NA	Ssbp1	Single-stranded DNA-binding protein;Single-stranded DNA-binding protein, mitochondrial	Q8R2K3;Q9CYR0	Ssbp1	Ssbp1	ENSMUSG00000029911	381760
DE.hippo.Age5	-0.009275	hippo	Age5	3741	-0.323188	0.74847	0.999919	NA	NA	NA	NA	NA	NA	NA	Ssbp1	Single-stranded DNA-binding protein;Single-stranded DNA-binding protein, mitochondrial	Q8R2K3;Q9CYR0	Ssbp1	Ssbp1	ENSMUSG00000029911	381760
DE.hippo.Age8	0.00258439	hippo	Age8	3741	0.123947	0.902425	0.978388	NA	NA	NA	NA	NA	NA	NA	Ssbp1	Single-stranded DNA-binding protein;Single-stranded DNA-binding protein, mitochondrial	Q8R2K3;Q9CYR0	Ssbp1	Ssbp1	ENSMUSG00000029911	381760
DE.hippo.Age2	0.00112613	hippo	Age2	1652	0.0652187	0.948557	0.998259	NA	NA	NA	NA	NA	NA	NA	Ssb	Lupus La protein homolog	A2AR07;P32067	Ssb	Ssb	ENSMUSG00000068882	20823
DE.hippo.Age5	-0.0106732	hippo	Age5	1652	-0.718286	0.477335	0.999919	NA	NA	NA	NA	NA	NA	NA	Ssb	Lupus La protein homolog	A2AR07;P32067	Ssb	Ssb	ENSMUSG00000068882	20823
DE.hippo.Age8	0.0121314	hippo	Age8	1652	0.816133	0.422721	0.713245	NA	NA	NA	NA	NA	NA	NA	Ssb	Lupus La protein homolog	A2AR07;P32067	Ssb	Ssb	ENSMUSG00000068882	20823
DE.hippo.Age2	0.00610387	hippo	Age2	3299	0.233665	0.81729	0.989426	NA	NA	NA	NA	NA	NA	NA	Srsf7	Serine/arginine-rich splicing factor 7	Q8BL97;Q8BL97-2;Q8BL97-3;Q8BL97-4	Srsf7	Srsf7	ENSMUSG00000024097	225027
DE.hippo.Age5	-0.00918416	hippo	Age5	3299	-0.56145	0.578058	0.999919	NA	NA	NA	NA	NA	NA	NA	Srsf7	Serine/arginine-rich splicing factor 7	Q8BL97;Q8BL97-2;Q8BL97-3;Q8BL97-4	Srsf7	Srsf7	ENSMUSG00000024097	225027
DE.hippo.Age8	0.0120138	hippo	Age8	3299	0.724296	0.476122	0.755837	NA	NA	NA	NA	NA	NA	NA	Srsf7	Serine/arginine-rich splicing factor 7	Q8BL97;Q8BL97-2;Q8BL97-3;Q8BL97-4	Srsf7	Srsf7	ENSMUSG00000024097	225027
DE.hippo.Age2	-0.00331598	hippo	Age2	1178	-0.0234119	0.98154	0.998259	NA	NA	NA	NA	NA	NA	NA	Srsf5	Serine/arginine-rich splicing factor 5	O35326;Q9D8S5	Srsf5	Srsf5	ENSMUSG00000021134	20384
DE.hippo.Age2	0.00910263	hippo	Age2	2525	0.232556	0.818141	0.989426	NA	NA	NA	NA	NA	NA	NA	Srsf4	Serine/arginine-rich splicing factor 4	A2A837;Q542V3;Q8VE97	Srsf4	Srsf4	ENSMUSG00000028911	57317
DE.hippo.Age5	0.040286	hippo	Age5	2525	0.568706	0.573177	0.999919	NA	NA	NA	NA	NA	NA	NA	Srsf4	Serine/arginine-rich splicing factor 4	A2A837;Q542V3;Q8VE97	Srsf4	Srsf4	ENSMUSG00000028911	57317
DE.hippo.Age8	-0.0173859	hippo	Age8	2525	-0.17437	0.863087	0.964661	NA	NA	NA	NA	NA	NA	NA	Srsf4	Serine/arginine-rich splicing factor 4	A2A837;Q542V3;Q8VE97	Srsf4	Srsf4	ENSMUSG00000028911	57317
DE.hippo.Age2	-0.0107033	hippo	Age2	2152	-0.612884	0.545902	0.952124	NA	NA	NA	NA	NA	NA	NA	Gm12355;Srsf3	Serine/arginine-rich splicing factor 3	A2A4X6;P84104;P84104-2	Gm12355;Srsf3	Srsf3	ENSMUSG00000071172;ENSMUSG00000078134	100502754;20383
DE.hippo.Age5	0.00798784	hippo	Age5	2152	0.428527	0.670885	0.999919	NA	NA	NA	NA	NA	NA	NA	Gm12355;Srsf3	Serine/arginine-rich splicing factor 3	A2A4X6;P84104;P84104-2	Gm12355;Srsf3	Srsf3	ENSMUSG00000071172;ENSMUSG00000078134	100502754;20383
DE.hippo.Age8	0.00600129	hippo	Age8	2152	0.356014	0.725045	0.911357	NA	NA	NA	NA	NA	NA	NA	Gm12355;Srsf3	Serine/arginine-rich splicing factor 3	A2A4X6;P84104;P84104-2	Gm12355;Srsf3	Srsf3	ENSMUSG00000071172;ENSMUSG00000078134	100502754;20383
DE.hippo.Age2	0.00302886	hippo	Age2	2726	0.117461	0.907504	0.997798	NA	NA	NA	NA	NA	NA	NA	Srsf2	Serine/arginine-rich splicing factor 2	Q62093	Srsf2	Srsf2	ENSMUSG00000034120	20382
DE.hippo.Age5	0.0334969	hippo	Age5	2726	1.888	0.0673136	0.641331	NA	NA	NA	NA	NA	NA	NA	Srsf2	Serine/arginine-rich splicing factor 2	Q62093	Srsf2	Srsf2	ENSMUSG00000034120	20382
DE.hippo.Age8	0.0352523	hippo	Age8	2726	1.93133	0.0657424	0.221047	NA	NA	NA	NA	NA	NA	NA	Srsf2	Serine/arginine-rich splicing factor 2	Q62093	Srsf2	Srsf2	ENSMUSG00000034120	20382
DE.hippo.Age2	0.0604347	hippo	Age2	2319	0.455041	0.6533	0.974548	NA	NA	NA	NA	NA	NA	NA	Srsf10	Serine/arginine-rich splicing factor 10	Q3TFP0;Q9R0U0;Q9R0U0-2;Q9R0U0-3	Srsf10	Srsf10	ENSMUSG00000028676	14105
DE.hippo.Age5	0.0138414	hippo	Age5	2319	0.1049	0.917069	0.999919	NA	NA	NA	NA	NA	NA	NA	Srsf10	Serine/arginine-rich splicing factor 10	Q3TFP0;Q9R0U0;Q9R0U0-2;Q9R0U0-3	Srsf10	Srsf10	ENSMUSG00000028676	14105
DE.hippo.Age8	0.0191302	hippo	Age8	2319	0.161379	0.873254	0.965594	NA	NA	NA	NA	NA	NA	NA	Srsf10	Serine/arginine-rich splicing factor 10	Q3TFP0;Q9R0U0;Q9R0U0-2;Q9R0U0-3	Srsf10	Srsf10	ENSMUSG00000028676	14105
DE.hippo.Age2	-0.0209441	hippo	Age2	1076	-1.17458	0.252052	0.783146	NA	NA	NA	NA	NA	NA	NA	Srsf1	Serine/arginine-rich splicing factor 1	H7BX95;Q6PDM2;Q6PDM2-2;Q6PDM2-3	Srsf1	Srsf1	ENSMUSG00000018379	110809
DE.hippo.Age5	0.0276154	hippo	Age5	1076	1.59198	0.120356	0.832184	NA	NA	NA	NA	NA	NA	NA	Srsf1	Serine/arginine-rich splicing factor 1	H7BX95;Q6PDM2;Q6PDM2-2;Q6PDM2-3	Srsf1	Srsf1	ENSMUSG00000018379	110809
DE.hippo.Age8	0.00400256	hippo	Age8	1076	0.242135	0.810802	0.945525	NA	NA	NA	NA	NA	NA	NA	Srsf1	Serine/arginine-rich splicing factor 1	H7BX95;Q6PDM2;Q6PDM2-2;Q6PDM2-3	Srsf1	Srsf1	ENSMUSG00000018379	110809
DE.hippo.Age2	-0.06472	hippo	Age2	4162	-0.522241	0.606443	0.966363	NA	NA	NA	NA	NA	NA	NA	Srrt	Serrate RNA effector molecule homolog	Q99MR6;Q99MR6-2;Q99MR6-3;Q99MR6-4	Srrt	Srrt	ENSMUSG00000037364	83701
DE.hippo.Age5	-0.11947	hippo	Age5	4162	-0.691891	0.49383	0.999919	NA	NA	NA	NA	NA	NA	NA	Srrt	Serrate RNA effector molecule homolog	Q99MR6;Q99MR6-2;Q99MR6-3;Q99MR6-4	Srrt	Srrt	ENSMUSG00000037364	83701
DE.hippo.Age8	-0.0825201	hippo	Age8	4162	-0.81159	0.425272	0.715239	NA	NA	NA	NA	NA	NA	NA	Srrt	Serrate RNA effector molecule homolog	Q99MR6;Q99MR6-2;Q99MR6-3;Q99MR6-4	Srrt	Srrt	ENSMUSG00000037364	83701
DE.hippo.Age2	0.170444	hippo	Age2	3365	3.18685	0.00406869	0.137144	NA	NA	NA	NA	NA	NA	NA	Srrm2	Serine/arginine repetitive matrix protein 2	Q8BTI8;Q8BTI8-2;Q8BTI8-3	Srrm2	Srrm2	ENSMUSG00000039218	75956
DE.hippo.Age5	-0.000938541	hippo	Age5	3365	-0.0222655	0.982362	0.999919	NA	NA	NA	NA	NA	NA	NA	Srrm2	Serine/arginine repetitive matrix protein 2	Q8BTI8;Q8BTI8-2;Q8BTI8-3	Srrm2	Srrm2	ENSMUSG00000039218	75956
DE.hippo.Age8	0.0578516	hippo	Age8	3365	2.22115	0.0363713	0.145485	NA	NA	NA	NA	NA	NA	NA	Srrm2	Serine/arginine repetitive matrix protein 2	Q8BTI8;Q8BTI8-2;Q8BTI8-3	Srrm2	Srrm2	ENSMUSG00000039218	75956
DE.hippo.Age2	-0.000360905	hippo	Age2	4899	-0.0232216	0.981672	0.998259	NA	NA	NA	NA	NA	NA	NA	Srr	Serine racemase	Q9QZX7;Q9QZX7-2	Srr	Srr	ENSMUSG00000001323	27364
DE.hippo.Age5	-0.00301351	hippo	Age5	4899	-0.216362	0.829958	0.999919	NA	NA	NA	NA	NA	NA	NA	Srr	Serine racemase	Q9QZX7;Q9QZX7-2	Srr	Srr	ENSMUSG00000001323	27364
DE.hippo.Age8	0.00255862	hippo	Age8	4899	0.174401	0.863063	0.964661	NA	NA	NA	NA	NA	NA	NA	Srr	Serine racemase	Q9QZX7;Q9QZX7-2	Srr	Srr	ENSMUSG00000001323	27364
DE.hippo.Age2	0.0160091	hippo	Age2	638	0.443995	0.66115	0.978469	NA	NA	NA	NA	NA	NA	NA	Gm20425	NA	E9Q035	Gm20425;Srprb	Srprb	ENSMUSG00000032553;ENSMUSG00000090639	20818
DE.hippo.Age5	0.0852327	hippo	Age5	638	3.93386	0.000376558	0.0311198	NA	NA	NA	NA	NA	NA	NA	Gm20425	NA	E9Q035	Gm20425;Srprb	Srprb	ENSMUSG00000032553;ENSMUSG00000090639	20818
DE.hippo.Age8	-0.0294104	hippo	Age8	638	-0.874862	0.390612	0.688957	NA	NA	NA	NA	NA	NA	NA	Gm20425	NA	E9Q035	Gm20425;Srprb	Srprb	ENSMUSG00000032553;ENSMUSG00000090639	20818
DE.hippo.Age2	0.0220838	hippo	Age2	1227	0.160451	0.873912	0.99447	NA	NA	NA	NA	NA	NA	NA	Srpk2	SRSF protein kinase 2;SRSF protein kinase 2 N-terminal;SRSF protein kinase 2 C-terminal	O54781	Srpk2;Srpk3	Srpk3	ENSMUSG00000002007;ENSMUSG00000062604	20817;56504
DE.hippo.Age5	-0.0686501	hippo	Age5	1227	-0.417112	0.679211	0.999919	NA	NA	NA	NA	NA	NA	NA	Srpk2	SRSF protein kinase 2;SRSF protein kinase 2 N-terminal;SRSF protein kinase 2 C-terminal	O54781	Srpk2;Srpk3	Srpk3	ENSMUSG00000002007;ENSMUSG00000062604	20817;56504
DE.hippo.Age8	0.0916591	hippo	Age8	1227	0.570187	0.574029	0.834204	NA	NA	NA	NA	NA	NA	NA	Srpk2	SRSF protein kinase 2;SRSF protein kinase 2 N-terminal;SRSF protein kinase 2 C-terminal	O54781	Srpk2;Srpk3	Srpk3	ENSMUSG00000002007;ENSMUSG00000062604	20817;56504
DE.hippo.Age2	0.0220838	hippo	Age2	1227	0.160451	0.873912	0.99447	NA	NA	NA	NA	NA	NA	NA	Srpk2	SRSF protein kinase 2;SRSF protein kinase 2 N-terminal;SRSF protein kinase 2 C-terminal	O54781	Srpk2;Srpk3	Srpk2	ENSMUSG00000002007;ENSMUSG00000062604	20817;56504
DE.hippo.Age5	-0.0686501	hippo	Age5	1227	-0.417112	0.679211	0.999919	NA	NA	NA	NA	NA	NA	NA	Srpk2	SRSF protein kinase 2;SRSF protein kinase 2 N-terminal;SRSF protein kinase 2 C-terminal	O54781	Srpk2;Srpk3	Srpk2	ENSMUSG00000002007;ENSMUSG00000062604	20817;56504
DE.hippo.Age8	0.0916591	hippo	Age8	1227	0.570187	0.574029	0.834204	NA	NA	NA	NA	NA	NA	NA	Srpk2	SRSF protein kinase 2;SRSF protein kinase 2 N-terminal;SRSF protein kinase 2 C-terminal	O54781	Srpk2;Srpk3	Srpk2	ENSMUSG00000002007;ENSMUSG00000062604	20817;56504
DE.hippo.Age2	0.0231931	hippo	Age2	916	0.253329	0.802241	0.989426	NA	NA	NA	NA	NA	NA	NA	Srp72	Signal recognition particle subunit SRP72	F8VQC1	Srp72	Srp72	ENSMUSG00000036323	66661
DE.hippo.Age5	0.0836335	hippo	Age5	916	0.744099	0.461913	0.999919	NA	NA	NA	NA	NA	NA	NA	Srp72	Signal recognition particle subunit SRP72	F8VQC1	Srp72	Srp72	ENSMUSG00000036323	66661
DE.hippo.Age8	-0.0190131	hippo	Age8	916	-0.414342	0.682428	0.896932	NA	NA	NA	NA	NA	NA	NA	Srp72	Signal recognition particle subunit SRP72	F8VQC1	Srp72	Srp72	ENSMUSG00000036323	66661
DE.hippo.Age2	-0.00565251	hippo	Age2	3311	-0.0493748	0.961082	0.998259	NA	NA	NA	NA	NA	NA	NA	Srp68	Signal recognition particle subunit SRP68	A2AAN2;Q8BMA6	Srp68	Srp68	ENSMUSG00000020780	217337
DE.hippo.Age5	-0.0349976	hippo	Age5	3311	-0.299857	0.766106	0.999919	NA	NA	NA	NA	NA	NA	NA	Srp68	Signal recognition particle subunit SRP68	A2AAN2;Q8BMA6	Srp68	Srp68	ENSMUSG00000020780	217337
DE.hippo.Age8	-0.0175059	hippo	Age8	3311	-0.158764	0.87529	0.966329	NA	NA	NA	NA	NA	NA	NA	Srp68	Signal recognition particle subunit SRP68	A2AAN2;Q8BMA6	Srp68	Srp68	ENSMUSG00000020780	217337
DE.hippo.Age2	0.191453	hippo	Age2	1487	1.77454	0.0890687	0.538213	NA	NA	NA	NA	NA	NA	NA	Srp54;Srp54c	Signal recognition particle 54 kDa protein	E9PXC0;P14576	Srp54;Srp54a;Srp54b;Srp54c	Srp54c	ENSMUSG00000073079;ENSMUSG00000079108	100101806;24067;665155
DE.hippo.Age5	0.0126598	hippo	Age5	1487	0.0819981	0.935128	0.999919	NA	NA	NA	NA	NA	NA	NA	Srp54;Srp54c	Signal recognition particle 54 kDa protein	E9PXC0;P14576	Srp54;Srp54a;Srp54b;Srp54c	Srp54c	ENSMUSG00000073079;ENSMUSG00000079108	100101806;24067;665155
DE.hippo.Age8	-0.125428	hippo	Age8	1487	-1.11687	0.275985	0.566977	NA	NA	NA	NA	NA	NA	NA	Srp54;Srp54c	Signal recognition particle 54 kDa protein	E9PXC0;P14576	Srp54;Srp54a;Srp54b;Srp54c	Srp54c	ENSMUSG00000073079;ENSMUSG00000079108	100101806;24067;665155
DE.hippo.Age2	0.191453	hippo	Age2	1487	1.77454	0.0890687	0.538213	NA	NA	NA	NA	NA	NA	NA	Srp54;Srp54c	Signal recognition particle 54 kDa protein	E9PXC0;P14576	Srp54;Srp54a;Srp54b;Srp54c	Srp54b	ENSMUSG00000073079;ENSMUSG00000079108	100101806;24067;665155
DE.hippo.Age5	0.0126598	hippo	Age5	1487	0.0819981	0.935128	0.999919	NA	NA	NA	NA	NA	NA	NA	Srp54;Srp54c	Signal recognition particle 54 kDa protein	E9PXC0;P14576	Srp54;Srp54a;Srp54b;Srp54c	Srp54b	ENSMUSG00000073079;ENSMUSG00000079108	100101806;24067;665155
DE.hippo.Age8	-0.125428	hippo	Age8	1487	-1.11687	0.275985	0.566977	NA	NA	NA	NA	NA	NA	NA	Srp54;Srp54c	Signal recognition particle 54 kDa protein	E9PXC0;P14576	Srp54;Srp54a;Srp54b;Srp54c	Srp54b	ENSMUSG00000073079;ENSMUSG00000079108	100101806;24067;665155
DE.hippo.Age2	0.191453	hippo	Age2	1487	1.77454	0.0890687	0.538213	NA	NA	NA	NA	NA	NA	NA	Srp54;Srp54c	Signal recognition particle 54 kDa protein	E9PXC0;P14576	Srp54;Srp54a;Srp54b;Srp54c	Srp54a	ENSMUSG00000073079;ENSMUSG00000079108	100101806;24067;665155
DE.hippo.Age5	0.0126598	hippo	Age5	1487	0.0819981	0.935128	0.999919	NA	NA	NA	NA	NA	NA	NA	Srp54;Srp54c	Signal recognition particle 54 kDa protein	E9PXC0;P14576	Srp54;Srp54a;Srp54b;Srp54c	Srp54a	ENSMUSG00000073079;ENSMUSG00000079108	100101806;24067;665155
DE.hippo.Age8	-0.125428	hippo	Age8	1487	-1.11687	0.275985	0.566977	NA	NA	NA	NA	NA	NA	NA	Srp54;Srp54c	Signal recognition particle 54 kDa protein	E9PXC0;P14576	Srp54;Srp54a;Srp54b;Srp54c	Srp54a	ENSMUSG00000073079;ENSMUSG00000079108	100101806;24067;665155
DE.hippo.Age2	0.191453	hippo	Age2	1487	1.77454	0.0890687	0.538213	NA	NA	NA	NA	NA	NA	NA	Srp54;Srp54c	Signal recognition particle 54 kDa protein	E9PXC0;P14576	Srp54;Srp54a;Srp54b;Srp54c	Srp54	ENSMUSG00000073079;ENSMUSG00000079108	100101806;24067;665155
DE.hippo.Age5	0.0126598	hippo	Age5	1487	0.0819981	0.935128	0.999919	NA	NA	NA	NA	NA	NA	NA	Srp54;Srp54c	Signal recognition particle 54 kDa protein	E9PXC0;P14576	Srp54;Srp54a;Srp54b;Srp54c	Srp54	ENSMUSG00000073079;ENSMUSG00000079108	100101806;24067;665155
DE.hippo.Age8	-0.125428	hippo	Age8	1487	-1.11687	0.275985	0.566977	NA	NA	NA	NA	NA	NA	NA	Srp54;Srp54c	Signal recognition particle 54 kDa protein	E9PXC0;P14576	Srp54;Srp54a;Srp54b;Srp54c	Srp54	ENSMUSG00000073079;ENSMUSG00000079108	100101806;24067;665155
DE.hippo.Age2	-0.0752993	hippo	Age2	164	-1.03736	0.31242	0.838841	NA	NA	NA	NA	NA	NA	NA	Srp14	Signal recognition particle 14 kDa protein;Signal recognition particle 14 kDa protein, N-terminally processed	A2AUM6;P16254	Srp14	Srp14	ENSMUSG00000009549	20813
DE.hippo.Age2	-0.0440704	hippo	Age2	2797	-2.47903	0.0208482	0.298664	NA	NA	NA	NA	NA	NA	NA	Srm	Spermidine synthase	Q64674	Srm	Srm	ENSMUSG00000006442	20810
DE.hippo.Age5	-0.00677906	hippo	Age5	2797	-0.453573	0.652928	0.999919	NA	NA	NA	NA	NA	NA	NA	Srm	Spermidine synthase	Q64674	Srm	Srm	ENSMUSG00000006442	20810
DE.hippo.Age8	0.0287154	hippo	Age8	2797	1.85528	0.0763003	0.24537	NA	NA	NA	NA	NA	NA	NA	Srm	Spermidine synthase	Q64674	Srm	Srm	ENSMUSG00000006442	20810
DE.hippo.Age2	0.00547089	hippo	Age2	2870	0.308804	0.76022	0.985225	NA	NA	NA	NA	NA	NA	NA	Sri	Sorcin	Q6P069;Q6P069-2	Sri	Sri	ENSMUSG00000003161	109552
DE.hippo.Age5	0.00934458	hippo	Age5	2870	0.451527	0.654387	0.999919	NA	NA	NA	NA	NA	NA	NA	Sri	Sorcin	Q6P069;Q6P069-2	Sri	Sri	ENSMUSG00000003161	109552
DE.hippo.Age8	0.024719	hippo	Age8	2870	1.84888	0.0772536	0.247455	NA	NA	NA	NA	NA	NA	NA	Sri	Sorcin	Q6P069;Q6P069-2	Sri	Sri	ENSMUSG00000003161	109552
DE.hippo.Age2	0.0404149	hippo	Age2	805	2.50814	0.01955	0.292548	NA	NA	NA	NA	NA	NA	NA	Srgap3	SLIT-ROBO Rho GTPase-activating protein 3	E9QN14;F8VPQ4;Q812A2	Srgap1;Srgap3	Srgap3	ENSMUSG00000020121;ENSMUSG00000030257	117600;259302
DE.hippo.Age5	-0.00799714	hippo	Age5	805	-0.586796	0.561096	0.999919	NA	NA	NA	NA	NA	NA	NA	Srgap3	SLIT-ROBO Rho GTPase-activating protein 3	E9QN14;F8VPQ4;Q812A2	Srgap1;Srgap3	Srgap3	ENSMUSG00000020121;ENSMUSG00000030257	117600;259302
DE.hippo.Age8	-0.0382817	hippo	Age8	805	-2.77604	0.0106902	0.0600707	NA	NA	NA	NA	NA	NA	NA	Srgap3	SLIT-ROBO Rho GTPase-activating protein 3	E9QN14;F8VPQ4;Q812A2	Srgap1;Srgap3	Srgap3	ENSMUSG00000020121;ENSMUSG00000030257	117600;259302
DE.hippo.Age2	0.0601373	hippo	Age2	3990	1.89296	0.0708758	0.481503	NA	NA	NA	NA	NA	NA	NA	Srgap2	SLIT-ROBO Rho GTPase-activating protein 2	A0A087WNM1;A0A087WSQ1;Q91Z67	Srgap2	Srgap2	ENSMUSG00000026425	14270
DE.hippo.Age5	-0.0171859	hippo	Age5	3990	-0.798445	0.429981	0.999919	NA	NA	NA	NA	NA	NA	NA	Srgap2	SLIT-ROBO Rho GTPase-activating protein 2	A0A087WNM1;A0A087WSQ1;Q91Z67	Srgap2	Srgap2	ENSMUSG00000026425	14270
DE.hippo.Age8	-0.0214507	hippo	Age8	3990	-1.41222	0.171152	0.418101	NA	NA	NA	NA	NA	NA	NA	Srgap2	SLIT-ROBO Rho GTPase-activating protein 2	A0A087WNM1;A0A087WSQ1;Q91Z67	Srgap2	Srgap2	ENSMUSG00000026425	14270
DE.hippo.Age2	0.0404149	hippo	Age2	805	2.50814	0.01955	0.292548	NA	NA	NA	NA	NA	NA	NA	Srgap3	SLIT-ROBO Rho GTPase-activating protein 3	E9QN14;F8VPQ4;Q812A2	Srgap1;Srgap3	Srgap1	ENSMUSG00000020121;ENSMUSG00000030257	117600;259302
DE.hippo.Age5	-0.00799714	hippo	Age5	805	-0.586796	0.561096	0.999919	NA	NA	NA	NA	NA	NA	NA	Srgap3	SLIT-ROBO Rho GTPase-activating protein 3	E9QN14;F8VPQ4;Q812A2	Srgap1;Srgap3	Srgap1	ENSMUSG00000020121;ENSMUSG00000030257	117600;259302
DE.hippo.Age8	-0.0382817	hippo	Age8	805	-2.77604	0.0106902	0.0600707	NA	NA	NA	NA	NA	NA	NA	Srgap3	SLIT-ROBO Rho GTPase-activating protein 3	E9QN14;F8VPQ4;Q812A2	Srgap1;Srgap3	Srgap1	ENSMUSG00000020121;ENSMUSG00000030257	117600;259302
DE.hippo.Age2	0.0415279	hippo	Age2	228	3.41995	0.00231676	0.115389	NA	NA	NA	NA	NA	NA	NA	Srcin1	NA	B1AQX9	Srcin1	Srcin1	ENSMUSG00000038453	56013
DE.hippo.Age5	-0.0269961	hippo	Age5	228	-2.23744	0.0317044	0.48276	NA	NA	NA	NA	NA	NA	NA	Srcin1	NA	B1AQX9	Srcin1	Srcin1	ENSMUSG00000038453	56013
DE.hippo.Age8	0.0260819	hippo	Age8	228	2.52121	0.0190059	0.0910488	NA	NA	NA	NA	NA	NA	NA	Srcin1	NA	B1AQX9	Srcin1	Srcin1	ENSMUSG00000038453	56013
DE.hippo.Age2	0.00669448	hippo	Age2	1385	0.292515	0.772487	0.985385	NA	NA	NA	NA	NA	NA	NA	Src	Neuronal proto-oncogene tyrosine-protein kinase Src	P05480;Q80XU2	Mst1r;Src	Src	ENSMUSG00000027646;ENSMUSG00000032584	19882;20779
DE.hippo.Age5	-0.0324688	hippo	Age5	1385	-2.4577	0.0190634	0.353845	NA	NA	NA	NA	NA	NA	NA	Src	Neuronal proto-oncogene tyrosine-protein kinase Src	P05480;Q80XU2	Mst1r;Src	Src	ENSMUSG00000027646;ENSMUSG00000032584	19882;20779
DE.hippo.Age8	-0.0313055	hippo	Age8	1385	-2.12076	0.0448361	0.167967	NA	NA	NA	NA	NA	NA	NA	Src	Neuronal proto-oncogene tyrosine-protein kinase Src	P05480;Q80XU2	Mst1r;Src	Src	ENSMUSG00000027646;ENSMUSG00000032584	19882;20779
DE.hippo.Age5	-0.0492448	hippo	Age5	2784	-0.269584	0.789105	0.999919	NA	NA	NA	NA	NA	NA	NA	Sqstm1	Sequestosome-1	D3YZJ1;Q64337;Q64337-2	Sqstm1	Sqstm1	ENSMUSG00000015837	18412
DE.hippo.Age2	0.0291419	hippo	Age2	603	1.43879	0.163536	0.68386	NA	NA	NA	NA	NA	NA	NA	Sptbn4	NA	E9PX29;E9PZC2;Q91ZE6	Gm20479;Sptbn4	Sptbn4	ENSMUSG00000011751;ENSMUSG00000092367	80297
DE.hippo.Age5	-0.00196961	hippo	Age5	603	-0.143686	0.88657	0.999919	NA	NA	NA	NA	NA	NA	NA	Sptbn4	NA	E9PX29;E9PZC2;Q91ZE6	Gm20479;Sptbn4	Sptbn4	ENSMUSG00000011751;ENSMUSG00000092367	80297
DE.hippo.Age8	-0.013697	hippo	Age8	603	-0.818276	0.421521	0.712331	NA	NA	NA	NA	NA	NA	NA	Sptbn4	NA	E9PX29;E9PZC2;Q91ZE6	Gm20479;Sptbn4	Sptbn4	ENSMUSG00000011751;ENSMUSG00000092367	80297
DE.hippo.Age2	0.0219923	hippo	Age2	2812	1.79212	0.0861376	0.529358	NA	NA	NA	NA	NA	NA	NA	Sptbn2	NA	Q68FG2	Sptbn2	Sptbn2	ENSMUSG00000067889	20743
DE.hippo.Age5	-0.00540493	hippo	Age5	2812	-0.544779	0.58935	0.999919	NA	NA	NA	NA	NA	NA	NA	Sptbn2	NA	Q68FG2	Sptbn2	Sptbn2	ENSMUSG00000067889	20743
DE.hippo.Age8	-0.04117	hippo	Age8	2812	-4.94494	5.22e-05	0.00117708	NA	NA	NA	NA	NA	NA	NA	Sptbn2	NA	Q68FG2	Sptbn2	Sptbn2	ENSMUSG00000067889	20743
DE.hippo.Age2	-0.0120808	hippo	Age2	2741	-1.21481	0.23663	0.770069	NA	NA	NA	NA	NA	NA	NA	Sptbn1	Spectrin beta chain, non-erythrocytic 1	Q62261;Q62261-2	Sptbn1	Sptbn1	ENSMUSG00000020315	20742
DE.hippo.Age5	0.00979831	hippo	Age5	2741	1.17562	0.247657	0.999919	NA	NA	NA	NA	NA	NA	NA	Sptbn1	Spectrin beta chain, non-erythrocytic 1	Q62261;Q62261-2	Sptbn1	Sptbn1	ENSMUSG00000020315	20742
DE.hippo.Age8	0.00403154	hippo	Age8	2741	0.493905	0.626015	0.86893	NA	NA	NA	NA	NA	NA	NA	Sptbn1	Spectrin beta chain, non-erythrocytic 1	Q62261;Q62261-2	Sptbn1	Sptbn1	ENSMUSG00000020315	20742
DE.hippo.Age2	0.0430131	hippo	Age2	2411	2.21477	0.0368444	0.377746	NA	NA	NA	NA	NA	NA	NA	Sptb	Spectrin beta chain, erythrocytic	E9Q397;P15508;Q3UGX2	Sptb	Sptb	ENSMUSG00000021061	20741
DE.hippo.Age5	0.00754591	hippo	Age5	2411	0.508582	0.614227	0.999919	NA	NA	NA	NA	NA	NA	NA	Sptb	Spectrin beta chain, erythrocytic	E9Q397;P15508;Q3UGX2	Sptb	Sptb	ENSMUSG00000021061	20741
DE.hippo.Age8	-0.0454441	hippo	Age8	2411	-3.82689	0.000853018	0.00874007	NA	NA	NA	NA	NA	NA	NA	Sptb	Spectrin beta chain, erythrocytic	E9Q397;P15508;Q3UGX2	Sptb	Sptb	ENSMUSG00000021061	20741
DE.hippo.Age2	0.00168442	hippo	Age2	193	0.0134262	0.989426	0.998377	NA	NA	NA	NA	NA	NA	NA	Sptan1	Spectrin alpha chain, non-erythrocytic 1	A3KGU5;P16546-2	Sptan1	Sptan1	ENSMUSG00000057738	20740
DE.hippo.Age2	-0.0106233	hippo	Age2	194	-0.995053	0.329953	0.850163	NA	NA	NA	NA	NA	NA	NA	Sptan1	Spectrin alpha chain, non-erythrocytic 1	A3KGU7;P16546	Sptan1	Sptan1	ENSMUSG00000057738	20740
DE.hippo.Age5	0.00230573	hippo	Age5	194	0.267414	0.790715	0.999919	NA	NA	NA	NA	NA	NA	NA	Sptan1	Spectrin alpha chain, non-erythrocytic 1	A3KGU7;P16546	Sptan1	Sptan1	ENSMUSG00000057738	20740
DE.hippo.Age8	-0.00957609	hippo	Age8	194	-1.06502	0.29782	0.589258	NA	NA	NA	NA	NA	NA	NA	Sptan1	Spectrin alpha chain, non-erythrocytic 1	A3KGU7;P16546	Sptan1	Sptan1	ENSMUSG00000057738	20740
DE.hippo.Age2	0.022768	hippo	Age2	3960	2.11603	0.045256	0.415731	NA	NA	NA	NA	NA	NA	NA	Spr	Sepiapterin reductase	G3UXX3;Q64105;Q91XH5	Spr	Spr	ENSMUSG00000033735	20751
DE.hippo.Age5	-0.0323733	hippo	Age5	3960	-2.48488	0.0178733	0.341356	NA	NA	NA	NA	NA	NA	NA	Spr	Sepiapterin reductase	G3UXX3;Q64105;Q91XH5	Spr	Spr	ENSMUSG00000033735	20751
DE.hippo.Age8	-0.054734	hippo	Age8	3960	-4.14908	0.000382256	0.00466754	NA	NA	NA	NA	NA	NA	NA	Spr	Sepiapterin reductase	G3UXX3;Q64105;Q91XH5	Spr	Spr	ENSMUSG00000033735	20751
DE.hippo.Age2	-0.0388066	hippo	Age2	1770	-2.51489	0.0192602	0.290821	NA	NA	NA	NA	NA	NA	NA	Inpp1	Inositol polyphosphate 1-phosphatase	P49442	Inpp1;Spi1	Spi1	ENSMUSG00000002111;ENSMUSG00000026102	16329;20375
DE.hippo.Age5	-0.0107988	hippo	Age5	1770	-0.791469	0.433986	0.999919	NA	NA	NA	NA	NA	NA	NA	Inpp1	Inositol polyphosphate 1-phosphatase	P49442	Inpp1;Spi1	Spi1	ENSMUSG00000002111;ENSMUSG00000026102	16329;20375
DE.hippo.Age8	-0.0343068	hippo	Age8	1770	-2.42933	0.0232665	0.104378	NA	NA	NA	NA	NA	NA	NA	Inpp1	Inositol polyphosphate 1-phosphatase	P49442	Inpp1;Spi1	Spi1	ENSMUSG00000002111;ENSMUSG00000026102	16329;20375
DE.hippo.Age5	-0.00847495	hippo	Age5	2857	-0.0517003	0.959098	0.999919	NA	NA	NA	NA	NA	NA	NA	Sphkap	A-kinase anchor protein SPHKAP	E9PUC4;Q6NSW3;Q6NSW3-2;Q6NSW3-3;Q6NSW3-4	Sphkap	Sphkap	ENSMUSG00000026163	77629
DE.hippo.Age8	-0.0494883	hippo	Age8	2857	-0.464228	0.647702	0.88318	NA	NA	NA	NA	NA	NA	NA	Sphkap	A-kinase anchor protein SPHKAP	E9PUC4;Q6NSW3;Q6NSW3-2;Q6NSW3-3;Q6NSW3-4	Sphkap	Sphkap	ENSMUSG00000026163	77629
DE.hippo.Age2	0.0208644	hippo	Age2	4744	0.147986	0.883817	0.99504	NA	NA	NA	NA	NA	NA	NA	Sphk2	Sphingosine kinase 2	Q9JIA7	Sphk2	Sphk2	ENSMUSG00000057342	56632
DE.hippo.Age2	0.0317323	hippo	Age2	2598	0.808852	0.426799	0.919137	NA	NA	NA	NA	NA	NA	NA	Specc1	Cytospin-B	Q5SXY1;Q5SXY1-2;Q5SXY1-3	Specc1	Specc1	ENSMUSG00000042331	432572
DE.hippo.Age5	0.0279385	hippo	Age5	2598	0.64217	0.524935	0.999919	NA	NA	NA	NA	NA	NA	NA	Specc1	Cytospin-B	Q5SXY1;Q5SXY1-2;Q5SXY1-3	Specc1	Specc1	ENSMUSG00000042331	432572
DE.hippo.Age8	0.00516169	hippo	Age8	2598	0.116005	0.908646	0.979376	NA	NA	NA	NA	NA	NA	NA	Specc1	Cytospin-B	Q5SXY1;Q5SXY1-2;Q5SXY1-3	Specc1	Specc1	ENSMUSG00000042331	432572
DE.hippo.Age8	0.0323017	hippo	Age8	4566	0.254694	0.801413	0.941383	NA	NA	NA	NA	NA	NA	NA	Spcs1	Signal peptidase complex subunit 1	Q9D958	Spcs1	Spcs1	ENSMUSG00000021917	69019
DE.hippo.Age2	0.0142112	hippo	Age2	2447	0.147991	0.883683	0.99504	NA	NA	NA	NA	NA	NA	NA	Spata5	Spermatogenesis-associated protein 5	Q3UMC0	Spata5	Spata5	ENSMUSG00000027722	57815
DE.hippo.Age5	0.0812248	hippo	Age5	2447	0.915359	0.366249	0.999919	NA	NA	NA	NA	NA	NA	NA	Spata5	Spermatogenesis-associated protein 5	Q3UMC0	Spata5	Spata5	ENSMUSG00000027722	57815
DE.hippo.Age8	0.00914102	hippo	Age8	2447	0.0750799	0.940794	0.986334	NA	NA	NA	NA	NA	NA	NA	Spata5	Spermatogenesis-associated protein 5	Q3UMC0	Spata5	Spata5	ENSMUSG00000027722	57815
DE.hippo.Age8	-0.0531752	hippo	Age8	220	-0.341102	0.737407	0.917734	NA	NA	NA	NA	NA	NA	NA	Spata22	Spermatogenesis-associated protein 22	B0QZP0;Q5SV06	Spata22	Spata22	ENSMUSG00000069825	380709
DE.hippo.Age2	-0.0559979	hippo	Age2	672	-0.995508	0.33069	0.850163	NA	NA	NA	NA	NA	NA	NA	Spata13	Spermatogenesis-associated protein 13	E0CYU0;E9Q3I3;Q5DU57;Q5DU57-2	Spata13	Spata13	ENSMUSG00000021990	219140
DE.hippo.Age5	-0.0296145	hippo	Age5	672	-0.36911	0.714547	0.999919	NA	NA	NA	NA	NA	NA	NA	Spata13	Spermatogenesis-associated protein 13	E0CYU0;E9Q3I3;Q5DU57;Q5DU57-2	Spata13	Spata13	ENSMUSG00000021990	219140
DE.hippo.Age8	-0.102235	hippo	Age8	672	-2.07701	0.0501351	0.183171	NA	NA	NA	NA	NA	NA	NA	Spata13	Spermatogenesis-associated protein 13	E0CYU0;E9Q3I3;Q5DU57;Q5DU57-2	Spata13	Spata13	ENSMUSG00000021990	219140
DE.hippo.Age2	0.0244324	hippo	Age2	2125	0.803459	0.429847	0.920676	NA	NA	NA	NA	NA	NA	NA	Sparcl1	SPARC-like protein 1	P70663	Sparcl1	Sparcl1	ENSMUSG00000029309	13602
DE.hippo.Age5	-0.0244119	hippo	Age5	2125	-1.36786	0.180051	0.941198	NA	NA	NA	NA	NA	NA	NA	Sparcl1	SPARC-like protein 1	P70663	Sparcl1	Sparcl1	ENSMUSG00000029309	13602
DE.hippo.Age8	0.0421812	hippo	Age8	2125	1.92373	0.066736	0.223175	NA	NA	NA	NA	NA	NA	NA	Sparcl1	SPARC-like protein 1	P70663	Sparcl1	Sparcl1	ENSMUSG00000029309	13602
DE.hippo.Age2	-0.113745	hippo	Age2	2532	-1.25384	0.222914	0.751154	NA	NA	NA	NA	NA	NA	NA	Spag9	C-Jun-amino-terminal kinase-interacting protein 4	E9PUD1;F6SH61;F8WH31;Q58A65;Q58A65-2;Q58A65-3;Q58A65-4;Q58A65-5;Q58A65-6;Z4YMB8	Spag9	Spag9	ENSMUSG00000020859	70834
DE.hippo.Age5	0.00453113	hippo	Age5	2740	0.0720197	0.943007	0.999919	NA	NA	NA	NA	NA	NA	NA	Sos1	Son of sevenless homolog 1	Q62245	Sos1	Sos1	ENSMUSG00000024241	20662
DE.hippo.Age2	0.00960228	hippo	Age2	2948	0.228357	0.821365	0.989426	NA	NA	NA	NA	NA	NA	NA	Sort1	Sortilin	A2AEF0;Q6PHU5;Q6PHU5-2	Sort1	Sort1	ENSMUSG00000068747	20661
DE.hippo.Age5	-0.0546948	hippo	Age5	2948	-1.4447	0.157411	0.909651	NA	NA	NA	NA	NA	NA	NA	Sort1	Sortilin	A2AEF0;Q6PHU5;Q6PHU5-2	Sort1	Sort1	ENSMUSG00000068747	20661
DE.hippo.Age8	-0.0362319	hippo	Age8	2948	-1.19258	0.245084	0.530688	NA	NA	NA	NA	NA	NA	NA	Sort1	Sortilin	A2AEF0;Q6PHU5;Q6PHU5-2	Sort1	Sort1	ENSMUSG00000068747	20661
DE.hippo.Age2	-0.000441444	hippo	Age2	1295	-0.00214969	0.998306	0.998815	NA	NA	NA	NA	NA	NA	NA	Sorl1	Sortilin-related receptor	O88307	Sorl1	Sorl1	ENSMUSG00000049313	20660
DE.hippo.Age2	0.00776109	hippo	Age2	2787	0.193669	0.848117	0.993941	NA	NA	NA	NA	NA	NA	NA	Sord	Sorbitol dehydrogenase	Q64442	Sord	Sord	ENSMUSG00000027227	20322
DE.hippo.Age5	0.00289712	hippo	Age5	2787	0.11411	0.9098	0.999919	NA	NA	NA	NA	NA	NA	NA	Sord	Sorbitol dehydrogenase	Q64442	Sord	Sord	ENSMUSG00000027227	20322
DE.hippo.Age8	0.00799845	hippo	Age8	2787	0.312828	0.757205	0.927266	NA	NA	NA	NA	NA	NA	NA	Sord	Sorbitol dehydrogenase	Q64442	Sord	Sord	ENSMUSG00000027227	20322
DE.hippo.Age5	0.193202	hippo	Age5	4667	0.816039	0.421341	0.999919	NA	NA	NA	NA	NA	NA	NA	Sorcs2	VPS10 domain-containing receptor SorCS2	Q9EPR5	Sorcs2	Sorcs2	ENSMUSG00000029093	81840
DE.hippo.Age8	0.136905	hippo	Age8	4667	0.925891	0.36661	0.665595	NA	NA	NA	NA	NA	NA	NA	Sorcs2	VPS10 domain-containing receptor SorCS2	Q9EPR5	Sorcs2	Sorcs2	ENSMUSG00000029093	81840
DE.hippo.Age2	-0.0178261	hippo	Age2	2464	-0.103402	0.91857	0.997798	NA	NA	NA	NA	NA	NA	NA	Sorbs2	Sorbin and SH3 domain-containing protein 2	B2RXQ9;B7ZWM6;B9EKP8;D3Z080;E9Q0B0;Q3UTJ2;Q3UTJ2-2;Q3UTJ2-4;Q3UTJ2-5;Z4YJR7	Sorbs2	Sorbs2	ENSMUSG00000031626	234214
DE.hippo.Age5	-0.0386976	hippo	Age5	2464	-0.17169	0.864667	0.999919	NA	NA	NA	NA	NA	NA	NA	Sorbs2	Sorbin and SH3 domain-containing protein 2	B2RXQ9;B7ZWM6;B9EKP8;D3Z080;E9Q0B0;Q3UTJ2;Q3UTJ2-2;Q3UTJ2-4;Q3UTJ2-5;Z4YJR7	Sorbs2	Sorbs2	ENSMUSG00000031626	234214
DE.hippo.Age8	0.150281	hippo	Age8	2464	0.886009	0.3847	0.684661	NA	NA	NA	NA	NA	NA	NA	Sorbs2	Sorbin and SH3 domain-containing protein 2	B2RXQ9;B7ZWM6;B9EKP8;D3Z080;E9Q0B0;Q3UTJ2;Q3UTJ2-2;Q3UTJ2-4;Q3UTJ2-5;Z4YJR7	Sorbs2	Sorbs2	ENSMUSG00000031626	234214
DE.hippo.Age2	0.0618795	hippo	Age2	2752	2.24226	0.0347693	0.370687	NA	NA	NA	NA	NA	NA	NA	Sorbs1	Sorbin and SH3 domain-containing protein 1	Q62417	Sorbs1	Sorbs1	ENSMUSG00000025006	20411
DE.hippo.Age5	0.0146818	hippo	Age5	812	0.0912778	0.927943	0.999919	NA	NA	NA	NA	NA	NA	NA	Sorbs1	Sorbin and SH3 domain-containing protein 1	E9PYX6;E9Q6A3;E9QNA7;Q62417-2;Q62417-3;Q62417-4;Q62417-5;Q62417-6;Q62417-7	Sorbs1	Sorbs1	ENSMUSG00000025006	20411
DE.hippo.Age5	-0.0063336	hippo	Age5	2752	-0.33548	0.73926	0.999919	NA	NA	NA	NA	NA	NA	NA	Sorbs1	Sorbin and SH3 domain-containing protein 1	Q62417	Sorbs1	Sorbs1	ENSMUSG00000025006	20411
DE.hippo.Age8	0.0544482	hippo	Age8	2752	2.07697	0.0490537	0.179827	NA	NA	NA	NA	NA	NA	NA	Sorbs1	Sorbin and SH3 domain-containing protein 1	Q62417	Sorbs1	Sorbs1	ENSMUSG00000025006	20411
DE.hippo.Age2	-0.0161368	hippo	Age2	2866	-1.01244	0.32175	0.843424	NA	NA	NA	NA	NA	NA	NA	Soga3	Protein SOGA3	Q6NZL0	Soga3	Soga3	ENSMUSG00000038916	67412
DE.hippo.Age5	0.00728718	hippo	Age5	2866	0.530385	0.599185	0.999919	NA	NA	NA	NA	NA	NA	NA	Soga3	Protein SOGA3	Q6NZL0	Soga3	Soga3	ENSMUSG00000038916	67412
DE.hippo.Age8	0.0134396	hippo	Age8	2866	0.996272	0.329391	0.621291	NA	NA	NA	NA	NA	NA	NA	Soga3	Protein SOGA3	Q6NZL0	Soga3	Soga3	ENSMUSG00000038916	67412
DE.hippo.Age2	0.00593936	hippo	Age2	1426	0.426136	0.673928	0.980766	NA	NA	NA	NA	NA	NA	NA	Sod2	Superoxide dismutase [Mn], mitochondrial	P09671	Sod2	Sod2	ENSMUSG00000006818	20656
DE.hippo.Age5	-0.012987	hippo	Age5	1426	-1.06682	0.293333	0.999919	NA	NA	NA	NA	NA	NA	NA	Sod2	Superoxide dismutase [Mn], mitochondrial	P09671	Sod2	Sod2	ENSMUSG00000006818	20656
DE.hippo.Age8	0.0128334	hippo	Age8	1426	1.03462	0.311505	0.605487	NA	NA	NA	NA	NA	NA	NA	Sod2	Superoxide dismutase [Mn], mitochondrial	P09671	Sod2	Sod2	ENSMUSG00000006818	20656
DE.hippo.Age2	-0.0437109	hippo	Age2	1410	-2.05454	0.0513284	0.435762	NA	NA	NA	NA	NA	NA	NA	Sod1	Superoxide dismutase [Cu-Zn]	P08228	Sod1	Sod1	ENSMUSG00000022982	20655
DE.hippo.Age5	0.0425292	hippo	Age5	1410	3.03882	0.00446488	0.153442	NA	NA	NA	NA	NA	NA	NA	Sod1	Superoxide dismutase [Cu-Zn]	P08228	Sod1	Sod1	ENSMUSG00000022982	20655
DE.hippo.Age8	0.0530885	hippo	Age8	1410	4.42879	0.000189789	0.00289406	NA	NA	NA	NA	NA	NA	NA	Sod1	Superoxide dismutase [Cu-Zn]	P08228	Sod1	Sod1	ENSMUSG00000022982	20655
DE.hippo.Age2	-0.0147011	hippo	Age2	2894	-0.519018	0.608653	0.966363	NA	NA	NA	NA	NA	NA	NA	Snx6	Sorting nexin-6;Sorting nexin-6, N-terminally processed	Q6P8X1	Snx6	Snx6	ENSMUSG00000005656	72183
DE.hippo.Age5	0.0182563	hippo	Age5	2894	1.04852	0.301567	0.999919	NA	NA	NA	NA	NA	NA	NA	Snx6	Sorting nexin-6;Sorting nexin-6, N-terminally processed	Q6P8X1	Snx6	Snx6	ENSMUSG00000005656	72183
DE.hippo.Age8	0.0361101	hippo	Age8	2894	1.47099	0.154723	0.392692	NA	NA	NA	NA	NA	NA	NA	Snx6	Sorting nexin-6;Sorting nexin-6, N-terminally processed	Q6P8X1	Snx6	Snx6	ENSMUSG00000005656	72183
DE.hippo.Age2	-0.0218388	hippo	Age2	4556	-1.14385	0.264325	0.798443	NA	NA	NA	NA	NA	NA	NA	Snx5	Sorting nexin-5	Q9D8U8	Snx5	Snx5	ENSMUSG00000027423	69178
DE.hippo.Age5	0.00419936	hippo	Age5	4556	0.24289	0.809505	0.999919	NA	NA	NA	NA	NA	NA	NA	Snx5	Sorting nexin-5	Q9D8U8	Snx5	Snx5	ENSMUSG00000027423	69178
DE.hippo.Age8	0.000587671	hippo	Age8	4556	0.0330936	0.973883	0.993731	NA	NA	NA	NA	NA	NA	NA	Snx5	Sorting nexin-5	Q9D8U8	Snx5	Snx5	ENSMUSG00000027423	69178
DE.hippo.Age2	-0.00235767	hippo	Age2	3971	-0.102117	0.91954	0.997798	NA	NA	NA	NA	NA	NA	NA	Snx4	Sorting nexin-4	Q91YJ2	Snx4	Snx4	ENSMUSG00000022808	69150
DE.hippo.Age5	0.0145323	hippo	Age5	3971	0.769436	0.446781	0.999919	NA	NA	NA	NA	NA	NA	NA	Snx4	Sorting nexin-4	Q91YJ2	Snx4	Snx4	ENSMUSG00000022808	69150
DE.hippo.Age8	0.0555161	hippo	Age8	3971	2.68341	0.0132075	0.0697527	NA	NA	NA	NA	NA	NA	NA	Snx4	Sorting nexin-4	Q91YJ2	Snx4	Snx4	ENSMUSG00000022808	69150
DE.hippo.Age5	0.00848027	hippo	Age5	3157	0.0237815	0.981184	0.999919	NA	NA	NA	NA	NA	NA	NA	Snx32	Sorting nexin-32	Q80ZJ7	Snx32	Snx32	ENSMUSG00000056185	225861
DE.hippo.Age2	-0.0568047	hippo	Age2	3545	-0.736081	0.470122	0.935622	NA	NA	NA	NA	NA	NA	NA	Snx30	Sorting nexin-30	Q8CE50	Snx30	Snx30	ENSMUSG00000028385	209131
DE.hippo.Age5	0.0460368	hippo	Age5	3545	0.325466	0.747008	0.999919	NA	NA	NA	NA	NA	NA	NA	Snx30	Sorting nexin-30	Q8CE50	Snx30	Snx30	ENSMUSG00000028385	209131
DE.hippo.Age8	0.0715881	hippo	Age8	3545	0.805568	0.429868	0.718744	NA	NA	NA	NA	NA	NA	NA	Snx30	Sorting nexin-30	Q8CE50	Snx30	Snx30	ENSMUSG00000028385	209131
DE.hippo.Age2	-0.012172	hippo	Age2	3011	-0.403465	0.690293	0.982634	NA	NA	NA	NA	NA	NA	NA	Snx3	Sorting nexin-3	D3Z6Z0;D3Z789;O70492;Q78ZM0	Snx3	Snx3	ENSMUSG00000019804	54198
DE.hippo.Age5	0.0550974	hippo	Age5	3011	2.7517	0.00931696	0.241169	NA	NA	NA	NA	NA	NA	NA	Snx3	Sorting nexin-3	D3Z6Z0;D3Z789;O70492;Q78ZM0	Snx3	Snx3	ENSMUSG00000019804	54198
DE.hippo.Age8	0.0520186	hippo	Age8	3011	1.54217	0.136557	0.36242	NA	NA	NA	NA	NA	NA	NA	Snx3	Sorting nexin-3	D3Z6Z0;D3Z789;O70492;Q78ZM0	Snx3	Snx3	ENSMUSG00000019804	54198
DE.hippo.Age2	0.000775145	hippo	Age2	2420	0.055799	0.955979	0.998259	NA	NA	NA	NA	NA	NA	NA	Snx27	Sorting nexin-27	E9PW30;Q3UHD6;Q3UHD6-2	Cytip;Snx27	Snx27	ENSMUSG00000026832;ENSMUSG00000028136	227929;76742
DE.hippo.Age5	0.0251672	hippo	Age5	2420	1.99584	0.0537557	0.607773	NA	NA	NA	NA	NA	NA	NA	Snx27	Sorting nexin-27	E9PW30;Q3UHD6;Q3UHD6-2	Cytip;Snx27	Snx27	ENSMUSG00000026832;ENSMUSG00000028136	227929;76742
DE.hippo.Age8	0.00991988	hippo	Age8	2420	0.795392	0.434444	0.721039	NA	NA	NA	NA	NA	NA	NA	Snx27	Sorting nexin-27	E9PW30;Q3UHD6;Q3UHD6-2	Cytip;Snx27	Snx27	ENSMUSG00000026832;ENSMUSG00000028136	227929;76742
DE.hippo.Age2	-0.0132223	hippo	Age2	4341	-0.519093	0.608602	0.966363	NA	NA	NA	NA	NA	NA	NA	Snx2	Sorting nexin-2	Q9CWK8	Snx2	Snx2	ENSMUSG00000034484	67804
DE.hippo.Age5	-0.000471409	hippo	Age5	4341	-0.0313144	0.975196	0.999919	NA	NA	NA	NA	NA	NA	NA	Snx2	Sorting nexin-2	Q9CWK8	Snx2	Snx2	ENSMUSG00000034484	67804
DE.hippo.Age8	0.00173943	hippo	Age8	4341	0.089788	0.929226	0.984527	NA	NA	NA	NA	NA	NA	NA	Snx2	Sorting nexin-2	Q9CWK8	Snx2	Snx2	ENSMUSG00000034484	67804
DE.hippo.Age2	0.0966969	hippo	Age2	3395	0.850628	0.405432	0.906016	NA	NA	NA	NA	NA	NA	NA	Snx17	Sorting nexin-17	D3Z7S9;Q8BVL3	Snx17	Snx17	ENSMUSG00000029146	266781
DE.hippo.Age2	0.0743914	hippo	Age2	2322	2.02314	0.0547019	0.447743	NA	NA	NA	NA	NA	NA	NA	Snx12	Sorting nexin-12	O70493;Q3TGS7;Q3V2H3;Q6ZWQ5	Snx12	Snx12	ENSMUSG00000046032	55988
DE.hippo.Age5	0.0243193	hippo	Age5	2322	0.890777	0.379114	0.999919	NA	NA	NA	NA	NA	NA	NA	Snx12	Sorting nexin-12	O70493;Q3TGS7;Q3V2H3;Q6ZWQ5	Snx12	Snx12	ENSMUSG00000046032	55988
DE.hippo.Age8	0.0562194	hippo	Age8	2322	2.14233	0.0428799	0.162563	NA	NA	NA	NA	NA	NA	NA	Snx12	Sorting nexin-12	O70493;Q3TGS7;Q3V2H3;Q6ZWQ5	Snx12	Snx12	ENSMUSG00000046032	55988
DE.hippo.Age2	0.111838	hippo	Age2	2865	2.29833	0.0308626	0.357599	NA	NA	NA	NA	NA	NA	NA	Snx1	Sorting nexin-1	Q6NZD2;Q9WV80	Snx1	Snx1	ENSMUSG00000032382	56440
DE.hippo.Age5	9.12e-05	hippo	Age5	2865	0.00362757	0.997126	0.999919	NA	NA	NA	NA	NA	NA	NA	Snx1	Sorting nexin-1	Q6NZD2;Q9WV80	Snx1	Snx1	ENSMUSG00000032382	56440
DE.hippo.Age8	0.032674	hippo	Age8	2865	1.90694	0.0689795	0.229395	NA	NA	NA	NA	NA	NA	NA	Snx1	Sorting nexin-1	Q6NZD2;Q9WV80	Snx1	Snx1	ENSMUSG00000032382	56440
DE.hippo.Age8	0.0704577	hippo	Age8	4328	0.597838	0.55731	0.821299	NA	NA	NA	NA	NA	NA	NA	Snw1	SNW domain-containing protein 1	Q9CSN1	Snw1	Snw1	ENSMUSG00000021039	66354
DE.hippo.Age2	0.0394787	hippo	Age2	4441	0.195995	0.846317	0.993941	NA	NA	NA	NA	NA	NA	NA	Nhp2l1	NHP2-like protein 1;NHP2-like protein 1, N-terminally processed	Q9D0T1	Nhp2l1;Snu13	Snu13	ENSMUSG00000063480	20826
DE.hippo.Age5	0.0205169	hippo	Age5	4441	0.122053	0.903553	0.999919	NA	NA	NA	NA	NA	NA	NA	Nhp2l1	NHP2-like protein 1;NHP2-like protein 1, N-terminally processed	Q9D0T1	Nhp2l1;Snu13	Snu13	ENSMUSG00000063480	20826
DE.hippo.Age8	0.113821	hippo	Age8	4441	0.473148	0.64094	0.880615	NA	NA	NA	NA	NA	NA	NA	Nhp2l1	NHP2-like protein 1;NHP2-like protein 1, N-terminally processed	Q9D0T1	Nhp2l1;Snu13	Snu13	ENSMUSG00000063480	20826
DE.hippo.Age2	0.0195167	hippo	Age2	4130	0.203107	0.840897	0.992246	NA	NA	NA	NA	NA	NA	NA	Sntb1	Beta-1-syntrophin	Q99L88;Q99L88-2	Sntb1	Sntb1	ENSMUSG00000060429	20649
DE.hippo.Age8	0.0850382	hippo	Age8	4130	1.36433	0.187464	0.443232	NA	NA	NA	NA	NA	NA	NA	Sntb1	Beta-1-syntrophin	Q99L88;Q99L88-2	Sntb1	Sntb1	ENSMUSG00000060429	20649
DE.hippo.Age2	0.124868	hippo	Age2	113	2.31915	0.0295172	0.35053	NA	NA	NA	NA	NA	NA	NA	Snta1	Alpha-1-syntrophin	A2AKD7;Q61234	Snta1	Snta1	ENSMUSG00000027488	20648
DE.hippo.Age5	-0.0407054	hippo	Age5	113	-1.17382	0.248371	0.999919	NA	NA	NA	NA	NA	NA	NA	Snta1	Alpha-1-syntrophin	A2AKD7;Q61234	Snta1	Snta1	ENSMUSG00000027488	20648
DE.hippo.Age8	-0.00299696	hippo	Age8	113	-0.0824635	0.934985	0.985238	NA	NA	NA	NA	NA	NA	NA	Snta1	Alpha-1-syntrophin	A2AKD7;Q61234	Snta1	Snta1	ENSMUSG00000027488	20648
DE.hippo.Age2	0.136808	hippo	Age2	1601	3.72853	0.00108588	0.0770976	NA	NA	NA	NA	NA	NA	NA	Snrpb;Snrpn	Small nuclear ribonucleoprotein-associated protein B;Small nuclear ribonucleoprotein-associated protein N	P27048;P63163	Snrpb;Snrpn	Snrpn	ENSMUSG00000027404;ENSMUSG00000102252	20638;20646
DE.hippo.Age5	-0.0325103	hippo	Age5	1601	-1.22902	0.227241	0.99763	NA	NA	NA	NA	NA	NA	NA	Snrpb;Snrpn	Small nuclear ribonucleoprotein-associated protein B;Small nuclear ribonucleoprotein-associated protein N	P27048;P63163	Snrpb;Snrpn	Snrpn	ENSMUSG00000027404;ENSMUSG00000102252	20638;20646
DE.hippo.Age8	-0.00601443	hippo	Age8	1601	-0.214654	0.831912	0.956139	NA	NA	NA	NA	NA	NA	NA	Snrpb;Snrpn	Small nuclear ribonucleoprotein-associated protein B;Small nuclear ribonucleoprotein-associated protein N	P27048;P63163	Snrpb;Snrpn	Snrpn	ENSMUSG00000027404;ENSMUSG00000102252	20638;20646
DE.hippo.Age2	-0.00251422	hippo	Age2	1980	-0.032264	0.974537	0.998259	NA	NA	NA	NA	NA	NA	NA	Snrpg	Small nuclear ribonucleoprotein G	P62309	Gm8186;Snrpg	Snrpg	ENSMUSG00000049124;ENSMUSG00000057278	666609;68011
DE.hippo.Age5	0.0215283	hippo	Age5	1980	0.43001	0.669816	0.999919	NA	NA	NA	NA	NA	NA	NA	Snrpg	Small nuclear ribonucleoprotein G	P62309	Gm8186;Snrpg	Snrpg	ENSMUSG00000049124;ENSMUSG00000057278	666609;68011
DE.hippo.Age8	0.0254725	hippo	Age8	1980	0.75887	0.455568	0.740954	NA	NA	NA	NA	NA	NA	NA	Snrpg	Small nuclear ribonucleoprotein G	P62309	Gm8186;Snrpg	Snrpg	ENSMUSG00000049124;ENSMUSG00000057278	666609;68011
DE.hippo.Age2	0.00810402	hippo	Age2	1979	0.0664318	0.947602	0.998259	NA	NA	NA	NA	NA	NA	NA	Snrpf	Small nuclear ribonucleoprotein F	P62307	Snrpf	Snrpf	ENSMUSG00000020018	69878
DE.hippo.Age5	0.0441951	hippo	Age5	1979	0.3773	0.708288	0.999919	NA	NA	NA	NA	NA	NA	NA	Snrpf	Small nuclear ribonucleoprotein F	P62307	Snrpf	Snrpf	ENSMUSG00000020018	69878
DE.hippo.Age8	0.0319023	hippo	Age8	1979	0.296651	0.769371	0.932079	NA	NA	NA	NA	NA	NA	NA	Snrpf	Small nuclear ribonucleoprotein F	P62307	Snrpf	Snrpf	ENSMUSG00000020018	69878
DE.hippo.Age2	-0.0714399	hippo	Age2	686	-0.586976	0.563128	0.954858	NA	NA	NA	NA	NA	NA	NA	Snrpe	Small nuclear ribonucleoprotein E	E9Q0W8;E9Q4F4;P62305	Snrpe	Snrpe	ENSMUSG00000090553	20643
DE.hippo.Age5	-0.10682	hippo	Age5	686	-1.47115	0.150158	0.89095	NA	NA	NA	NA	NA	NA	NA	Snrpe	Small nuclear ribonucleoprotein E	E9Q0W8;E9Q4F4;P62305	Snrpe	Snrpe	ENSMUSG00000090553	20643
DE.hippo.Age8	-0.177229	hippo	Age8	686	-2.63458	0.0147501	0.0758043	NA	NA	NA	NA	NA	NA	NA	Snrpe	Small nuclear ribonucleoprotein E	E9Q0W8;E9Q4F4;P62305	Snrpe	Snrpe	ENSMUSG00000090553	20643
DE.hippo.Age2	-0.0149383	hippo	Age2	1983	-0.975189	0.339504	0.858275	NA	NA	NA	NA	NA	NA	NA	Snrpd3	Small nuclear ribonucleoprotein Sm D3	P62320	Snrpd3	Snrpd3	ENSMUSG00000020180	67332
DE.hippo.Age5	0.0112162	hippo	Age5	1983	0.665622	0.510003	0.999919	NA	NA	NA	NA	NA	NA	NA	Snrpd3	Small nuclear ribonucleoprotein Sm D3	P62320	Snrpd3	Snrpd3	ENSMUSG00000020180	67332
DE.hippo.Age8	0.0162473	hippo	Age8	1983	0.686988	0.498897	0.774578	NA	NA	NA	NA	NA	NA	NA	Snrpd3	Small nuclear ribonucleoprotein Sm D3	P62320	Snrpd3	Snrpd3	ENSMUSG00000020180	67332
DE.hippo.Age2	0.00492543	hippo	Age2	1982	0.13234	0.895854	0.997798	NA	NA	NA	NA	NA	NA	NA	Gm5449;Snrpd2	Small nuclear ribonucleoprotein Sm D2	D3Z5N9;P62317	Gm5449;Snrpd2	Snrpd2	ENSMUSG00000040824;ENSMUSG00000063166	107686;432760
DE.hippo.Age5	0.0459172	hippo	Age5	1982	1.52731	0.135646	0.858788	NA	NA	NA	NA	NA	NA	NA	Gm5449;Snrpd2	Small nuclear ribonucleoprotein Sm D2	D3Z5N9;P62317	Gm5449;Snrpd2	Snrpd2	ENSMUSG00000040824;ENSMUSG00000063166	107686;432760
DE.hippo.Age8	-0.00316028	hippo	Age8	1982	-0.111323	0.912317	0.98116	NA	NA	NA	NA	NA	NA	NA	Gm5449;Snrpd2	Small nuclear ribonucleoprotein Sm D2	D3Z5N9;P62317	Gm5449;Snrpd2	Snrpd2	ENSMUSG00000040824;ENSMUSG00000063166	107686;432760
DE.hippo.Age2	-0.0320826	hippo	Age2	1981	-0.882153	0.386723	0.890213	NA	NA	NA	NA	NA	NA	NA	Snrpd1	Small nuclear ribonucleoprotein Sm D1	P62315	Snrpd1	Snrpd1	ENSMUSG00000002477	20641
DE.hippo.Age5	-0.25251	hippo	Age5	1981	-6.54052	1.49e-07	0.000103333	NA	NA	NA	NA	NA	NA	NA	Snrpd1	Small nuclear ribonucleoprotein Sm D1	P62315	Snrpd1	Snrpd1	ENSMUSG00000002477	20641
DE.hippo.Age8	-0.222603	hippo	Age8	1981	-2.69217	0.0129475	0.0686026	NA	NA	NA	NA	NA	NA	NA	Snrpd1	Small nuclear ribonucleoprotein Sm D1	P62315	Snrpd1	Snrpd1	ENSMUSG00000002477	20641
DE.hippo.Age5	0.0302007	hippo	Age5	2739	0.293824	0.770844	0.999919	NA	NA	NA	NA	NA	NA	NA	Snrpc	U1 small nuclear ribonucleoprotein C	Q62241	Snrpc	Snrpc	ENSMUSG00000024217	20630
DE.hippo.Age2	0.136808	hippo	Age2	1601	3.72853	0.00108588	0.0770976	NA	NA	NA	NA	NA	NA	NA	Snrpb;Snrpn	Small nuclear ribonucleoprotein-associated protein B;Small nuclear ribonucleoprotein-associated protein N	P27048;P63163	Snrpb;Snrpn	Snrpb	ENSMUSG00000027404;ENSMUSG00000102252	20638;20646
DE.hippo.Age5	-0.0325103	hippo	Age5	1601	-1.22902	0.227241	0.99763	NA	NA	NA	NA	NA	NA	NA	Snrpb;Snrpn	Small nuclear ribonucleoprotein-associated protein B;Small nuclear ribonucleoprotein-associated protein N	P27048;P63163	Snrpb;Snrpn	Snrpb	ENSMUSG00000027404;ENSMUSG00000102252	20638;20646
DE.hippo.Age8	-0.00601443	hippo	Age8	1601	-0.214654	0.831912	0.956139	NA	NA	NA	NA	NA	NA	NA	Snrpb;Snrpn	Small nuclear ribonucleoprotein-associated protein B;Small nuclear ribonucleoprotein-associated protein N	P27048;P63163	Snrpb;Snrpn	Snrpb	ENSMUSG00000027404;ENSMUSG00000102252	20638;20646
DE.hippo.Age2	-0.0335321	hippo	Age2	1876	-0.322676	0.749953	0.985225	NA	NA	NA	NA	NA	NA	NA	Snrpa1	U2 small nuclear ribonucleoprotein A	G5E883;P57784	Snrpa1	Snrpa1	ENSMUSG00000030512	68981
DE.hippo.Age5	-0.0936458	hippo	Age5	1876	-0.688596	0.495736	0.999919	NA	NA	NA	NA	NA	NA	NA	Snrpa1	U2 small nuclear ribonucleoprotein A	G5E883;P57784	Snrpa1	Snrpa1	ENSMUSG00000030512	68981
DE.hippo.Age8	-0.00869403	hippo	Age8	1876	-0.10308	0.918785	0.982312	NA	NA	NA	NA	NA	NA	NA	Snrpa1	U2 small nuclear ribonucleoprotein A	G5E883;P57784	Snrpa1	Snrpa1	ENSMUSG00000030512	68981
DE.hippo.Age5	0.170268	hippo	Age5	2736	0.781025	0.440692	0.999919	NA	NA	NA	NA	NA	NA	NA	Snrpa	U1 small nuclear ribonucleoprotein A	D3Z0S6;Q62189	Snrpa	Snrpa	ENSMUSG00000061479	53607
DE.hippo.Age8	-0.045017	hippo	Age8	2736	-0.22247	0.825981	0.954134	NA	NA	NA	NA	NA	NA	NA	Snrpa	U1 small nuclear ribonucleoprotein A	D3Z0S6;Q62189	Snrpa	Snrpa	ENSMUSG00000061479	53607
DE.hippo.Age2	-0.00195892	hippo	Age2	2749	-0.0903948	0.928748	0.997798	NA	NA	NA	NA	NA	NA	NA	Snrnp70	U1 small nuclear ribonucleoprotein 70 kDa	Q62376;Q62376-2	Snrnp70	Snrnp70	ENSMUSG00000063511	20637
DE.hippo.Age5	-0.0022636	hippo	Age5	2749	-0.10245	0.918982	0.999919	NA	NA	NA	NA	NA	NA	NA	Snrnp70	U1 small nuclear ribonucleoprotein 70 kDa	Q62376;Q62376-2	Snrnp70	Snrnp70	ENSMUSG00000063511	20637
DE.hippo.Age8	0.0038125	hippo	Age8	2749	0.172363	0.864646	0.964693	NA	NA	NA	NA	NA	NA	NA	Snrnp70	U1 small nuclear ribonucleoprotein 70 kDa	Q62376;Q62376-2	Snrnp70	Snrnp70	ENSMUSG00000063511	20637
DE.hippo.Age2	-0.043198	hippo	Age2	2925	-0.237238	0.814744	0.989426	NA	NA	NA	NA	NA	NA	NA	Snrnp40	U5 small nuclear ribonucleoprotein 40 kDa protein	Q6PE01	Snrnp40	Snrnp40	ENSMUSG00000074088	66585
DE.hippo.Age5	0.102492	hippo	Age5	2925	0.684527	0.498268	0.999919	NA	NA	NA	NA	NA	NA	NA	Snrnp40	U5 small nuclear ribonucleoprotein 40 kDa protein	Q6PE01	Snrnp40	Snrnp40	ENSMUSG00000074088	66585
DE.hippo.Age8	0.280723	hippo	Age8	2925	1.56907	0.132154	0.354448	NA	NA	NA	NA	NA	NA	NA	Snrnp40	U5 small nuclear ribonucleoprotein 40 kDa protein	Q6PE01	Snrnp40	Snrnp40	ENSMUSG00000074088	66585
DE.hippo.Age2	0.0593604	hippo	Age2	2879	1.8089	0.0834169	0.521278	NA	NA	NA	NA	NA	NA	NA	Snrnp200	U5 small nuclear ribonucleoprotein 200 kDa helicase	Q6P4T2	Snrnp200	Snrnp200	ENSMUSG00000003660	320632
DE.hippo.Age5	0.0292559	hippo	Age5	2879	1.37413	0.178112	0.939114	NA	NA	NA	NA	NA	NA	NA	Snrnp200	U5 small nuclear ribonucleoprotein 200 kDa helicase	Q6P4T2	Snrnp200	Snrnp200	ENSMUSG00000003660	320632
DE.hippo.Age8	-0.0112785	hippo	Age8	2879	-0.414567	0.682265	0.896932	NA	NA	NA	NA	NA	NA	NA	Snrnp200	U5 small nuclear ribonucleoprotein 200 kDa helicase	Q6P4T2	Snrnp200	Snrnp200	ENSMUSG00000003660	320632
DE.hippo.Age2	0.0202117	hippo	Age2	3086	0.697581	0.492357	0.938493	NA	NA	NA	NA	NA	NA	NA	Snph	Syntaphilin	Q80U23;Q80U23-2;Q80U23-3	Snph;Sybu	Snph	ENSMUSG00000022340;ENSMUSG00000027457	241727;319613
DE.hippo.Age5	0.0270294	hippo	Age5	3086	1.35209	0.184994	0.944138	NA	NA	NA	NA	NA	NA	NA	Snph	Syntaphilin	Q80U23;Q80U23-2;Q80U23-3	Snph;Sybu	Snph	ENSMUSG00000022340;ENSMUSG00000027457	241727;319613
DE.hippo.Age8	-0.0131133	hippo	Age8	3086	-0.527902	0.602578	0.854288	NA	NA	NA	NA	NA	NA	NA	Snph	Syntaphilin	Q80U23;Q80U23-2;Q80U23-3	Snph;Sybu	Snph	ENSMUSG00000022340;ENSMUSG00000027457	241727;319613
DE.hippo.Age2	0.0124626	hippo	Age2	3007	0.963346	0.345286	0.861678	NA	NA	NA	NA	NA	NA	NA	Snd1	Staphylococcal nuclease domain-containing protein 1	Q78PY7	Snd1	Snd1	ENSMUSG00000001424	56463
DE.hippo.Age5	0.0209066	hippo	Age5	3007	1.86464	0.070611	0.646677	NA	NA	NA	NA	NA	NA	NA	Snd1	Staphylococcal nuclease domain-containing protein 1	Q78PY7	Snd1	Snd1	ENSMUSG00000001424	56463
DE.hippo.Age8	0.00946505	hippo	Age8	3007	0.840577	0.40916	0.702569	NA	NA	NA	NA	NA	NA	NA	Snd1	Staphylococcal nuclease domain-containing protein 1	Q78PY7	Snd1	Snd1	ENSMUSG00000001424	56463
DE.hippo.Age2	-0.0414196	hippo	Age2	5011	-0.462496	0.648426	0.974473	NA	NA	NA	NA	NA	NA	NA	Sncg	Gamma-synuclein	Q9Z0F7	Sncg	Sncg	ENSMUSG00000023064	20618
DE.hippo.Age5	0.0452844	hippo	Age5	5011	0.466969	0.644397	0.999919	NA	NA	NA	NA	NA	NA	NA	Sncg	Gamma-synuclein	Q9Z0F7	Sncg	Sncg	ENSMUSG00000023064	20618
DE.hippo.Age8	-0.041612	hippo	Age8	5011	-0.391682	0.699839	0.905608	NA	NA	NA	NA	NA	NA	NA	Sncg	Gamma-synuclein	Q9Z0F7	Sncg	Sncg	ENSMUSG00000023064	20618
DE.hippo.Age2	-0.017103	hippo	Age2	4002	-0.396379	0.69544	0.982634	NA	NA	NA	NA	NA	NA	NA	Sncb	Beta-synuclein	Q91ZZ3	Sncb	Sncb	ENSMUSG00000034891	104069
DE.hippo.Age5	-0.0130806	hippo	Age5	4002	-0.523687	0.603787	0.999919	NA	NA	NA	NA	NA	NA	NA	Sncb	Beta-synuclein	Q91ZZ3	Sncb	Sncb	ENSMUSG00000034891	104069
DE.hippo.Age8	0.0381316	hippo	Age8	4002	1.44448	0.161968	0.404671	NA	NA	NA	NA	NA	NA	NA	Sncb	Beta-synuclein	Q91ZZ3	Sncb	Sncb	ENSMUSG00000034891	104069
DE.hippo.Age2	-0.0148277	hippo	Age2	1249	-0.785364	0.44017	0.924966	NA	NA	NA	NA	NA	NA	NA	Snca	Alpha-synuclein	O55042;O55042-2	Snca	Snca	ENSMUSG00000025889	20617
DE.hippo.Age5	-0.0232487	hippo	Age5	1249	-1.54935	0.130267	0.854658	NA	NA	NA	NA	NA	NA	NA	Snca	Alpha-synuclein	O55042;O55042-2	Snca	Snca	ENSMUSG00000025889	20617
DE.hippo.Age8	0.0258498	hippo	Age8	1249	1.27878	0.213613	0.481149	NA	NA	NA	NA	NA	NA	NA	Snca	Alpha-synuclein	O55042;O55042-2	Snca	Snca	ENSMUSG00000025889	20617
DE.hippo.Age2	-0.0733795	hippo	Age2	5059	-0.309716	0.759941	0.985225	NA	NA	NA	NA	NA	NA	NA	Snapin	SNARE-associated protein Snapin	Q9Z266	Snapin	Snapin	ENSMUSG00000001018	20615
DE.hippo.Age5	0.0417557	hippo	Age5	5059	0.19605	0.845846	0.999919	NA	NA	NA	NA	NA	NA	NA	Snapin	SNARE-associated protein Snapin	Q9Z266	Snapin	Snapin	ENSMUSG00000001018	20615
DE.hippo.Age2	0.0225793	hippo	Age2	2691	2.20139	0.0378944	0.384358	NA	NA	NA	NA	NA	NA	NA	Snap91	Clathrin coat assembly protein AP180	E9Q9A3;E9QLK9;E9QQ05;Q3TWS4;Q61548;Q61548-2;Q61548-3	Snap91	Snap91	ENSMUSG00000033419	20616
DE.hippo.Age5	-0.00654541	hippo	Age5	2691	-0.571944	0.571004	0.999919	NA	NA	NA	NA	NA	NA	NA	Snap91	Clathrin coat assembly protein AP180	E9Q9A3;E9QLK9;E9QQ05;Q3TWS4;Q61548;Q61548-2;Q61548-3	Snap91	Snap91	ENSMUSG00000033419	20616
DE.hippo.Age8	0.0200266	hippo	Age8	2691	1.65885	0.1106	0.314561	NA	NA	NA	NA	NA	NA	NA	Snap91	Clathrin coat assembly protein AP180	E9Q9A3;E9QLK9;E9QQ05;Q3TWS4;Q61548;Q61548-2;Q61548-3	Snap91	Snap91	ENSMUSG00000033419	20616
DE.hippo.Age2	0.000137829	hippo	Age2	3783	0.00916342	0.992767	0.998452	NA	NA	NA	NA	NA	NA	NA	Snap47	Synaptosomal-associated protein 47	B2FDF6;Q8R570;Q8R570-2	Snap47	Snap47	ENSMUSG00000009894	67826
DE.hippo.Age5	0.00447007	hippo	Age5	3783	0.330345	0.743103	0.999919	NA	NA	NA	NA	NA	NA	NA	Snap47	Synaptosomal-associated protein 47	B2FDF6;Q8R570;Q8R570-2	Snap47	Snap47	ENSMUSG00000009894	67826
DE.hippo.Age8	0.0301993	hippo	Age8	3783	2.75272	0.0112773	0.0618494	NA	NA	NA	NA	NA	NA	NA	Snap47	Synaptosomal-associated protein 47	B2FDF6;Q8R570;Q8R570-2	Snap47	Snap47	ENSMUSG00000009894	67826
DE.hippo.Age2	-0.0314034	hippo	Age2	4692	-0.503841	0.619114	0.967431	NA	NA	NA	NA	NA	NA	NA	Snap29	Synaptosomal-associated protein 29	Q9ERB0	Snap29	Snap29	ENSMUSG00000022765	67474
DE.hippo.Age5	-0.00573601	hippo	Age5	4692	-0.187948	0.852	0.999919	NA	NA	NA	NA	NA	NA	NA	Snap29	Synaptosomal-associated protein 29	Q9ERB0	Snap29	Snap29	ENSMUSG00000022765	67474
DE.hippo.Age8	0.00968391	hippo	Age8	4692	0.223693	0.824954	0.953541	NA	NA	NA	NA	NA	NA	NA	Snap29	Synaptosomal-associated protein 29	Q9ERB0	Snap29	Snap29	ENSMUSG00000022765	67474
DE.hippo.Age2	-0.0411281	hippo	Age2	1920	-2.40433	0.0245549	0.312331	NA	NA	NA	NA	NA	NA	NA	Snap25	Synaptosomal-associated protein 25	P60879	Snap25	Snap25	ENSMUSG00000027273	20614
DE.hippo.Age2	0.0479379	hippo	Age2	1921	0.352978	0.727753	0.985225	NA	NA	NA	NA	NA	NA	NA	Snap25	Synaptosomal-associated protein 25	P60879-2	Snap25	Snap25	ENSMUSG00000027273	20614
DE.hippo.Age5	0.0127008	hippo	Age5	1920	1.22782	0.227685	0.99763	NA	NA	NA	NA	NA	NA	NA	Snap25	Synaptosomal-associated protein 25	P60879	Snap25	Snap25	ENSMUSG00000027273	20614
DE.hippo.Age5	-0.0738188	hippo	Age5	1921	-0.496065	0.623031	0.999919	NA	NA	NA	NA	NA	NA	NA	Snap25	Synaptosomal-associated protein 25	P60879-2	Snap25	Snap25	ENSMUSG00000027273	20614
DE.hippo.Age8	0.0160875	hippo	Age8	1920	1.28478	0.211542	0.478378	NA	NA	NA	NA	NA	NA	NA	Snap25	Synaptosomal-associated protein 25	P60879	Snap25	Snap25	ENSMUSG00000027273	20614
DE.hippo.Age8	0.0835172	hippo	Age8	1921	0.811284	0.425444	0.715239	NA	NA	NA	NA	NA	NA	NA	Snap25	Synaptosomal-associated protein 25	P60879-2	Snap25	Snap25	ENSMUSG00000027273	20614
DE.hippo.Age5	0.0409008	hippo	Age5	1151	0.49521	0.624302	0.999919	NA	NA	NA	NA	NA	NA	NA	Snap23	Synaptosomal-associated protein 23;Synaptosomal-associated protein	B0R029;B0R030;E9Q8A1;O09044;Q9D3L3	Snap23	Snap23	ENSMUSG00000027287	20619
DE.hippo.Age5	-0.00233451	hippo	Age5	2364	-0.0128798	0.989812	0.999919	NA	NA	NA	NA	NA	NA	NA	Smyd5	SET and MYND domain-containing protein 5	Q3TYX3	Smyd5	Smyd5	ENSMUSG00000033706	232187
DE.hippo.Age2	0.00680385	hippo	Age2	607	0.31099	0.758579	0.985225	NA	NA	NA	NA	NA	NA	NA	Nedd4l	E3 ubiquitin-protein ligase NEDD4-like;E3 ubiquitin-protein ligase	E9PXB7;G3X9H8;Q8CFI0;Q8CFI0-2;Q8CFI0-3	Nedd4l;Smurf2	Smurf2	ENSMUSG00000018363;ENSMUSG00000024589	66313;83814
DE.hippo.Age5	-0.01215	hippo	Age5	607	-0.700279	0.488369	0.999919	NA	NA	NA	NA	NA	NA	NA	Nedd4l	E3 ubiquitin-protein ligase NEDD4-like;E3 ubiquitin-protein ligase	E9PXB7;G3X9H8;Q8CFI0;Q8CFI0-2;Q8CFI0-3	Nedd4l;Smurf2	Smurf2	ENSMUSG00000018363;ENSMUSG00000024589	66313;83814
DE.hippo.Age8	1.33e-05	hippo	Age8	607	0.00064727	0.999489	0.999797	NA	NA	NA	NA	NA	NA	NA	Nedd4l	E3 ubiquitin-protein ligase NEDD4-like;E3 ubiquitin-protein ligase	E9PXB7;G3X9H8;Q8CFI0;Q8CFI0-2;Q8CFI0-3	Nedd4l;Smurf2	Smurf2	ENSMUSG00000018363;ENSMUSG00000024589	66313;83814
DE.hippo.Age2	0.087142	hippo	Age2	2440	0.730478	0.473075	0.935622	NA	NA	NA	NA	NA	NA	NA	Smu1	WD40 repeat-containing protein SMU1	Q3UKJ7;Q3UKJ7-2	Smu1	Smu1	ENSMUSG00000028409	74255
DE.hippo.Age5	-0.0464874	hippo	Age5	2440	-0.266858	0.791234	0.999919	NA	NA	NA	NA	NA	NA	NA	Smu1	WD40 repeat-containing protein SMU1	Q3UKJ7;Q3UKJ7-2	Smu1	Smu1	ENSMUSG00000028409	74255
DE.hippo.Age8	0.0688926	hippo	Age8	2440	0.523369	0.6059	0.856754	NA	NA	NA	NA	NA	NA	NA	Smu1	WD40 repeat-containing protein SMU1	Q3UKJ7;Q3UKJ7-2	Smu1	Smu1	ENSMUSG00000028409	74255
DE.hippo.Age2	-0.0738497	hippo	Age2	2162	-0.741268	0.465952	0.935622	NA	NA	NA	NA	NA	NA	NA	Sms	Spermine synthase	E9PZ58;P97355	Sms	Sms	ENSMUSG00000071708	20603
DE.hippo.Age5	-0.0644109	hippo	Age5	2162	-0.454815	0.652043	0.999919	NA	NA	NA	NA	NA	NA	NA	Sms	Spermine synthase	E9PZ58;P97355	Sms	Sms	ENSMUSG00000071708	20603
DE.hippo.Age8	-0.0685581	hippo	Age8	2162	-0.609434	0.548421	0.815227	NA	NA	NA	NA	NA	NA	NA	Sms	Spermine synthase	E9PZ58;P97355	Sms	Sms	ENSMUSG00000071708	20603
DE.hippo.Age2	0.0763349	hippo	Age2	4771	1.98233	0.0593808	0.454445	NA	NA	NA	NA	NA	NA	NA	Smpd3	Sphingomyelin phosphodiesterase 3	Q9JJY3	Smpd3	Smpd3	ENSMUSG00000031906	58994
DE.hippo.Age5	-0.0449047	hippo	Age5	4771	-0.884635	0.382373	0.999919	NA	NA	NA	NA	NA	NA	NA	Smpd3	Sphingomyelin phosphodiesterase 3	Q9JJY3	Smpd3	Smpd3	ENSMUSG00000031906	58994
DE.hippo.Age8	-0.00735303	hippo	Age8	4771	-0.152272	0.880288	0.969541	NA	NA	NA	NA	NA	NA	NA	Smpd3	Sphingomyelin phosphodiesterase 3	Q9JJY3	Smpd3	Smpd3	ENSMUSG00000031906	58994
DE.hippo.Age5	-0.0224534	hippo	Age5	2240	-0.124664	0.901618	0.999919	NA	NA	NA	NA	NA	NA	NA	Smpd1	Sphingomyelin phosphodiesterase	Q04519	Smpd1	Smpd1	ENSMUSG00000037049	20597
DE.hippo.Age8	0.0904441	hippo	Age8	2240	0.59841	0.556214	0.821259	NA	NA	NA	NA	NA	NA	NA	Smpd1	Sphingomyelin phosphodiesterase	Q04519	Smpd1	Smpd1	ENSMUSG00000037049	20597
DE.hippo.Age2	0.0193697	hippo	Age2	3553	0.151402	0.881415	0.99504	NA	NA	NA	NA	NA	NA	NA	Smc4	Structural maintenance of chromosomes protein 4;Structural maintenance of chromosomes protein	E9Q2X6;Q8CG47	Smc4	Smc4	ENSMUSG00000034349	70099
DE.hippo.Age5	-0.0199631	hippo	Age5	3553	-0.150974	0.881114	0.999919	NA	NA	NA	NA	NA	NA	NA	Smc4	Structural maintenance of chromosomes protein 4;Structural maintenance of chromosomes protein	E9Q2X6;Q8CG47	Smc4	Smc4	ENSMUSG00000034349	70099
DE.hippo.Age5	-0.0966339	hippo	Age5	4334	-0.658572	0.515017	0.999919	NA	NA	NA	NA	NA	NA	NA	Smc3	Structural maintenance of chromosomes protein 3	Q9CW03	Smc3	Smc3	ENSMUSG00000024974	13006
DE.hippo.Age8	-0.0119365	hippo	Age8	4334	-0.206572	0.838411	0.958521	NA	NA	NA	NA	NA	NA	NA	Smc3	Structural maintenance of chromosomes protein 3	Q9CW03	Smc3	Smc3	ENSMUSG00000024974	13006
DE.hippo.Age2	-0.0313234	hippo	Age2	4332	-0.444281	0.661793	0.978469	NA	NA	NA	NA	NA	NA	NA	Smc1a	Structural maintenance of chromosomes protein 1A	Q9CU62	Smc1a	Smc1a	ENSMUSG00000041133	24061
DE.hippo.Age2	-0.00210027	hippo	Age2	1235	-0.0159153	0.987438	0.998259	NA	NA	NA	NA	NA	NA	NA	Smarce1	SWI/SNF-related matrix-associated actin-dependent regulator of chromatin subfamily E member 1	O54941	Smarce1	Smarce1	ENSMUSG00000037935	57376
DE.hippo.Age5	0.0517637	hippo	Age5	1235	0.524318	0.603353	0.999919	NA	NA	NA	NA	NA	NA	NA	Smarce1	SWI/SNF-related matrix-associated actin-dependent regulator of chromatin subfamily E member 1	O54941	Smarce1	Smarce1	ENSMUSG00000037935	57376
DE.hippo.Age8	0.0805429	hippo	Age8	1235	0.910101	0.37254	0.671757	NA	NA	NA	NA	NA	NA	NA	Smarce1	SWI/SNF-related matrix-associated actin-dependent regulator of chromatin subfamily E member 1	O54941	Smarce1	Smarce1	ENSMUSG00000037935	57376
DE.hippo.Age2	0.465257	hippo	Age2	2690	0.942965	0.358717	0.868049	NA	NA	NA	NA	NA	NA	NA	Smarcd1	SWI/SNF-related matrix-associated actin-dependent regulator of chromatin subfamily D member 1	Q61466;Q61466-2	Smarcd1;Smarcd2	Smarcd2	ENSMUSG00000023018;ENSMUSG00000078619	83796;83797
DE.hippo.Age2	0.465257	hippo	Age2	2690	0.942965	0.358717	0.868049	NA	NA	NA	NA	NA	NA	NA	Smarcd1	SWI/SNF-related matrix-associated actin-dependent regulator of chromatin subfamily D member 1	Q61466;Q61466-2	Smarcd1;Smarcd2	Smarcd1	ENSMUSG00000023018;ENSMUSG00000078619	83796;83797
DE.hippo.Age2	0.0247996	hippo	Age2	2434	0.426702	0.673521	0.980602	NA	NA	NA	NA	NA	NA	NA	Smarcc2	SWI/SNF complex subunit SMARCC2	Q3UID0;Q6PDG5;Q6PDG5-2	Smarcc2	Smarcc2	ENSMUSG00000025369	68094
DE.hippo.Age5	0.0766331	hippo	Age5	2434	1.43549	0.159998	0.917917	NA	NA	NA	NA	NA	NA	NA	Smarcc2	SWI/SNF complex subunit SMARCC2	Q3UID0;Q6PDG5;Q6PDG5-2	Smarcc2	Smarcc2	ENSMUSG00000025369	68094
DE.hippo.Age8	-0.0728854	hippo	Age8	2434	-1.44306	0.162363	0.405347	NA	NA	NA	NA	NA	NA	NA	Smarcc2	SWI/SNF complex subunit SMARCC2	Q3UID0;Q6PDG5;Q6PDG5-2	Smarcc2	Smarcc2	ENSMUSG00000025369	68094
DE.hippo.Age2	0.00900635	hippo	Age2	4000	0.138365	0.891255	0.997798	NA	NA	NA	NA	NA	NA	NA	Smarca5	SWI/SNF-related matrix-associated actin-dependent regulator of chromatin subfamily A member 5	Q91ZW3	Smarca5	Smarca5	ENSMUSG00000031715	93762
DE.hippo.Age5	0.0599952	hippo	Age5	4000	0.788562	0.435661	0.999919	NA	NA	NA	NA	NA	NA	NA	Smarca5	SWI/SNF-related matrix-associated actin-dependent regulator of chromatin subfamily A member 5	Q91ZW3	Smarca5	Smarca5	ENSMUSG00000031715	93762
DE.hippo.Age8	0.0411894	hippo	Age8	4000	0.631097	0.534719	0.806374	NA	NA	NA	NA	NA	NA	NA	Smarca5	SWI/SNF-related matrix-associated actin-dependent regulator of chromatin subfamily A member 5	Q91ZW3	Smarca5	Smarca5	ENSMUSG00000031715	93762
DE.hippo.Age2	0.101422	hippo	Age2	838	0.615765	0.54403	0.952124	NA	NA	NA	NA	NA	NA	NA	Smarca2	Probable global transcription activator SNF2L2	E9QAB8;F2Z4A9;H3BJK2;H3BLH0;Q6DIC0	Smarca2	Smarca2	ENSMUSG00000024921	67155
DE.hippo.Age5	-0.0153534	hippo	Age5	838	-0.0979537	0.922598	0.999919	NA	NA	NA	NA	NA	NA	NA	Smarca2	Probable global transcription activator SNF2L2	E9QAB8;F2Z4A9;H3BJK2;H3BLH0;Q6DIC0	Smarca2	Smarca2	ENSMUSG00000024921	67155
DE.hippo.Age8	0.0813595	hippo	Age8	838	0.591394	0.560228	0.82373	NA	NA	NA	NA	NA	NA	NA	Smarca2	Probable global transcription activator SNF2L2	E9QAB8;F2Z4A9;H3BJK2;H3BLH0;Q6DIC0	Smarca2	Smarca2	ENSMUSG00000024921	67155
DE.hippo.Age2	0.11941	hippo	Age2	3030	2.36703	0.0266248	0.327849	NA	NA	NA	NA	NA	NA	NA	Smap2	Stromal membrane-associated protein 2	Q7TN29;Q7TN29-2	Smap2	Smap2	ENSMUSG00000032870	69780
DE.hippo.Age5	-0.0155759	hippo	Age5	3030	-0.420885	0.676405	0.999919	NA	NA	NA	NA	NA	NA	NA	Smap2	Stromal membrane-associated protein 2	Q7TN29;Q7TN29-2	Smap2	Smap2	ENSMUSG00000032870	69780
DE.hippo.Age8	0.0846718	hippo	Age8	3030	3.37468	0.0025907	0.0206746	NA	NA	NA	NA	NA	NA	NA	Smap2	Stromal membrane-associated protein 2	Q7TN29;Q7TN29-2	Smap2	Smap2	ENSMUSG00000032870	69780
DE.hippo.Age2	0.048817	hippo	Age2	3919	1.52486	0.140782	0.635708	NA	NA	NA	NA	NA	NA	NA	Smap1	Stromal membrane-associated protein 1	D3YVX4;Q91VZ6	Smap1	Smap1	ENSMUSG00000026155	98366
DE.hippo.Age5	-0.0337132	hippo	Age5	3919	-1.40337	0.169292	0.92969	NA	NA	NA	NA	NA	NA	NA	Smap1	Stromal membrane-associated protein 1	D3YVX4;Q91VZ6	Smap1	Smap1	ENSMUSG00000026155	98366
DE.hippo.Age8	0.0112517	hippo	Age8	3919	0.326103	0.747268	0.92223	NA	NA	NA	NA	NA	NA	NA	Smap1	Stromal membrane-associated protein 1	D3YVX4;Q91VZ6	Smap1	Smap1	ENSMUSG00000026155	98366
DE.hippo.Age2	-0.0179328	hippo	Age2	3383	-0.144158	0.886874	0.997243	NA	NA	NA	NA	NA	NA	NA	Smad2;Smad3	Mothers against decapentaplegic homolog 3;Mothers against decapentaplegic homolog 2	E9Q3M0;Q62432;Q62432-2;Q8BUN5	Smad2;Smad3	Smad3	ENSMUSG00000024563;ENSMUSG00000032402	17126;17127
DE.hippo.Age5	0.0328113	hippo	Age5	3383	0.204683	0.839245	0.999919	NA	NA	NA	NA	NA	NA	NA	Smad2;Smad3	Mothers against decapentaplegic homolog 3;Mothers against decapentaplegic homolog 2	E9Q3M0;Q62432;Q62432-2;Q8BUN5	Smad2;Smad3	Smad3	ENSMUSG00000024563;ENSMUSG00000032402	17126;17127
DE.hippo.Age2	-0.0179328	hippo	Age2	3383	-0.144158	0.886874	0.997243	NA	NA	NA	NA	NA	NA	NA	Smad2;Smad3	Mothers against decapentaplegic homolog 3;Mothers against decapentaplegic homolog 2	E9Q3M0;Q62432;Q62432-2;Q8BUN5	Smad2;Smad3	Smad2	ENSMUSG00000024563;ENSMUSG00000032402	17126;17127
DE.hippo.Age5	0.0328113	hippo	Age5	3383	0.204683	0.839245	0.999919	NA	NA	NA	NA	NA	NA	NA	Smad2;Smad3	Mothers against decapentaplegic homolog 3;Mothers against decapentaplegic homolog 2	E9Q3M0;Q62432;Q62432-2;Q8BUN5	Smad2;Smad3	Smad2	ENSMUSG00000024563;ENSMUSG00000032402	17126;17127
DE.hippo.Age5	-0.0530945	hippo	Age5	5001	-0.301352	0.765218	0.999919	NA	NA	NA	NA	NA	NA	NA	Lynx1	Ly-6/neurotoxin-like protein 1	Q9WVC2-2	Lynx1;Slurp2	Slurp2	ENSMUSG00000022594;ENSMUSG00000075605	23936;69462
DE.hippo.Age8	-0.213021	hippo	Age8	5001	-1.18899	0.246467	0.531777	NA	NA	NA	NA	NA	NA	NA	Lynx1	Ly-6/neurotoxin-like protein 1	Q9WVC2-2	Lynx1;Slurp2	Slurp2	ENSMUSG00000022594;ENSMUSG00000075605	23936;69462
DE.hippo.Age5	0.0874979	hippo	Age5	3570	0.530866	0.59954	0.999919	NA	NA	NA	NA	NA	NA	NA	Sltm	SAFB-like transcription modulator	Q8CH25;Q8CH25-2	Sltm	Sltm	ENSMUSG00000032212	66660
DE.hippo.Age2	-0.0727642	hippo	Age2	519	-0.528591	0.602566	0.966363	NA	NA	NA	NA	NA	NA	NA	Slmap	Sarcolemmal membrane-associated protein	D3Z7V3;F6UV57;F6YCM8;F8WIH0;H7BX64;Q3URD3;Q3URD3-2;Q3URD3-5	Slmap	Slmap	ENSMUSG00000021870	83997
DE.hippo.Age5	0.0876448	hippo	Age5	519	0.554476	0.583349	0.999919	NA	NA	NA	NA	NA	NA	NA	Slmap	Sarcolemmal membrane-associated protein	D3Z7V3;F6UV57;F6YCM8;F8WIH0;H7BX64;Q3URD3;Q3URD3-2;Q3URD3-5	Slmap	Slmap	ENSMUSG00000021870	83997
DE.hippo.Age2	0.0106079	hippo	Age2	1241	0.249937	0.804831	0.989426	NA	NA	NA	NA	NA	NA	NA	Slk	STE20-like serine/threonine-protein kinase	O54988;O54988-2	Slk	Slk	ENSMUSG00000025060	20874
DE.hippo.Age5	0.0201843	hippo	Age5	1241	0.57209	0.570907	0.999919	NA	NA	NA	NA	NA	NA	NA	Slk	STE20-like serine/threonine-protein kinase	O54988;O54988-2	Slk	Slk	ENSMUSG00000025060	20874
DE.hippo.Age8	0.00964014	hippo	Age8	1241	0.28558	0.777733	0.935211	NA	NA	NA	NA	NA	NA	NA	Slk	STE20-like serine/threonine-protein kinase	O54988;O54988-2	Slk	Slk	ENSMUSG00000025060	20874
DE.hippo.Age2	0.145328	hippo	Age2	3164	1.45725	0.159014	0.674246	NA	NA	NA	NA	NA	NA	NA	Slitrk5	SLIT and NTRK-like protein 5	Q810B7;Q810B7-2	Slitrk5;Slitrk6	Slitrk6	ENSMUSG00000033214;ENSMUSG00000045871	239250;75409
DE.hippo.Age5	-0.122615	hippo	Age5	3164	-0.788585	0.43614	0.999919	NA	NA	NA	NA	NA	NA	NA	Slitrk5	SLIT and NTRK-like protein 5	Q810B7;Q810B7-2	Slitrk5;Slitrk6	Slitrk6	ENSMUSG00000033214;ENSMUSG00000045871	239250;75409
DE.hippo.Age8	-0.0827313	hippo	Age8	3164	-1.14035	0.266287	0.556205	NA	NA	NA	NA	NA	NA	NA	Slitrk5	SLIT and NTRK-like protein 5	Q810B7;Q810B7-2	Slitrk5;Slitrk6	Slitrk6	ENSMUSG00000033214;ENSMUSG00000045871	239250;75409
DE.hippo.Age2	0.145328	hippo	Age2	3164	1.45725	0.159014	0.674246	NA	NA	NA	NA	NA	NA	NA	Slitrk5	SLIT and NTRK-like protein 5	Q810B7;Q810B7-2	Slitrk5;Slitrk6	Slitrk5	ENSMUSG00000033214;ENSMUSG00000045871	239250;75409
DE.hippo.Age5	-0.122615	hippo	Age5	3164	-0.788585	0.43614	0.999919	NA	NA	NA	NA	NA	NA	NA	Slitrk5	SLIT and NTRK-like protein 5	Q810B7;Q810B7-2	Slitrk5;Slitrk6	Slitrk5	ENSMUSG00000033214;ENSMUSG00000045871	239250;75409
DE.hippo.Age8	-0.0827313	hippo	Age8	3164	-1.14035	0.266287	0.556205	NA	NA	NA	NA	NA	NA	NA	Slitrk5	SLIT and NTRK-like protein 5	Q810B7;Q810B7-2	Slitrk5;Slitrk6	Slitrk5	ENSMUSG00000033214;ENSMUSG00000045871	239250;75409
DE.hippo.Age2	-0.033304	hippo	Age2	4555	-0.221055	0.827065	0.989426	NA	NA	NA	NA	NA	NA	NA	Slirp	SRA stem-loop-interacting RNA-binding protein, mitochondrial	F8WHU8;Q9D8T7;Q9D8T7-2	Slirp	Slirp	ENSMUSG00000021040	380773
DE.hippo.Age5	-0.0234625	hippo	Age5	4555	-0.112573	0.911049	0.999919	NA	NA	NA	NA	NA	NA	NA	Slirp	SRA stem-loop-interacting RNA-binding protein, mitochondrial	F8WHU8;Q9D8T7;Q9D8T7-2	Slirp	Slirp	ENSMUSG00000021040	380773
DE.hippo.Age8	0.0578955	hippo	Age8	4555	0.446694	0.659846	0.889912	NA	NA	NA	NA	NA	NA	NA	Slirp	SRA stem-loop-interacting RNA-binding protein, mitochondrial	F8WHU8;Q9D8T7;Q9D8T7-2	Slirp	Slirp	ENSMUSG00000021040	380773
DE.hippo.Age2	0.0156918	hippo	Age2	47	0.0828868	0.934651	0.998176	NA	NA	NA	NA	NA	NA	NA	Slc9a6	Sodium/hydrogen exchanger	A1L3P4;B0QZV3	Slc9a6	Slc9a6	ENSMUSG00000060681	236794
DE.hippo.Age5	0.00191824	hippo	Age5	47	0.0104373	0.991731	0.999919	NA	NA	NA	NA	NA	NA	NA	Slc9a6	Sodium/hydrogen exchanger	A1L3P4;B0QZV3	Slc9a6	Slc9a6	ENSMUSG00000060681	236794
DE.hippo.Age8	0.0405205	hippo	Age8	47	0.215035	0.831794	0.956139	NA	NA	NA	NA	NA	NA	NA	Slc9a6	Sodium/hydrogen exchanger	A1L3P4;B0QZV3	Slc9a6	Slc9a6	ENSMUSG00000060681	236794
DE.hippo.Age2	0.0427874	hippo	Age2	4729	0.354651	0.726517	0.985225	NA	NA	NA	NA	NA	NA	NA	Slc9a3r2	Na(+)/H(+) exchange regulatory cofactor NHE-RF2	Q9JHL1	Slc9a3r2	Slc9a3r2	ENSMUSG00000002504	65962
DE.hippo.Age5	0.1232	hippo	Age5	4729	0.817056	0.420111	0.999919	NA	NA	NA	NA	NA	NA	NA	Slc9a3r2	Na(+)/H(+) exchange regulatory cofactor NHE-RF2	Q9JHL1	Slc9a3r2	Slc9a3r2	ENSMUSG00000002504	65962
DE.hippo.Age2	-0.01281	hippo	Age2	2121	-0.820954	0.42001	0.91645	NA	NA	NA	NA	NA	NA	NA	Slc9a3r1	Na(+)/H(+) exchange regulatory cofactor NHE-RF1	P70441	Slc9a3r1	Slc9a3r1	ENSMUSG00000020733	26941
DE.hippo.Age5	0.0187919	hippo	Age5	2121	1.47019	0.150417	0.89095	NA	NA	NA	NA	NA	NA	NA	Slc9a3r1	Na(+)/H(+) exchange regulatory cofactor NHE-RF1	P70441	Slc9a3r1	Slc9a3r1	ENSMUSG00000020733	26941
DE.hippo.Age8	0.0195327	hippo	Age8	2121	1.34176	0.192655	0.452453	NA	NA	NA	NA	NA	NA	NA	Slc9a3r1	Na(+)/H(+) exchange regulatory cofactor NHE-RF1	P70441	Slc9a3r1	Slc9a3r1	ENSMUSG00000020733	26941
DE.hippo.Age2	-0.0125684	hippo	Age2	2667	-0.227724	0.821851	0.989426	NA	NA	NA	NA	NA	NA	NA	Slc9a1	Sodium/hydrogen exchanger 1	Q61165	Slc9a1	Slc9a1	ENSMUSG00000028854	20544
DE.hippo.Age5	0.0479291	hippo	Age5	2667	1.1134	0.273105	0.999919	NA	NA	NA	NA	NA	NA	NA	Slc9a1	Sodium/hydrogen exchanger 1	Q61165	Slc9a1	Slc9a1	ENSMUSG00000028854	20544
DE.hippo.Age8	-0.0572035	hippo	Age8	2667	-2.28685	0.0316452	0.131943	NA	NA	NA	NA	NA	NA	NA	Slc9a1	Sodium/hydrogen exchanger 1	Q61165	Slc9a1	Slc9a1	ENSMUSG00000028854	20544
DE.hippo.Age2	-0.0203904	hippo	Age2	3699	-1.43075	0.165803	0.689023	NA	NA	NA	NA	NA	NA	NA	Slc8a2	NA	Q8K596	Slc8a2	Slc8a2	ENSMUSG00000030376	110891
DE.hippo.Age5	0.0104257	hippo	Age5	3699	0.896269	0.376215	0.999919	NA	NA	NA	NA	NA	NA	NA	Slc8a2	NA	Q8K596	Slc8a2	Slc8a2	ENSMUSG00000030376	110891
DE.hippo.Age8	-0.0652808	hippo	Age8	3699	-4.17327	0.00035982	0.00444371	NA	NA	NA	NA	NA	NA	NA	Slc8a2	NA	Q8K596	Slc8a2	Slc8a2	ENSMUSG00000030376	110891
DE.hippo.Age2	-0.00872135	hippo	Age2	2815	-0.601711	0.553189	0.952408	NA	NA	NA	NA	NA	NA	NA	Slc8a1	Sodium/calcium exchanger 1	G3X9J1;G5E8Y0;P70414;Q68FL0	Slc8a1	Slc8a1	ENSMUSG00000054640	20541
DE.hippo.Age5	-0.00925894	hippo	Age5	2815	-0.539474	0.592966	0.999919	NA	NA	NA	NA	NA	NA	NA	Slc8a1	Sodium/calcium exchanger 1	G3X9J1;G5E8Y0;P70414;Q68FL0	Slc8a1	Slc8a1	ENSMUSG00000054640	20541
DE.hippo.Age8	-0.0388089	hippo	Age8	2815	-2.56399	0.0172804	0.0851694	NA	NA	NA	NA	NA	NA	NA	Slc8a1	Sodium/calcium exchanger 1	G3X9J1;G5E8Y0;P70414;Q68FL0	Slc8a1	Slc8a1	ENSMUSG00000054640	20541
DE.hippo.Age2	0.00833755	hippo	Age2	4855	0.0488405	0.961463	0.998259	NA	NA	NA	NA	NA	NA	NA	Slc7a8	Large neutral amino acids transporter small subunit 2	Q9QXW9	Slc7a8	Slc7a8	ENSMUSG00000022180	50934
DE.hippo.Age5	-0.0072677	hippo	Age5	4855	-0.0426019	0.96626	0.999919	NA	NA	NA	NA	NA	NA	NA	Slc7a8	Large neutral amino acids transporter small subunit 2	Q9QXW9	Slc7a8	Slc7a8	ENSMUSG00000022180	50934
DE.hippo.Age8	0.00267706	hippo	Age8	4855	0.015991	0.987384	0.995589	NA	NA	NA	NA	NA	NA	NA	Slc7a8	Large neutral amino acids transporter small subunit 2	Q9QXW9	Slc7a8	Slc7a8	ENSMUSG00000022180	50934
DE.hippo.Age2	-0.0319322	hippo	Age2	5030	-0.807198	0.427733	0.919137	NA	NA	NA	NA	NA	NA	NA	Slc7a5	Large neutral amino acids transporter small subunit 1	Q9Z127	Slc7a5;Slc7a6	Slc7a6	ENSMUSG00000031904;ENSMUSG00000040010	20539;330836
DE.hippo.Age5	0.0207496	hippo	Age5	5030	0.947239	0.349993	0.999919	NA	NA	NA	NA	NA	NA	NA	Slc7a5	Large neutral amino acids transporter small subunit 1	Q9Z127	Slc7a5;Slc7a6	Slc7a6	ENSMUSG00000031904;ENSMUSG00000040010	20539;330836
DE.hippo.Age8	0.0620514	hippo	Age8	5030	2.57383	0.0169051	0.0839567	NA	NA	NA	NA	NA	NA	NA	Slc7a5	Large neutral amino acids transporter small subunit 1	Q9Z127	Slc7a5;Slc7a6	Slc7a6	ENSMUSG00000031904;ENSMUSG00000040010	20539;330836
DE.hippo.Age2	-0.0319322	hippo	Age2	5030	-0.807198	0.427733	0.919137	NA	NA	NA	NA	NA	NA	NA	Slc7a5	Large neutral amino acids transporter small subunit 1	Q9Z127	Slc7a5;Slc7a6	Slc7a5	ENSMUSG00000031904;ENSMUSG00000040010	20539;330836
DE.hippo.Age5	0.0207496	hippo	Age5	5030	0.947239	0.349993	0.999919	NA	NA	NA	NA	NA	NA	NA	Slc7a5	Large neutral amino acids transporter small subunit 1	Q9Z127	Slc7a5;Slc7a6	Slc7a5	ENSMUSG00000031904;ENSMUSG00000040010	20539;330836
DE.hippo.Age8	0.0620514	hippo	Age8	5030	2.57383	0.0169051	0.0839567	NA	NA	NA	NA	NA	NA	NA	Slc7a5	Large neutral amino acids transporter small subunit 1	Q9Z127	Slc7a5;Slc7a6	Slc7a5	ENSMUSG00000031904;ENSMUSG00000040010	20539;330836
DE.hippo.Age2	-0.0215261	hippo	Age2	3418	-0.794775	0.434782	0.924708	NA	NA	NA	NA	NA	NA	NA	Slc7a14	Probable cationic amino acid transporter	D3YY38;Q8BXR1	Slc7a14	Slc7a14	ENSMUSG00000069072	241919
DE.hippo.Age5	-0.00538979	hippo	Age5	3418	-0.255363	0.799933	0.999919	NA	NA	NA	NA	NA	NA	NA	Slc7a14	Probable cationic amino acid transporter	D3YY38;Q8BXR1	Slc7a14	Slc7a14	ENSMUSG00000069072	241919
DE.hippo.Age8	0.0612574	hippo	Age8	3418	2.6328	0.0148091	0.0759873	NA	NA	NA	NA	NA	NA	NA	Slc7a14	Probable cationic amino acid transporter	D3YY38;Q8BXR1	Slc7a14	Slc7a14	ENSMUSG00000069072	241919
DE.hippo.Age2	-0.0841092	hippo	Age2	4953	-0.612282	0.547165	0.952408	NA	NA	NA	NA	NA	NA	NA	Slc7a11	Cystine/glutamate transporter	Q9WTR6	Slc7a11	Slc7a11	ENSMUSG00000027737	26570
DE.hippo.Age5	0.0494663	hippo	Age5	4953	0.308393	0.759839	0.999919	NA	NA	NA	NA	NA	NA	NA	Slc7a11	Cystine/glutamate transporter	Q9WTR6	Slc7a11	Slc7a11	ENSMUSG00000027737	26570
DE.hippo.Age5	-0.0310972	hippo	Age5	2050	-0.184779	0.854729	0.999919	NA	NA	NA	NA	NA	NA	NA	Slc7a10	Asc-type amino acid transporter 1	F6U9B9;P63115	Slc7a10	Slc7a10	ENSMUSG00000030495	53896
DE.hippo.Age2	-0.0232784	hippo	Age2	1645	-0.7349	0.469748	0.935622	NA	NA	NA	NA	NA	NA	NA	Slc6a11	Sodium- and chloride-dependent GABA transporter 3	P31650	Slc6a11;Slc6a12;Slc6a13;Slc6a2;Slc6a3;Slc6a8	Slc6a8	ENSMUSG00000019558;ENSMUSG00000021609;ENSMUSG00000030108;ENSMUSG00000030109;ENSMUSG00000030307;ENSMUSG00000055368	102857;13162;14411;14412;20538;243616
DE.hippo.Age5	-0.00262692	hippo	Age5	1645	-0.114333	0.909625	0.999919	NA	NA	NA	NA	NA	NA	NA	Slc6a11	Sodium- and chloride-dependent GABA transporter 3	P31650	Slc6a11;Slc6a12;Slc6a13;Slc6a2;Slc6a3;Slc6a8	Slc6a8	ENSMUSG00000019558;ENSMUSG00000021609;ENSMUSG00000030108;ENSMUSG00000030109;ENSMUSG00000030307;ENSMUSG00000055368	102857;13162;14411;14412;20538;243616
DE.hippo.Age8	-0.0141945	hippo	Age8	1645	-0.506116	0.617549	0.862571	NA	NA	NA	NA	NA	NA	NA	Slc6a11	Sodium- and chloride-dependent GABA transporter 3	P31650	Slc6a11;Slc6a12;Slc6a13;Slc6a2;Slc6a3;Slc6a8	Slc6a8	ENSMUSG00000019558;ENSMUSG00000021609;ENSMUSG00000030108;ENSMUSG00000030109;ENSMUSG00000030307;ENSMUSG00000055368	102857;13162;14411;14412;20538;243616
DE.hippo.Age2	0.00992907	hippo	Age2	2940	0.308741	0.760268	0.985225	NA	NA	NA	NA	NA	NA	NA	Slc6a7	Sodium-dependent proline transporter	Q6PGE7	Slc6a7	Slc6a7	ENSMUSG00000052026	240332
DE.hippo.Age5	-0.0111975	hippo	Age5	2940	-0.461214	0.64749	0.999919	NA	NA	NA	NA	NA	NA	NA	Slc6a7	Sodium-dependent proline transporter	Q6PGE7	Slc6a7	Slc6a7	ENSMUSG00000052026	240332
DE.hippo.Age8	0.0454931	hippo	Age8	2940	1.96106	0.0619775	0.21352	NA	NA	NA	NA	NA	NA	NA	Slc6a7	Sodium-dependent proline transporter	Q6PGE7	Slc6a7	Slc6a7	ENSMUSG00000052026	240332
DE.hippo.Age2	-0.0232784	hippo	Age2	1645	-0.7349	0.469748	0.935622	NA	NA	NA	NA	NA	NA	NA	Slc6a11	Sodium- and chloride-dependent GABA transporter 3	P31650	Slc6a11;Slc6a12;Slc6a13;Slc6a2;Slc6a3;Slc6a8	Slc6a3	ENSMUSG00000019558;ENSMUSG00000021609;ENSMUSG00000030108;ENSMUSG00000030109;ENSMUSG00000030307;ENSMUSG00000055368	102857;13162;14411;14412;20538;243616
DE.hippo.Age5	-0.00262692	hippo	Age5	1645	-0.114333	0.909625	0.999919	NA	NA	NA	NA	NA	NA	NA	Slc6a11	Sodium- and chloride-dependent GABA transporter 3	P31650	Slc6a11;Slc6a12;Slc6a13;Slc6a2;Slc6a3;Slc6a8	Slc6a3	ENSMUSG00000019558;ENSMUSG00000021609;ENSMUSG00000030108;ENSMUSG00000030109;ENSMUSG00000030307;ENSMUSG00000055368	102857;13162;14411;14412;20538;243616
DE.hippo.Age8	-0.0141945	hippo	Age8	1645	-0.506116	0.617549	0.862571	NA	NA	NA	NA	NA	NA	NA	Slc6a11	Sodium- and chloride-dependent GABA transporter 3	P31650	Slc6a11;Slc6a12;Slc6a13;Slc6a2;Slc6a3;Slc6a8	Slc6a3	ENSMUSG00000019558;ENSMUSG00000021609;ENSMUSG00000030108;ENSMUSG00000030109;ENSMUSG00000030307;ENSMUSG00000055368	102857;13162;14411;14412;20538;243616
DE.hippo.Age2	-0.0232784	hippo	Age2	1645	-0.7349	0.469748	0.935622	NA	NA	NA	NA	NA	NA	NA	Slc6a11	Sodium- and chloride-dependent GABA transporter 3	P31650	Slc6a11;Slc6a12;Slc6a13;Slc6a2;Slc6a3;Slc6a8	Slc6a2	ENSMUSG00000019558;ENSMUSG00000021609;ENSMUSG00000030108;ENSMUSG00000030109;ENSMUSG00000030307;ENSMUSG00000055368	102857;13162;14411;14412;20538;243616
DE.hippo.Age5	-0.00262692	hippo	Age5	1645	-0.114333	0.909625	0.999919	NA	NA	NA	NA	NA	NA	NA	Slc6a11	Sodium- and chloride-dependent GABA transporter 3	P31650	Slc6a11;Slc6a12;Slc6a13;Slc6a2;Slc6a3;Slc6a8	Slc6a2	ENSMUSG00000019558;ENSMUSG00000021609;ENSMUSG00000030108;ENSMUSG00000030109;ENSMUSG00000030307;ENSMUSG00000055368	102857;13162;14411;14412;20538;243616
DE.hippo.Age8	-0.0141945	hippo	Age8	1645	-0.506116	0.617549	0.862571	NA	NA	NA	NA	NA	NA	NA	Slc6a11	Sodium- and chloride-dependent GABA transporter 3	P31650	Slc6a11;Slc6a12;Slc6a13;Slc6a2;Slc6a3;Slc6a8	Slc6a2	ENSMUSG00000019558;ENSMUSG00000021609;ENSMUSG00000030108;ENSMUSG00000030109;ENSMUSG00000030307;ENSMUSG00000055368	102857;13162;14411;14412;20538;243616
DE.hippo.Age2	-0.00588099	hippo	Age2	3278	-0.362191	0.72048	0.985225	NA	NA	NA	NA	NA	NA	NA	Slc6a17	Sodium-dependent neutral amino acid transporter SLC6A17	Q8BJI1	Slc6a17	Slc6a17	ENSMUSG00000027894	229706
DE.hippo.Age5	-0.0141131	hippo	Age5	3278	-0.831151	0.411506	0.999919	NA	NA	NA	NA	NA	NA	NA	Slc6a17	Sodium-dependent neutral amino acid transporter SLC6A17	Q8BJI1	Slc6a17	Slc6a17	ENSMUSG00000027894	229706
DE.hippo.Age8	0.0246645	hippo	Age8	3278	1.8373	0.0790027	0.250832	NA	NA	NA	NA	NA	NA	NA	Slc6a17	Sodium-dependent neutral amino acid transporter SLC6A17	Q8BJI1	Slc6a17	Slc6a17	ENSMUSG00000027894	229706
DE.hippo.Age2	-0.0232784	hippo	Age2	1645	-0.7349	0.469748	0.935622	NA	NA	NA	NA	NA	NA	NA	Slc6a11	Sodium- and chloride-dependent GABA transporter 3	P31650	Slc6a11;Slc6a12;Slc6a13;Slc6a2;Slc6a3;Slc6a8	Slc6a13	ENSMUSG00000019558;ENSMUSG00000021609;ENSMUSG00000030108;ENSMUSG00000030109;ENSMUSG00000030307;ENSMUSG00000055368	102857;13162;14411;14412;20538;243616
DE.hippo.Age5	-0.00262692	hippo	Age5	1645	-0.114333	0.909625	0.999919	NA	NA	NA	NA	NA	NA	NA	Slc6a11	Sodium- and chloride-dependent GABA transporter 3	P31650	Slc6a11;Slc6a12;Slc6a13;Slc6a2;Slc6a3;Slc6a8	Slc6a13	ENSMUSG00000019558;ENSMUSG00000021609;ENSMUSG00000030108;ENSMUSG00000030109;ENSMUSG00000030307;ENSMUSG00000055368	102857;13162;14411;14412;20538;243616
DE.hippo.Age8	-0.0141945	hippo	Age8	1645	-0.506116	0.617549	0.862571	NA	NA	NA	NA	NA	NA	NA	Slc6a11	Sodium- and chloride-dependent GABA transporter 3	P31650	Slc6a11;Slc6a12;Slc6a13;Slc6a2;Slc6a3;Slc6a8	Slc6a13	ENSMUSG00000019558;ENSMUSG00000021609;ENSMUSG00000030108;ENSMUSG00000030109;ENSMUSG00000030307;ENSMUSG00000055368	102857;13162;14411;14412;20538;243616
DE.hippo.Age2	-0.0232784	hippo	Age2	1645	-0.7349	0.469748	0.935622	NA	NA	NA	NA	NA	NA	NA	Slc6a11	Sodium- and chloride-dependent GABA transporter 3	P31650	Slc6a11;Slc6a12;Slc6a13;Slc6a2;Slc6a3;Slc6a8	Slc6a12	ENSMUSG00000019558;ENSMUSG00000021609;ENSMUSG00000030108;ENSMUSG00000030109;ENSMUSG00000030307;ENSMUSG00000055368	102857;13162;14411;14412;20538;243616
DE.hippo.Age5	-0.00262692	hippo	Age5	1645	-0.114333	0.909625	0.999919	NA	NA	NA	NA	NA	NA	NA	Slc6a11	Sodium- and chloride-dependent GABA transporter 3	P31650	Slc6a11;Slc6a12;Slc6a13;Slc6a2;Slc6a3;Slc6a8	Slc6a12	ENSMUSG00000019558;ENSMUSG00000021609;ENSMUSG00000030108;ENSMUSG00000030109;ENSMUSG00000030307;ENSMUSG00000055368	102857;13162;14411;14412;20538;243616
DE.hippo.Age8	-0.0141945	hippo	Age8	1645	-0.506116	0.617549	0.862571	NA	NA	NA	NA	NA	NA	NA	Slc6a11	Sodium- and chloride-dependent GABA transporter 3	P31650	Slc6a11;Slc6a12;Slc6a13;Slc6a2;Slc6a3;Slc6a8	Slc6a12	ENSMUSG00000019558;ENSMUSG00000021609;ENSMUSG00000030108;ENSMUSG00000030109;ENSMUSG00000030307;ENSMUSG00000055368	102857;13162;14411;14412;20538;243616
DE.hippo.Age2	-0.0232784	hippo	Age2	1645	-0.7349	0.469748	0.935622	NA	NA	NA	NA	NA	NA	NA	Slc6a11	Sodium- and chloride-dependent GABA transporter 3	P31650	Slc6a11;Slc6a12;Slc6a13;Slc6a2;Slc6a3;Slc6a8	Slc6a11	ENSMUSG00000019558;ENSMUSG00000021609;ENSMUSG00000030108;ENSMUSG00000030109;ENSMUSG00000030307;ENSMUSG00000055368	102857;13162;14411;14412;20538;243616
DE.hippo.Age5	-0.00262692	hippo	Age5	1645	-0.114333	0.909625	0.999919	NA	NA	NA	NA	NA	NA	NA	Slc6a11	Sodium- and chloride-dependent GABA transporter 3	P31650	Slc6a11;Slc6a12;Slc6a13;Slc6a2;Slc6a3;Slc6a8	Slc6a11	ENSMUSG00000019558;ENSMUSG00000021609;ENSMUSG00000030108;ENSMUSG00000030109;ENSMUSG00000030307;ENSMUSG00000055368	102857;13162;14411;14412;20538;243616
DE.hippo.Age8	-0.0141945	hippo	Age8	1645	-0.506116	0.617549	0.862571	NA	NA	NA	NA	NA	NA	NA	Slc6a11	Sodium- and chloride-dependent GABA transporter 3	P31650	Slc6a11;Slc6a12;Slc6a13;Slc6a2;Slc6a3;Slc6a8	Slc6a11	ENSMUSG00000019558;ENSMUSG00000021609;ENSMUSG00000030108;ENSMUSG00000030109;ENSMUSG00000030307;ENSMUSG00000055368	102857;13162;14411;14412;20538;243616
DE.hippo.Age2	-0.0364011	hippo	Age2	1644	-1.64172	0.114107	0.579101	NA	NA	NA	NA	NA	NA	NA	Slc6a1	Sodium- and chloride-dependent GABA transporter 1	P31648	Slc6a1	Slc6a1	ENSMUSG00000030310	232333
DE.hippo.Age5	-0.0168562	hippo	Age5	1644	-0.904964	0.371654	0.999919	NA	NA	NA	NA	NA	NA	NA	Slc6a1	Sodium- and chloride-dependent GABA transporter 1	P31648	Slc6a1	Slc6a1	ENSMUSG00000030310	232333
DE.hippo.Age8	-0.00674135	hippo	Age8	1644	-0.460963	0.649115	0.883624	NA	NA	NA	NA	NA	NA	NA	Slc6a1	Sodium- and chloride-dependent GABA transporter 1	P31648	Slc6a1	Slc6a1	ENSMUSG00000030310	232333
DE.hippo.Age5	0.0247785	hippo	Age5	3612	0.142126	0.887959	0.999919	NA	NA	NA	NA	NA	NA	NA	Slc4a8	Electroneutral sodium bicarbonate exchanger 1	Q8JZR6;Q8JZR6-2	Slc4a8	Slc4a8	ENSMUSG00000023032	59033
DE.hippo.Age8	0.058115	hippo	Age8	3612	0.494711	0.625662	0.868812	NA	NA	NA	NA	NA	NA	NA	Slc4a8	Electroneutral sodium bicarbonate exchanger 1	Q8JZR6;Q8JZR6-2	Slc4a8	Slc4a8	ENSMUSG00000023032	59033
DE.hippo.Age2	0.00444131	hippo	Age2	917	0.125469	0.901231	0.997798	NA	NA	NA	NA	NA	NA	NA	Slc4a7	Sodium bicarbonate cotransporter 3	F8VQC9;Q8BTY2;Q8BTY2-2	Slc4a7	Slc4a7	ENSMUSG00000021733	218756
DE.hippo.Age5	0.0059669	hippo	Age5	917	0.168012	0.867538	0.999919	NA	NA	NA	NA	NA	NA	NA	Slc4a7	Sodium bicarbonate cotransporter 3	F8VQC9;Q8BTY2;Q8BTY2-2	Slc4a7	Slc4a7	ENSMUSG00000021733	218756
DE.hippo.Age8	-0.0691582	hippo	Age8	917	-1.68616	0.105163	0.305715	NA	NA	NA	NA	NA	NA	NA	Slc4a7	Sodium bicarbonate cotransporter 3	F8VQC9;Q8BTY2;Q8BTY2-2	Slc4a7	Slc4a7	ENSMUSG00000021733	218756
DE.hippo.Age2	-0.019961	hippo	Age2	746	-1.13014	0.269939	0.804275	NA	NA	NA	NA	NA	NA	NA	Slc4a4	NA	E9Q8N8	Slc4a4	Slc4a4	ENSMUSG00000060961	54403
DE.hippo.Age5	-0.0104956	hippo	Age5	746	-0.682775	0.49923	0.999919	NA	NA	NA	NA	NA	NA	NA	Slc4a4	NA	E9Q8N8	Slc4a4	Slc4a4	ENSMUSG00000060961	54403
DE.hippo.Age8	0.0100386	hippo	Age8	746	0.61264	0.54607	0.813221	NA	NA	NA	NA	NA	NA	NA	Slc4a4	NA	E9Q8N8	Slc4a4	Slc4a4	ENSMUSG00000060961	54403
DE.hippo.Age2	0.0138789	hippo	Age2	258	0.605993	0.55039	0.952408	NA	NA	NA	NA	NA	NA	NA	Slc4a10	Sodium-driven chloride bicarbonate exchanger	B1AWV9;Q5DTL9;Q5DTL9-2	Slc4a10	Slc4a10	ENSMUSG00000026904	94229
DE.hippo.Age5	-0.00670379	hippo	Age5	258	-0.318452	0.752029	0.999919	NA	NA	NA	NA	NA	NA	NA	Slc4a10	Sodium-driven chloride bicarbonate exchanger	B1AWV9;Q5DTL9;Q5DTL9-2	Slc4a10	Slc4a10	ENSMUSG00000026904	94229
DE.hippo.Age8	0.0953998	hippo	Age8	258	5.44215	1.52e-05	0.000491912	NA	NA	NA	NA	NA	NA	NA	Slc4a10	Sodium-driven chloride bicarbonate exchanger	B1AWV9;Q5DTL9;Q5DTL9-2	Slc4a10	Slc4a10	ENSMUSG00000026904	94229
DE.hippo.Age2	-0.106386	hippo	Age2	1376	-0.518791	0.609818	0.966363	NA	NA	NA	NA	NA	NA	NA	Slc4a1	Band 3 anion transport protein	P04919;P04919-2	Slc4a1	Slc4a1	ENSMUSG00000006574	20533
DE.hippo.Age5	0.259044	hippo	Age5	1376	1.33948	0.189822	0.948006	NA	NA	NA	NA	NA	NA	NA	Slc4a1	Band 3 anion transport protein	P04919;P04919-2	Slc4a1	Slc4a1	ENSMUSG00000006574	20533
DE.hippo.Age8	-0.0240248	hippo	Age8	1376	-0.157752	0.876217	0.966696	NA	NA	NA	NA	NA	NA	NA	Slc4a1	Band 3 anion transport protein	P04919;P04919-2	Slc4a1	Slc4a1	ENSMUSG00000006574	20533
DE.hippo.Age5	-0.0374961	hippo	Age5	3422	-0.160973	0.87319	0.999919	NA	NA	NA	NA	NA	NA	NA	Slc44a2	Choline transporter-like protein 2	Q8BY89;Q8BY89-2	Slc44a2	Slc44a2	ENSMUSG00000057193	68682
DE.hippo.Age2	-0.076938	hippo	Age2	126	-1.18245	0.248979	0.777689	NA	NA	NA	NA	NA	NA	NA	Slc44a1	Choline transporter-like protein 1	A2AMH3;A2AMH4;A2AMH5;Q6X893;Q6X893-2	Slc44a1	Slc44a1	ENSMUSG00000028412	100434
DE.hippo.Age5	0.0593755	hippo	Age5	126	0.913329	0.3673	0.999919	NA	NA	NA	NA	NA	NA	NA	Slc44a1	Choline transporter-like protein 1	A2AMH3;A2AMH4;A2AMH5;Q6X893;Q6X893-2	Slc44a1	Slc44a1	ENSMUSG00000028412	100434
DE.hippo.Age8	-0.224687	hippo	Age8	126	-4.68323	0.000100354	0.00189629	NA	NA	NA	NA	NA	NA	NA	Slc44a1	Choline transporter-like protein 1	A2AMH3;A2AMH4;A2AMH5;Q6X893;Q6X893-2	Slc44a1	Slc44a1	ENSMUSG00000028412	100434
DE.hippo.Age2	0.09375	hippo	Age2	1445	0.630359	0.53488	0.951699	NA	NA	NA	NA	NA	NA	NA	Slc3a2	4F2 cell-surface antigen heavy chain	P10852	Slc3a2	Slc3a2	ENSMUSG00000010095	17254
DE.hippo.Age2	-0.0016917	hippo	Age2	1446	-0.123109	0.903079	0.997798	NA	NA	NA	NA	NA	NA	NA	Slc3a2	4F2 cell-surface antigen heavy chain	P10852-2	Slc3a2	Slc3a2	ENSMUSG00000010095	17254
DE.hippo.Age5	0.0660222	hippo	Age5	1445	0.355044	0.725207	0.999919	NA	NA	NA	NA	NA	NA	NA	Slc3a2	4F2 cell-surface antigen heavy chain	P10852	Slc3a2	Slc3a2	ENSMUSG00000010095	17254
DE.hippo.Age5	-0.00971544	hippo	Age5	1446	-0.907412	0.370376	0.999919	NA	NA	NA	NA	NA	NA	NA	Slc3a2	4F2 cell-surface antigen heavy chain	P10852-2	Slc3a2	Slc3a2	ENSMUSG00000010095	17254
DE.hippo.Age8	0.0501394	hippo	Age8	1445	0.256117	0.800731	0.940946	NA	NA	NA	NA	NA	NA	NA	Slc3a2	4F2 cell-surface antigen heavy chain	P10852	Slc3a2	Slc3a2	ENSMUSG00000010095	17254
DE.hippo.Age8	0.0336488	hippo	Age8	1446	3.64376	0.00134148	0.0120226	NA	NA	NA	NA	NA	NA	NA	Slc3a2	4F2 cell-surface antigen heavy chain	P10852-2	Slc3a2	Slc3a2	ENSMUSG00000010095	17254
DE.hippo.Age2	0.120332	hippo	Age2	2547	0.9256	0.365553	0.873363	NA	NA	NA	NA	NA	NA	NA	Slc39a12	Zinc transporter ZIP12	Q5FWH7;Q5FWH7-2	Slc39a12	Slc39a12	ENSMUSG00000036949	277468
DE.hippo.Age2	0.0287027	hippo	Age2	2887	0.227771	0.822001	0.989426	NA	NA	NA	NA	NA	NA	NA	Slc39a10	Zinc transporter ZIP10	Q6P5F6	Slc39a10	Slc39a10	ENSMUSG00000025986	227059
DE.hippo.Age5	-0.00255531	hippo	Age5	2887	-0.0221484	0.982455	0.999919	NA	NA	NA	NA	NA	NA	NA	Slc39a10	Zinc transporter ZIP10	Q6P5F6	Slc39a10	Slc39a10	ENSMUSG00000025986	227059
DE.hippo.Age8	0.15558	hippo	Age8	2887	1.15994	0.259594	0.550302	NA	NA	NA	NA	NA	NA	NA	Slc39a10	Zinc transporter ZIP10	Q6P5F6	Slc39a10	Slc39a10	ENSMUSG00000025986	227059
DE.hippo.Age2	-0.0889177	hippo	Age2	4637	-0.412384	0.683835	0.982332	NA	NA	NA	NA	NA	NA	NA	Slc38a3	Sodium-coupled neutral amino acid transporter 3	Q9DCP2	Slc38a3	Slc38a3	ENSMUSG00000010064	76257
DE.hippo.Age5	-0.106684	hippo	Age5	4637	-0.473619	0.63888	0.999919	NA	NA	NA	NA	NA	NA	NA	Slc38a3	Sodium-coupled neutral amino acid transporter 3	Q9DCP2	Slc38a3	Slc38a3	ENSMUSG00000010064	76257
DE.hippo.Age8	0.0706434	hippo	Age8	4637	0.347836	0.731098	0.914139	NA	NA	NA	NA	NA	NA	NA	Slc38a3	Sodium-coupled neutral amino acid transporter 3	Q9DCP2	Slc38a3	Slc38a3	ENSMUSG00000010064	76257
DE.hippo.Age2	-0.0601985	hippo	Age2	1199	-3.67098	0.00125179	0.083069	NA	NA	NA	NA	NA	NA	NA	Slc32a1	Vesicular inhibitory amino acid transporter	O35633;O35633-2	Slc32a1	Slc32a1	ENSMUSG00000037771	22348
DE.hippo.Age5	-0.00810533	hippo	Age5	1199	-0.440011	0.662627	0.999919	NA	NA	NA	NA	NA	NA	NA	Slc32a1	Vesicular inhibitory amino acid transporter	O35633;O35633-2	Slc32a1	Slc32a1	ENSMUSG00000037771	22348
DE.hippo.Age8	-0.03451	hippo	Age8	1199	-2.16527	0.0408852	0.156968	NA	NA	NA	NA	NA	NA	NA	Slc32a1	Vesicular inhibitory amino acid transporter	O35633;O35633-2	Slc32a1	Slc32a1	ENSMUSG00000037771	22348
DE.hippo.Age2	-0.00200649	hippo	Age2	931	-0.0466189	0.963215	0.998259	NA	NA	NA	NA	NA	NA	NA	Slc30a9	Zinc transporter 9	F8WHL1;Q5IRJ6;Q5IRJ6-2	Slc30a9	Slc30a9	ENSMUSG00000029221	109108
DE.hippo.Age5	-0.0129976	hippo	Age5	931	-0.282611	0.779135	0.999919	NA	NA	NA	NA	NA	NA	NA	Slc30a9	Zinc transporter 9	F8WHL1;Q5IRJ6;Q5IRJ6-2	Slc30a9	Slc30a9	ENSMUSG00000029221	109108
DE.hippo.Age8	-0.0341346	hippo	Age8	931	-0.826394	0.416995	0.709723	NA	NA	NA	NA	NA	NA	NA	Slc30a9	Zinc transporter 9	F8WHL1;Q5IRJ6;Q5IRJ6-2	Slc30a9	Slc30a9	ENSMUSG00000029221	109108
DE.hippo.Age2	-0.134591	hippo	Age2	2171	-2.31672	0.0296716	0.351114	NA	NA	NA	NA	NA	NA	NA	Slc30a3	Zinc transporter 3	P97441;S4R169	Slc30a3	Slc30a3	ENSMUSG00000029151	22784
DE.hippo.Age5	0.0507393	hippo	Age5	2171	1.07786	0.288449	0.999919	NA	NA	NA	NA	NA	NA	NA	Slc30a3	Zinc transporter 3	P97441;S4R169	Slc30a3	Slc30a3	ENSMUSG00000029151	22784
DE.hippo.Age8	0.194471	hippo	Age8	2171	6.01974	3.73e-06	0.000186155	NA	NA	NA	NA	NA	NA	NA	Slc30a3	Zinc transporter 3	P97441;S4R169	Slc30a3	Slc30a3	ENSMUSG00000029151	22784
DE.hippo.Age2	-0.0392447	hippo	Age2	2624	-0.367192	0.716797	0.985225	NA	NA	NA	NA	NA	NA	NA	Slc30a1	Zinc transporter 1	Q60738	Slc30a1	Slc30a1	ENSMUSG00000037434	22782
DE.hippo.Age5	-0.00749583	hippo	Age5	2624	-0.0588919	0.953382	0.999919	NA	NA	NA	NA	NA	NA	NA	Slc30a1	Zinc transporter 1	Q60738	Slc30a1	Slc30a1	ENSMUSG00000037434	22782
DE.hippo.Age8	0.179164	hippo	Age8	2624	1.31642	0.202767	0.466753	NA	NA	NA	NA	NA	NA	NA	Slc30a1	Zinc transporter 1	Q60738	Slc30a1	Slc30a1	ENSMUSG00000037434	22782
DE.hippo.Age2	-0.0209728	hippo	Age2	1651	-0.967785	0.343111	0.859581	NA	NA	NA	NA	NA	NA	NA	Slc2a3	Solute carrier family 2, facilitated glucose transporter member 3	P32037	Slc2a3	Slc2a3	ENSMUSG00000003153	20527
DE.hippo.Age5	-0.0182567	hippo	Age5	1651	-0.990347	0.328782	0.999919	NA	NA	NA	NA	NA	NA	NA	Slc2a3	Solute carrier family 2, facilitated glucose transporter member 3	P32037	Slc2a3	Slc2a3	ENSMUSG00000003153	20527
DE.hippo.Age8	0.040083	hippo	Age8	1651	2.08389	0.0483645	0.178306	NA	NA	NA	NA	NA	NA	NA	Slc2a3	Solute carrier family 2, facilitated glucose transporter member 3	P32037	Slc2a3	Slc2a3	ENSMUSG00000003153	20527
DE.hippo.Age2	-0.0717788	hippo	Age2	2425	-0.580031	0.567473	0.95811	NA	NA	NA	NA	NA	NA	NA	Slc2a13	Proton myo-inositol cotransporter	Q3UHK1	Slc2a13	Slc2a13	ENSMUSG00000036298	239606
DE.hippo.Age5	-0.0153155	hippo	Age5	2425	-0.107475	0.915024	0.999919	NA	NA	NA	NA	NA	NA	NA	Slc2a13	Proton myo-inositol cotransporter	Q3UHK1	Slc2a13	Slc2a13	ENSMUSG00000036298	239606
DE.hippo.Age8	0.149195	hippo	Age8	2425	1.29676	0.208024	0.473152	NA	NA	NA	NA	NA	NA	NA	Slc2a13	Proton myo-inositol cotransporter	Q3UHK1	Slc2a13	Slc2a13	ENSMUSG00000036298	239606
DE.hippo.Age2	-0.0662014	hippo	Age2	1524	-2.04266	0.0525824	0.438669	NA	NA	NA	NA	NA	NA	NA	Slc2a1	Solute carrier family 2, facilitated glucose transporter member 1	P17809	Slc2a1	Slc2a1	ENSMUSG00000028645	20525
DE.hippo.Age5	0.021596	hippo	Age5	1524	0.672629	0.505587	0.999919	NA	NA	NA	NA	NA	NA	NA	Slc2a1	Solute carrier family 2, facilitated glucose transporter member 1	P17809	Slc2a1	Slc2a1	ENSMUSG00000028645	20525
DE.hippo.Age8	0.0255546	hippo	Age8	1524	0.768794	0.449768	0.734093	NA	NA	NA	NA	NA	NA	NA	Slc2a1	Solute carrier family 2, facilitated glucose transporter member 1	P17809	Slc2a1	Slc2a1	ENSMUSG00000028645	20525
DE.hippo.Age2	-0.0232028	hippo	Age2	3899	-0.867102	0.394746	0.895793	NA	NA	NA	NA	NA	NA	NA	Slc27a4	Long-chain fatty acid transport protein 4	Q91VE0	Slc27a4	Slc27a4	ENSMUSG00000059316	26569
DE.hippo.Age5	0.000344748	hippo	Age5	3899	0.0212206	0.98319	0.999919	NA	NA	NA	NA	NA	NA	NA	Slc27a4	Long-chain fatty acid transport protein 4	Q91VE0	Slc27a4	Slc27a4	ENSMUSG00000059316	26569
DE.hippo.Age8	-0.00631061	hippo	Age8	3899	-0.269121	0.790214	0.938135	NA	NA	NA	NA	NA	NA	NA	Slc27a4	Long-chain fatty acid transport protein 4	Q91VE0	Slc27a4	Slc27a4	ENSMUSG00000059316	26569
DE.hippo.Age5	0.0180867	hippo	Age5	2622	0.0837689	0.933795	0.999919	NA	NA	NA	NA	NA	NA	NA	Slc27a1	Long-chain fatty acid transport protein 1	Q60714	Slc27a1	Slc27a1	ENSMUSG00000031808	26457
DE.hippo.Age8	0.0261917	hippo	Age8	2622	0.112241	0.911796	0.980959	NA	NA	NA	NA	NA	NA	NA	Slc27a1	Long-chain fatty acid transport protein 1	Q60714	Slc27a1	Slc27a1	ENSMUSG00000031808	26457
DE.hippo.Age2	-0.0116034	hippo	Age2	2552	-0.468882	0.64352	0.974473	NA	NA	NA	NA	NA	NA	NA	Slc25a51	Solute carrier family 25 member 51	A2AKV9;A2AKW0;G3UYJ3;Q5HZI9	Slc25a51	Slc25a51	ENSMUSG00000045973	230125
DE.hippo.Age5	0.0224597	hippo	Age5	2552	1.44216	0.15812	0.909651	NA	NA	NA	NA	NA	NA	NA	Slc25a51	Solute carrier family 25 member 51	A2AKV9;A2AKW0;G3UYJ3;Q5HZI9	Slc25a51	Slc25a51	ENSMUSG00000045973	230125
DE.hippo.Age8	0.0543019	hippo	Age8	2552	2.62274	0.0151487	0.0771206	NA	NA	NA	NA	NA	NA	NA	Slc25a51	Solute carrier family 25 member 51	A2AKV9;A2AKW0;G3UYJ3;Q5HZI9	Slc25a51	Slc25a51	ENSMUSG00000045973	230125
DE.hippo.Age2	0.015978	hippo	Age2	1807	0.658167	0.516895	0.951699	NA	NA	NA	NA	NA	NA	NA	Slc25a5	ADP/ATP translocase 2;ADP/ATP translocase 2, N-terminally processed	P51881	Slc25a5	Slc25a5	ENSMUSG00000016319	11740
DE.hippo.Age5	-0.00123118	hippo	Age5	1807	-0.0725808	0.942552	0.999919	NA	NA	NA	NA	NA	NA	NA	Slc25a5	ADP/ATP translocase 2;ADP/ATP translocase 2, N-terminally processed	P51881	Slc25a5	Slc25a5	ENSMUSG00000016319	11740
DE.hippo.Age8	-0.0526403	hippo	Age8	1807	-3.44954	0.00215941	0.0180303	NA	NA	NA	NA	NA	NA	NA	Slc25a5	ADP/ATP translocase 2;ADP/ATP translocase 2, N-terminally processed	P51881	Slc25a5	Slc25a5	ENSMUSG00000016319	11740
DE.hippo.Age2	0.0163357	hippo	Age2	4274	0.524145	0.605139	0.966363	NA	NA	NA	NA	NA	NA	NA	Slc25a46	Solute carrier family 25 member 46	Q9CQS4	Slc25a46	Slc25a46	ENSMUSG00000024259	67453
DE.hippo.Age5	0.0229501	hippo	Age5	4274	0.517939	0.60775	0.999919	NA	NA	NA	NA	NA	NA	NA	Slc25a46	Solute carrier family 25 member 46	Q9CQS4	Slc25a46	Slc25a46	ENSMUSG00000024259	67453
DE.hippo.Age8	0.0645696	hippo	Age8	4274	1.06638	0.297219	0.588638	NA	NA	NA	NA	NA	NA	NA	Slc25a46	Solute carrier family 25 member 46	Q9CQS4	Slc25a46	Slc25a46	ENSMUSG00000024259	67453
DE.hippo.Age2	0.129039	hippo	Age2	3722	0.764504	0.453836	0.927919	NA	NA	NA	NA	NA	NA	NA	Slc25a42	Mitochondrial coenzyme A transporter SLC25A42	Q8R0Y8	Slc25a42	Slc25a42	ENSMUSG00000002346	73095
DE.hippo.Age5	0.00967134	hippo	Age5	3722	0.0557712	0.955893	0.999919	NA	NA	NA	NA	NA	NA	NA	Slc25a42	Mitochondrial coenzyme A transporter SLC25A42	Q8R0Y8	Slc25a42	Slc25a42	ENSMUSG00000002346	73095
DE.hippo.Age2	0.00966065	hippo	Age2	1767	0.837518	0.410828	0.908503	NA	NA	NA	NA	NA	NA	NA	Slc25a4	ADP/ATP translocase 1	P48962	Slc25a4	Slc25a4	ENSMUSG00000031633	11739
DE.hippo.Age5	0.00248466	hippo	Age5	1767	0.239065	0.812446	0.999919	NA	NA	NA	NA	NA	NA	NA	Slc25a4	ADP/ATP translocase 1	P48962	Slc25a4	Slc25a4	ENSMUSG00000031633	11739
DE.hippo.Age8	0.0136801	hippo	Age8	1767	1.37774	0.181423	0.434116	NA	NA	NA	NA	NA	NA	NA	Slc25a4	ADP/ATP translocase 1	P48962	Slc25a4	Slc25a4	ENSMUSG00000031633	11739
DE.hippo.Age2	-0.0285761	hippo	Age2	3859	-1.75035	0.0932433	0.540196	NA	NA	NA	NA	NA	NA	NA	Slc25a3	Phosphate carrier protein, mitochondrial	G5E902;Q8VEM8	Slc25a3	Slc25a3	ENSMUSG00000061904	18674
DE.hippo.Age5	-0.0335266	hippo	Age5	3859	-2.77016	0.00889572	0.241169	NA	NA	NA	NA	NA	NA	NA	Slc25a3	Phosphate carrier protein, mitochondrial	G5E902;Q8VEM8	Slc25a3	Slc25a3	ENSMUSG00000061904	18674
DE.hippo.Age8	0.00959165	hippo	Age8	3859	0.898812	0.377983	0.67828	NA	NA	NA	NA	NA	NA	NA	Slc25a3	Phosphate carrier protein, mitochondrial	G5E902;Q8VEM8	Slc25a3	Slc25a3	ENSMUSG00000061904	18674
DE.hippo.Age2	0.0261115	hippo	Age2	4509	0.818091	0.42161	0.91645	NA	NA	NA	NA	NA	NA	NA	Slc25a27	NA	Q9D6D0	Slc25a27	Slc25a27	ENSMUSG00000023912	74011
DE.hippo.Age5	0.0156663	hippo	Age5	4509	0.494785	0.623834	0.999919	NA	NA	NA	NA	NA	NA	NA	Slc25a27	NA	Q9D6D0	Slc25a27	Slc25a27	ENSMUSG00000023912	74011
DE.hippo.Age8	-0.0392618	hippo	Age8	4509	-1.53147	0.13917	0.366903	NA	NA	NA	NA	NA	NA	NA	Slc25a27	NA	Q9D6D0	Slc25a27	Slc25a27	ENSMUSG00000023912	74011
DE.hippo.Age2	0.162539	hippo	Age2	154	1.39431	0.176406	0.707533	NA	NA	NA	NA	NA	NA	NA	Slc25a25	Calcium-binding mitochondrial carrier protein SCaMC-2	A2ASZ8;A2ASZ8-2;A2ASZ8-3;A2ASZ8-4;A2ASZ8-5;Z4YLR9	Slc25a25	Slc25a25	ENSMUSG00000026819	227731
DE.hippo.Age5	-0.0720189	hippo	Age5	154	-2.07938	0.0449512	0.553282	NA	NA	NA	NA	NA	NA	NA	Slc25a25	Calcium-binding mitochondrial carrier protein SCaMC-2	A2ASZ8;A2ASZ8-2;A2ASZ8-3;A2ASZ8-4;A2ASZ8-5;Z4YLR9	Slc25a25	Slc25a25	ENSMUSG00000026819	227731
DE.hippo.Age8	-0.0807576	hippo	Age8	154	-0.875949	0.390033	0.688957	NA	NA	NA	NA	NA	NA	NA	Slc25a25	Calcium-binding mitochondrial carrier protein SCaMC-2	A2ASZ8;A2ASZ8-2;A2ASZ8-3;A2ASZ8-4;A2ASZ8-5;Z4YLR9	Slc25a25	Slc25a25	ENSMUSG00000026819	227731
DE.hippo.Age2	0.0820844	hippo	Age2	2838	1.66735	0.10886	0.569381	NA	NA	NA	NA	NA	NA	NA	Slc25a23	Calcium-binding mitochondrial carrier protein SCaMC-3	F6X0P2;Q6GQS1	Slc25a23	Slc25a23	ENSMUSG00000046329	66972
DE.hippo.Age5	-0.034116	hippo	Age5	2838	-1.12569	0.267935	0.999919	NA	NA	NA	NA	NA	NA	NA	Slc25a23	Calcium-binding mitochondrial carrier protein SCaMC-3	F6X0P2;Q6GQS1	Slc25a23	Slc25a23	ENSMUSG00000046329	66972
DE.hippo.Age8	-0.106012	hippo	Age8	2838	-2.4643	0.0215499	0.0988324	NA	NA	NA	NA	NA	NA	NA	Slc25a23	Calcium-binding mitochondrial carrier protein SCaMC-3	F6X0P2;Q6GQS1	Slc25a23	Slc25a23	ENSMUSG00000046329	66972
DE.hippo.Age2	0.0869751	hippo	Age2	4518	4.45195	0.000178458	0.0385935	NA	NA	NA	NA	NA	NA	NA	Slc25a22	Mitochondrial glutamate carrier 1	E9PV90;E9PY45;E9Q6M6;Q9D6M3	Slc25a22	Slc25a22	ENSMUSG00000019082	68267
DE.hippo.Age5	-0.0452192	hippo	Age5	4518	-3.37669	0.00180576	0.0824707	NA	NA	NA	NA	NA	NA	NA	Slc25a22	Mitochondrial glutamate carrier 1	E9PV90;E9PY45;E9Q6M6;Q9D6M3	Slc25a22	Slc25a22	ENSMUSG00000019082	68267
DE.hippo.Age8	-0.0633934	hippo	Age8	4518	-3.69727	0.00117566	0.0108481	NA	NA	NA	NA	NA	NA	NA	Slc25a22	Mitochondrial glutamate carrier 1	E9PV90;E9PY45;E9Q6M6;Q9D6M3	Slc25a22	Slc25a22	ENSMUSG00000019082	68267
DE.hippo.Age5	-0.0484493	hippo	Age5	5083	-0.310661	0.758351	0.999919	NA	NA	NA	NA	NA	NA	NA	Slc25a20	Mitochondrial carnitine/acylcarnitine carrier protein	Q9Z2Z6	Slc25a20	Slc25a20	ENSMUSG00000032602	57279
DE.hippo.Age2	0.0418431	hippo	Age2	4587	1.55464	0.133539	0.623246	NA	NA	NA	NA	NA	NA	NA	Slc25a18	Mitochondrial glutamate carrier 2	Q9DB41;Q9DB41-2	Slc25a18	Slc25a18	ENSMUSG00000004902	71803
DE.hippo.Age5	-0.0851182	hippo	Age5	4587	-2.73144	0.00980055	0.246505	NA	NA	NA	NA	NA	NA	NA	Slc25a18	Mitochondrial glutamate carrier 2	Q9DB41;Q9DB41-2	Slc25a18	Slc25a18	ENSMUSG00000004902	71803
DE.hippo.Age8	-0.141842	hippo	Age8	4587	-1.40285	0.173898	0.423403	NA	NA	NA	NA	NA	NA	NA	Slc25a18	Mitochondrial glutamate carrier 2	Q9DB41;Q9DB41-2	Slc25a18	Slc25a18	ENSMUSG00000004902	71803
DE.hippo.Age2	0.112106	hippo	Age2	4856	2.72457	0.0120159	0.233123	NA	NA	NA	NA	NA	NA	NA	Slc25a13	Calcium-binding mitochondrial carrier protein Aralar2	Q9QXX4	Slc25a13	Slc25a13	ENSMUSG00000015112	50799
DE.hippo.Age5	-0.0464933	hippo	Age5	4856	-1.52981	0.135028	0.858788	NA	NA	NA	NA	NA	NA	NA	Slc25a13	Calcium-binding mitochondrial carrier protein Aralar2	Q9QXX4	Slc25a13	Slc25a13	ENSMUSG00000015112	50799
DE.hippo.Age8	-0.123239	hippo	Age8	4856	-2.67884	0.0133453	0.0703607	NA	NA	NA	NA	NA	NA	NA	Slc25a13	Calcium-binding mitochondrial carrier protein Aralar2	Q9QXX4	Slc25a13	Slc25a13	ENSMUSG00000015112	50799
DE.hippo.Age2	0.0637519	hippo	Age2	3234	3.919	0.000676825	0.0629173	NA	NA	NA	NA	NA	NA	NA	Slc25a12	Calcium-binding mitochondrial carrier protein Aralar1	Q8BH59	Slc25a12	Slc25a12	ENSMUSG00000027010	78830
DE.hippo.Age5	-0.0170731	hippo	Age5	3234	-1.08154	0.286832	0.999919	NA	NA	NA	NA	NA	NA	NA	Slc25a12	Calcium-binding mitochondrial carrier protein Aralar1	Q8BH59	Slc25a12	Slc25a12	ENSMUSG00000027010	78830
DE.hippo.Age8	-0.0773113	hippo	Age8	3234	-5.73377	7.45e-06	0.000298634	NA	NA	NA	NA	NA	NA	NA	Slc25a12	Calcium-binding mitochondrial carrier protein Aralar1	Q8BH59	Slc25a12	Slc25a12	ENSMUSG00000027010	78830
DE.hippo.Age2	-0.00446557	hippo	Age2	4304	-0.33173	0.743065	0.985225	NA	NA	NA	NA	NA	NA	NA	Slc25a11	Mitochondrial 2-oxoglutarate/malate carrier protein	Q5SX46;Q9CR62	Slc25a11	Slc25a11	ENSMUSG00000014606	67863
DE.hippo.Age5	-0.0104456	hippo	Age5	4304	-0.769147	0.44695	0.999919	NA	NA	NA	NA	NA	NA	NA	Slc25a11	Mitochondrial 2-oxoglutarate/malate carrier protein	Q5SX46;Q9CR62	Slc25a11	Slc25a11	ENSMUSG00000014606	67863
DE.hippo.Age8	-0.0188038	hippo	Age8	4304	-1.48934	0.149861	0.385085	NA	NA	NA	NA	NA	NA	NA	Slc25a11	Mitochondrial 2-oxoglutarate/malate carrier protein	Q5SX46;Q9CR62	Slc25a11	Slc25a11	ENSMUSG00000014606	67863
DE.hippo.Age5	0.0165259	hippo	Age5	4889	0.136824	0.89222	0.999919	NA	NA	NA	NA	NA	NA	NA	Slc25a10	Mitochondrial dicarboxylate carrier	Q9QZD8	Slc25a10	Slc25a10	ENSMUSG00000025792	27376
DE.hippo.Age2	-0.0116374	hippo	Age2	3614	-0.555253	0.584025	0.966363	NA	NA	NA	NA	NA	NA	NA	Slc25a1	NA	F6VVY4;Q8JZU2	Slc25a1	Slc25a1	ENSMUSG00000003528	13358
DE.hippo.Age5	0.0129319	hippo	Age5	3614	0.545208	0.589058	0.999919	NA	NA	NA	NA	NA	NA	NA	Slc25a1	NA	F6VVY4;Q8JZU2	Slc25a1	Slc25a1	ENSMUSG00000003528	13358
DE.hippo.Age8	0.0102544	hippo	Age8	3614	0.3865	0.702647	0.906092	NA	NA	NA	NA	NA	NA	NA	Slc25a1	NA	F6VVY4;Q8JZU2	Slc25a1	Slc25a1	ENSMUSG00000003528	13358
DE.hippo.Age2	0.0113728	hippo	Age2	3384	0.183006	0.856379	0.993961	NA	NA	NA	NA	NA	NA	NA	Slc24a2	NA	B1AXF2;Q8BUN9	Slc24a1;Slc24a2	Slc24a2	ENSMUSG00000034452;ENSMUSG00000037996	214111;76376
DE.hippo.Age5	-0.147648	hippo	Age5	3384	-1.57605	0.125468	0.848926	NA	NA	NA	NA	NA	NA	NA	Slc24a2	NA	B1AXF2;Q8BUN9	Slc24a1;Slc24a2	Slc24a2	ENSMUSG00000034452;ENSMUSG00000037996	214111;76376
DE.hippo.Age2	0.0344178	hippo	Age2	2285	0.905773	0.374347	0.883304	NA	NA	NA	NA	NA	NA	NA	Slc24a2	NA	B1AXF3;Q14BI1	Slc24a2	Slc24a2	ENSMUSG00000037996	76376
DE.hippo.Age5	0.00412529	hippo	Age5	2285	0.11703	0.907503	0.999919	NA	NA	NA	NA	NA	NA	NA	Slc24a2	NA	B1AXF3;Q14BI1	Slc24a2	Slc24a2	ENSMUSG00000037996	76376
DE.hippo.Age8	-0.160105	hippo	Age8	2285	-5.54758	1.17e-05	0.000419066	NA	NA	NA	NA	NA	NA	NA	Slc24a2	NA	B1AXF3;Q14BI1	Slc24a2	Slc24a2	ENSMUSG00000037996	76376
DE.hippo.Age2	0.0113728	hippo	Age2	3384	0.183006	0.856379	0.993961	NA	NA	NA	NA	NA	NA	NA	Slc24a2	NA	B1AXF2;Q8BUN9	Slc24a1;Slc24a2	Slc24a1	ENSMUSG00000034452;ENSMUSG00000037996	214111;76376
DE.hippo.Age5	-0.147648	hippo	Age5	3384	-1.57605	0.125468	0.848926	NA	NA	NA	NA	NA	NA	NA	Slc24a2	NA	B1AXF2;Q8BUN9	Slc24a1;Slc24a2	Slc24a1	ENSMUSG00000034452;ENSMUSG00000037996	214111;76376
DE.hippo.Age2	0.0644918	hippo	Age2	3099	0.530317	0.602285	0.966363	NA	NA	NA	NA	NA	NA	NA	Slc20a2	Sodium-dependent phosphate transporter 2	Q80UP8	Slc20a2	Slc20a2	ENSMUSG00000037656	20516
DE.hippo.Age5	-0.0339734	hippo	Age5	3099	-0.407333	0.687513	0.999919	NA	NA	NA	NA	NA	NA	NA	Slc20a2	Sodium-dependent phosphate transporter 2	Q80UP8	Slc20a2	Slc20a2	ENSMUSG00000037656	20516
DE.hippo.Age2	-0.0503806	hippo	Age2	1212	-2.39768	0.0249124	0.313708	NA	NA	NA	NA	NA	NA	NA	Slc1a4	Neutral amino acid transporter A	O35874;Q5SSP3	Slc1a4	Slc1a4	ENSMUSG00000020142	55963
DE.hippo.Age5	-0.0113551	hippo	Age5	1212	-0.45331	0.653115	0.999919	NA	NA	NA	NA	NA	NA	NA	Slc1a4	Neutral amino acid transporter A	O35874;Q5SSP3	Slc1a4	Slc1a4	ENSMUSG00000020142	55963
DE.hippo.Age8	0.121774	hippo	Age8	1212	6.96332	4.04e-07	3.57e-05	NA	NA	NA	NA	NA	NA	NA	Slc1a4	Neutral amino acid transporter A	O35874;Q5SSP3	Slc1a4	Slc1a4	ENSMUSG00000020142	55963
DE.hippo.Age2	-0.031064	hippo	Age2	1866	-1.96132	0.0619239	0.4592	NA	NA	NA	NA	NA	NA	NA	Slc1a3	Excitatory amino acid transporter 1	P56564	Slc1a3	Slc1a3	ENSMUSG00000005360	20512
DE.hippo.Age5	-0.0172041	hippo	Age5	1866	-0.947181	0.350022	0.999919	NA	NA	NA	NA	NA	NA	NA	Slc1a3	Excitatory amino acid transporter 1	P56564	Slc1a3	Slc1a3	ENSMUSG00000005360	20512
DE.hippo.Age8	0.050875	hippo	Age8	1866	3.23349	0.00364336	0.0268337	NA	NA	NA	NA	NA	NA	NA	Slc1a3	Excitatory amino acid transporter 1	P56564	Slc1a3	Slc1a3	ENSMUSG00000005360	20512
DE.hippo.Age2	-0.149915	hippo	Age2	136	-1.05073	0.305757	0.835064	NA	NA	NA	NA	NA	NA	NA	Slc1a2	NA	A2APL5	Slc1a2	Slc1a2	ENSMUSG00000005089	20511
DE.hippo.Age2	-0.00717212	hippo	Age2	1711	-0.630188	0.534716	0.951699	NA	NA	NA	NA	NA	NA	NA	Slc1a2	Excitatory amino acid transporter 2	P43006	Slc1a2	Slc1a2	ENSMUSG00000005089	20511
DE.hippo.Age5	-0.0535025	hippo	Age5	136	-0.448266	0.657281	0.999919	NA	NA	NA	NA	NA	NA	NA	Slc1a2	NA	A2APL5	Slc1a2	Slc1a2	ENSMUSG00000005089	20511
DE.hippo.Age5	-0.00456498	hippo	Age5	1711	-0.422066	0.675551	0.999919	NA	NA	NA	NA	NA	NA	NA	Slc1a2	Excitatory amino acid transporter 2	P43006	Slc1a2	Slc1a2	ENSMUSG00000005089	20511
DE.hippo.Age8	0.0774435	hippo	Age8	136	0.840341	0.409672	0.702569	NA	NA	NA	NA	NA	NA	NA	Slc1a2	NA	A2APL5	Slc1a2	Slc1a2	ENSMUSG00000005089	20511
DE.hippo.Age8	0.00953463	hippo	Age8	1711	0.889788	0.382709	0.68374	NA	NA	NA	NA	NA	NA	NA	Slc1a2	Excitatory amino acid transporter 2	P43006	Slc1a2	Slc1a2	ENSMUSG00000005089	20511
DE.hippo.Age2	0.130698	hippo	Age2	1808	1.30832	0.204738	0.739892	NA	NA	NA	NA	NA	NA	NA	Slc1a1	Excitatory amino acid transporter 3	P51906	Slc1a1	Slc1a1	ENSMUSG00000024935	20510
DE.hippo.Age5	-0.00916867	hippo	Age5	1808	-0.0776209	0.938583	0.999919	NA	NA	NA	NA	NA	NA	NA	Slc1a1	Excitatory amino acid transporter 3	P51906	Slc1a1	Slc1a1	ENSMUSG00000024935	20510
DE.hippo.Age8	-0.0157001	hippo	Age8	1808	-0.165273	0.870371	0.964693	NA	NA	NA	NA	NA	NA	NA	Slc1a1	Excitatory amino acid transporter 3	P51906	Slc1a1	Slc1a1	ENSMUSG00000024935	20510
DE.hippo.Age2	0.131722	hippo	Age2	363	1.87705	0.0736838	0.491312	NA	NA	NA	NA	NA	NA	NA	Slc17a8	Vesicular glutamate transporter 3	D3YTT3;Q8BFU8	Slc17a8	Slc17a8	ENSMUSG00000019935	216227
DE.hippo.Age5	0.0342188	hippo	Age5	363	0.482009	0.632791	0.999919	NA	NA	NA	NA	NA	NA	NA	Slc17a8	Vesicular glutamate transporter 3	D3YTT3;Q8BFU8	Slc17a8	Slc17a8	ENSMUSG00000019935	216227
DE.hippo.Age8	0.0483039	hippo	Age8	363	0.792096	0.436683	0.721687	NA	NA	NA	NA	NA	NA	NA	Slc17a8	Vesicular glutamate transporter 3	D3YTT3;Q8BFU8	Slc17a8	Slc17a8	ENSMUSG00000019935	216227
DE.hippo.Age2	0.00978219	hippo	Age2	2359	0.560706	0.580361	0.966363	NA	NA	NA	NA	NA	NA	NA	Slc17a7	Vesicular glutamate transporter 1	Q3TXX4	Slc17a7	Slc17a7	ENSMUSG00000070570	72961
DE.hippo.Age5	-0.0188929	hippo	Age5	2359	-1.17709	0.247079	0.999919	NA	NA	NA	NA	NA	NA	NA	Slc17a7	Vesicular glutamate transporter 1	Q3TXX4	Slc17a7	Slc17a7	ENSMUSG00000070570	72961
DE.hippo.Age8	0.0155514	hippo	Age8	2359	1.0456	0.306514	0.600815	NA	NA	NA	NA	NA	NA	NA	Slc17a7	Vesicular glutamate transporter 1	Q3TXX4	Slc17a7	Slc17a7	ENSMUSG00000070570	72961
DE.hippo.Age2	-0.0251227	hippo	Age2	3301	-0.181501	0.857547	0.993961	NA	NA	NA	NA	NA	NA	NA	Slc17a6	Vesicular glutamate transporter 2	Q8BLE7	Slc17a6	Slc17a6	ENSMUSG00000030500	140919
DE.hippo.Age5	0.00909161	hippo	Age5	3301	0.0689142	0.945449	0.999919	NA	NA	NA	NA	NA	NA	NA	Slc17a6	Vesicular glutamate transporter 2	Q8BLE7	Slc17a6	Slc17a6	ENSMUSG00000030500	140919
DE.hippo.Age8	0.192455	hippo	Age8	3301	1.5729	0.131266	0.353168	NA	NA	NA	NA	NA	NA	NA	Slc17a6	Vesicular glutamate transporter 2	Q8BLE7	Slc17a6	Slc17a6	ENSMUSG00000030500	140919
DE.hippo.Age2	-0.0834858	hippo	Age2	1825	-0.491034	0.628211	0.970695	NA	NA	NA	NA	NA	NA	NA	Slc16a1	Monocarboxylate transporter 1	P53986	Slc16a1	Slc16a1	ENSMUSG00000032902	20501
DE.hippo.Age5	0.010964	hippo	Age5	1825	0.0996981	0.921151	0.999919	NA	NA	NA	NA	NA	NA	NA	Slc16a1	Monocarboxylate transporter 1	P53986	Slc16a1	Slc16a1	ENSMUSG00000032902	20501
DE.hippo.Age8	0.060166	hippo	Age8	1825	0.41552	0.681577	0.896932	NA	NA	NA	NA	NA	NA	NA	Slc16a1	Monocarboxylate transporter 1	P53986	Slc16a1	Slc16a1	ENSMUSG00000032902	20501
DE.hippo.Age8	0.182881	hippo	Age8	3867	1.38179	0.181418	0.434116	NA	NA	NA	NA	NA	NA	NA	Slc14a1	Urea transporter 1	Q8VHL0;Q8VHL0-2	Slc14a1	Slc14a1	ENSMUSG00000059336	108052
DE.hippo.Age2	0.0615174	hippo	Age2	4161	0.549266	0.589138	0.966363	NA	NA	NA	NA	NA	NA	NA	Slc12a9	Solute carrier family 12 member 9	Q99MR3	Slc12a9	Slc12a9	ENSMUSG00000037344	83704
DE.hippo.Age5	0.0829181	hippo	Age5	4161	0.489926	0.627738	0.999919	NA	NA	NA	NA	NA	NA	NA	Slc12a9	Solute carrier family 12 member 9	Q99MR3	Slc12a9	Slc12a9	ENSMUSG00000037344	83704
DE.hippo.Age8	0.0689169	hippo	Age8	4161	0.433039	0.669358	0.893945	NA	NA	NA	NA	NA	NA	NA	Slc12a9	Solute carrier family 12 member 9	Q99MR3	Slc12a9	Slc12a9	ENSMUSG00000037344	83704
DE.hippo.Age2	0.0189814	hippo	Age2	2489	0.0865093	0.931955	0.997798	NA	NA	NA	NA	NA	NA	NA	Gm21985;Slc12a6	Solute carrier family 12 member 6	A2AGJ9;Q3V0N8;Q6P6P5;Q924N4;Q924N4-2	Gm21985;Slc12a6	Slc12a6	ENSMUSG00000027130;ENSMUSG00000096764	107723;108168782
DE.hippo.Age2	-0.0151415	hippo	Age2	3881	-0.916991	0.368561	0.875225	NA	NA	NA	NA	NA	NA	NA	Slc12a5	Solute carrier family 12 member 5	Q91V14;Q91V14-2	Slc12a5	Slc12a5	ENSMUSG00000017740	57138
DE.hippo.Age5	0.00611177	hippo	Age5	3881	0.474032	0.638412	0.999919	NA	NA	NA	NA	NA	NA	NA	Slc12a5	Solute carrier family 12 member 5	Q91V14;Q91V14-2	Slc12a5	Slc12a5	ENSMUSG00000017740	57138
DE.hippo.Age8	0.0451128	hippo	Age8	3881	3.25291	0.00347716	0.0259033	NA	NA	NA	NA	NA	NA	NA	Slc12a5	Solute carrier family 12 member 5	Q91V14;Q91V14-2	Slc12a5	Slc12a5	ENSMUSG00000017740	57138
DE.hippo.Age2	-0.0604631	hippo	Age2	795	-1.53876	0.137362	0.630555	NA	NA	NA	NA	NA	NA	NA	Slc12a2	Solute carrier family 12 member 2	E9QM38;P55012	Slc12a1;Slc12a2	Slc12a2	ENSMUSG00000024597;ENSMUSG00000027202	20495;20496
DE.hippo.Age5	0.0572345	hippo	Age5	795	1.70078	0.0978286	0.777614	NA	NA	NA	NA	NA	NA	NA	Slc12a2	Solute carrier family 12 member 2	E9QM38;P55012	Slc12a1;Slc12a2	Slc12a2	ENSMUSG00000024597;ENSMUSG00000027202	20495;20496
DE.hippo.Age8	-0.17419	hippo	Age8	795	-3.75133	0.00102864	0.00983417	NA	NA	NA	NA	NA	NA	NA	Slc12a2	Solute carrier family 12 member 2	E9QM38;P55012	Slc12a1;Slc12a2	Slc12a2	ENSMUSG00000024597;ENSMUSG00000027202	20495;20496
DE.hippo.Age2	-0.0604631	hippo	Age2	795	-1.53876	0.137362	0.630555	NA	NA	NA	NA	NA	NA	NA	Slc12a2	Solute carrier family 12 member 2	E9QM38;P55012	Slc12a1;Slc12a2	Slc12a1	ENSMUSG00000024597;ENSMUSG00000027202	20495;20496
DE.hippo.Age5	0.0572345	hippo	Age5	795	1.70078	0.0978286	0.777614	NA	NA	NA	NA	NA	NA	NA	Slc12a2	Solute carrier family 12 member 2	E9QM38;P55012	Slc12a1;Slc12a2	Slc12a1	ENSMUSG00000024597;ENSMUSG00000027202	20495;20496
DE.hippo.Age8	-0.17419	hippo	Age8	795	-3.75133	0.00102864	0.00983417	NA	NA	NA	NA	NA	NA	NA	Slc12a2	Solute carrier family 12 member 2	E9QM38;P55012	Slc12a1;Slc12a2	Slc12a1	ENSMUSG00000024597;ENSMUSG00000027202	20495;20496
DE.hippo.Age2	-0.0130324	hippo	Age2	4958	-0.870274	0.393046	0.894069	NA	NA	NA	NA	NA	NA	NA	Skp1	S-phase kinase-associated protein 1	Q9WTX5	Skp1;Skp1a	Skp1a	ENSMUSG00000036309	21402
DE.hippo.Age5	0.00230717	hippo	Age5	4958	0.157039	0.876114	0.999919	NA	NA	NA	NA	NA	NA	NA	Skp1	S-phase kinase-associated protein 1	Q9WTX5	Skp1;Skp1a	Skp1a	ENSMUSG00000036309	21402
DE.hippo.Age8	0.0530526	hippo	Age8	4958	3.80618	0.000897984	0.00907803	NA	NA	NA	NA	NA	NA	NA	Skp1	S-phase kinase-associated protein 1	Q9WTX5	Skp1;Skp1a	Skp1a	ENSMUSG00000036309	21402
DE.hippo.Age2	-0.0130324	hippo	Age2	4958	-0.870274	0.393046	0.894069	NA	NA	NA	NA	NA	NA	NA	Skp1	S-phase kinase-associated protein 1	Q9WTX5	Skp1;Skp1a	Skp1	ENSMUSG00000036309	21402
DE.hippo.Age5	0.00230717	hippo	Age5	4958	0.157039	0.876114	0.999919	NA	NA	NA	NA	NA	NA	NA	Skp1	S-phase kinase-associated protein 1	Q9WTX5	Skp1;Skp1a	Skp1	ENSMUSG00000036309	21402
DE.hippo.Age8	0.0530526	hippo	Age8	4958	3.80618	0.000897984	0.00907803	NA	NA	NA	NA	NA	NA	NA	Skp1	S-phase kinase-associated protein 1	Q9WTX5	Skp1;Skp1a	Skp1	ENSMUSG00000036309	21402
DE.hippo.Age2	-0.00632176	hippo	Age2	4403	-0.0514414	0.959454	0.998259	NA	NA	NA	NA	NA	NA	NA	Skiv2l2	Superkiller viralicidic activity 2-like 2	Q9CZU3	Skiv2l2	Skiv2l2	ENSMUSG00000016018	72198
DE.hippo.Age5	0.0859162	hippo	Age5	4403	0.506062	0.616626	0.999919	NA	NA	NA	NA	NA	NA	NA	Skiv2l2	Superkiller viralicidic activity 2-like 2	Q9CZU3	Skiv2l2	Skiv2l2	ENSMUSG00000016018	72198
DE.hippo.Age8	-0.0532427	hippo	Age8	4403	-0.336645	0.740034	0.918773	NA	NA	NA	NA	NA	NA	NA	Skiv2l2	Superkiller viralicidic activity 2-like 2	Q9CZU3	Skiv2l2	Skiv2l2	ENSMUSG00000016018	72198
DE.hippo.Age8	-0.0765339	hippo	Age8	2869	-0.443101	0.662642	0.891844	NA	NA	NA	NA	NA	NA	NA	Skiv2l	NA	Q6NZR5	Skiv2l	Skiv2l	ENSMUSG00000040356	108077
DE.hippo.Age2	0.0174645	hippo	Age2	3662	0.0880193	0.930726	0.997798	NA	NA	NA	NA	NA	NA	NA	Sirt5	NAD-dependent protein deacylase sirtuin-5, mitochondrial	Q8K2C6	Sirt5	Sirt5	ENSMUSG00000054021	68346
DE.hippo.Age5	-0.0306921	hippo	Age5	3662	-0.18155	0.85698	0.999919	NA	NA	NA	NA	NA	NA	NA	Sirt5	NAD-dependent protein deacylase sirtuin-5, mitochondrial	Q8K2C6	Sirt5	Sirt5	ENSMUSG00000054021	68346
DE.hippo.Age8	0.0533045	hippo	Age8	3662	0.357528	0.724071	0.911357	NA	NA	NA	NA	NA	NA	NA	Sirt5	NAD-dependent protein deacylase sirtuin-5, mitochondrial	Q8K2C6	Sirt5	Sirt5	ENSMUSG00000054021	68346
DE.hippo.Age2	-0.0161107	hippo	Age2	3836	-0.227683	0.821883	0.989426	NA	NA	NA	NA	NA	NA	NA	Sirt2	NAD-dependent protein deacetylase sirtuin-2	Q8VDQ8;Q8VDQ8-2;Q8VDQ8-3;Q8VDQ8-4	Sirt2	Sirt2	ENSMUSG00000015149	64383
DE.hippo.Age5	-0.0116345	hippo	Age5	3836	-0.21586	0.830347	0.999919	NA	NA	NA	NA	NA	NA	NA	Sirt2	NAD-dependent protein deacetylase sirtuin-2	Q8VDQ8;Q8VDQ8-2;Q8VDQ8-3;Q8VDQ8-4	Sirt2	Sirt2	ENSMUSG00000015149	64383
DE.hippo.Age8	-0.312821	hippo	Age8	3836	-7.30389	1.86e-07	2.33e-05	NA	NA	NA	NA	NA	NA	NA	Sirt2	NAD-dependent protein deacetylase sirtuin-2	Q8VDQ8;Q8VDQ8-2;Q8VDQ8-3;Q8VDQ8-4	Sirt2	Sirt2	ENSMUSG00000015149	64383
DE.hippo.Age2	-0.0394238	hippo	Age2	2891	-2.05694	0.0510785	0.435762	NA	NA	NA	NA	NA	NA	NA	Sirpa	Tyrosine-protein phosphatase non-receptor type substrate 1	P97797-2;Q6P6I8	Sirpa	Sirpa	ENSMUSG00000037902	19261
DE.hippo.Age5	0.00878584	hippo	Age5	2891	0.353304	0.725973	0.999919	NA	NA	NA	NA	NA	NA	NA	Sirpa	Tyrosine-protein phosphatase non-receptor type substrate 1	P97797-2;Q6P6I8	Sirpa	Sirpa	ENSMUSG00000037902	19261
DE.hippo.Age8	0.062907	hippo	Age8	2891	3.70625	0.00114989	0.0106406	NA	NA	NA	NA	NA	NA	NA	Sirpa	Tyrosine-protein phosphatase non-receptor type substrate 1	P97797-2;Q6P6I8	Sirpa	Sirpa	ENSMUSG00000037902	19261
DE.hippo.Age5	-0.096717	hippo	Age5	1007	-0.611804	0.544976	0.999919	NA	NA	NA	NA	NA	NA	NA	Sipa1l3	NA	G3X9J0;S4R1S0	Sipa1l3	Sipa1l3	ENSMUSG00000030583	74206
DE.hippo.Age8	-0.182065	hippo	Age8	1007	-1.80664	0.0843869	0.263018	NA	NA	NA	NA	NA	NA	NA	Sipa1l3	NA	G3X9J0;S4R1S0	Sipa1l3	Sipa1l3	ENSMUSG00000030583	74206
DE.hippo.Age2	0.00255036	hippo	Age2	3450	0.10328	0.918626	0.997798	NA	NA	NA	NA	NA	NA	NA	Sipa1l1	Signal-induced proliferation-associated 1-like protein 1	Q8C0T5;Q8C0T5-2	Sipa1l1	Sipa1l1	ENSMUSG00000042700	217692
DE.hippo.Age5	0.0163722	hippo	Age5	3450	0.635823	0.529016	0.999919	NA	NA	NA	NA	NA	NA	NA	Sipa1l1	Signal-induced proliferation-associated 1-like protein 1	Q8C0T5;Q8C0T5-2	Sipa1l1	Sipa1l1	ENSMUSG00000042700	217692
DE.hippo.Age8	0.021989	hippo	Age8	3450	1.22441	0.233081	0.510484	NA	NA	NA	NA	NA	NA	NA	Sipa1l1	Signal-induced proliferation-associated 1-like protein 1	Q8C0T5;Q8C0T5-2	Sipa1l1	Sipa1l1	ENSMUSG00000042700	217692
[truncated: 21,699 more rows]

## Sheet: Supplementary Excel File 1b
Supplementary Excel File 1b. Summary of the statistical calculations from Supplementary Excel File 1a
	# of proteins
Contrast	that passed the QC	with p (tg vs wt) < 0.05	that passed the FDR correction (padj<0.05)
DE.cortex.Age2	4055	458	121
DE.cortex.Age5	3908	364	2
DE.cortex.Age8	3967	804	202
DE.hippo.Age2	3718	456	23
DE.hippo.Age5	3877	376	88
DE.hippo.Age8	3631	1027	639

## Sheet: Supplementary Excel File 1c
Supplementary Excel File 1c. DEPs in both hippocampal and cortical tissues defined through the “full model”
contrast	coefficient full model	statistic full model	p (tg vs wt) full model	padj (tg vs wt) full model	tissue	age	id	t (tg vs wt) pairwise model	p (tg vs wt) pairwise model	padj (tg vs wt) pairwise model	gene names.cortex	protein names.cortex	majority protein ids.cortex	symbol.cortex	symbol.cortex short	ensembl gene id.cortex	entrez id.cortex	gene names.hippo	protein names.hippo	majority protein ids.hippo	symbol.hippo	symbol.hippo short	ensembl gene id.hippo	entrez id.hippo
A2TC	0.0133308	0.151051	0.880155	0.999572	cortex	Age2	4107	0.366111	0.717546	0.980249	Trappc2	Trafficking protein particle complex subunit 2	Q9CQP2	Trappc2	Trappc2	ENSMUSG00000079317	66226	0610009B22Rik;Trappc2	Trafficking protein particle complex subunit 2	Q8R3W2;Q9CQP2	0610009B22Rik;Trappc2	0610009B22Rik	ENSMUSG00000007777;ENSMUSG00000079317	66050;66226
A52TC	-0.00485256	-0.0388798	0.969042	0.999667	cortex		0	NA	NA	NA	Trappc2	Trafficking protein particle complex subunit 2	Q9CQP2	Trappc2	Trappc2	ENSMUSG00000079317	66226	0610009B22Rik;Trappc2	Trafficking protein particle complex subunit 2	Q8R3W2;Q9CQP2	0610009B22Rik;Trappc2	0610009B22Rik	ENSMUSG00000007777;ENSMUSG00000079317	66050;66226
A5TC	0.00847822	0.0960668	0.923606	0.999922	cortex	Age5	4107	0.263608	0.794395	0.993586	Trappc2	Trafficking protein particle complex subunit 2	Q9CQP2	Trappc2	Trappc2	ENSMUSG00000079317	66226	0610009B22Rik;Trappc2	Trafficking protein particle complex subunit 2	Q8R3W2;Q9CQP2	0610009B22Rik;Trappc2	0610009B22Rik	ENSMUSG00000007777;ENSMUSG00000079317	66050;66226
A82TC	0.020558	0.164716	0.869408	0.999701	cortex		0	NA	NA	NA	Trappc2	Trafficking protein particle complex subunit 2	Q9CQP2	Trappc2	Trappc2	ENSMUSG00000079317	66226	0610009B22Rik;Trappc2	Trafficking protein particle complex subunit 2	Q8R3W2;Q9CQP2	0610009B22Rik;Trappc2	0610009B22Rik	ENSMUSG00000007777;ENSMUSG00000079317	66050;66226
A85TC	0.0254106	0.203596	0.838969	0.999475	cortex		0	NA	NA	NA	Trappc2	Trafficking protein particle complex subunit 2	Q9CQP2	Trappc2	Trappc2	ENSMUSG00000079317	66226	0610009B22Rik;Trappc2	Trafficking protein particle complex subunit 2	Q8R3W2;Q9CQP2	0610009B22Rik;Trappc2	0610009B22Rik	ENSMUSG00000007777;ENSMUSG00000079317	66050;66226
A8TC	0.0338888	0.383994	0.701572	0.99963	cortex	Age8	4107	1.20727	0.239401	0.610151	Trappc2	Trafficking protein particle complex subunit 2	Q9CQP2	Trappc2	Trappc2	ENSMUSG00000079317	66226	0610009B22Rik;Trappc2	Trafficking protein particle complex subunit 2	Q8R3W2;Q9CQP2	0610009B22Rik;Trappc2	0610009B22Rik	ENSMUSG00000007777;ENSMUSG00000079317	66050;66226
A2TH	0.0538079	0.557701	0.577949	0.914892	hippo	Age2	4269	0.376751	0.710479	0.984522	Trappc2	Trafficking protein particle complex subunit 2	Q9CQP2	Trappc2	Trappc2	ENSMUSG00000079317	66226	0610009B22Rik;Trappc2	Trafficking protein particle complex subunit 2	Q8R3W2;Q9CQP2	0610009B22Rik;Trappc2	0610009B22Rik	ENSMUSG00000007777;ENSMUSG00000079317	66050;66226
A52TH	-0.0848576	-0.698683	0.485923	0.86109	hippo		0	NA	NA	NA	Trappc2	Trafficking protein particle complex subunit 2	Q9CQP2	Trappc2	Trappc2	ENSMUSG00000079317	66226	0610009B22Rik;Trappc2	Trafficking protein particle complex subunit 2	Q8R3W2;Q9CQP2	0610009B22Rik;Trappc2	0610009B22Rik	ENSMUSG00000007777;ENSMUSG00000079317	66050;66226
A5TH	-0.0310497	-0.420887	0.67449	0.99711	hippo	Age5	4269	-0.317174	0.753045	0.999919	Trappc2	Trafficking protein particle complex subunit 2	Q9CQP2	Trappc2	Trappc2	ENSMUSG00000079317	66226	0610009B22Rik;Trappc2	Trafficking protein particle complex subunit 2	Q8R3W2;Q9CQP2	0610009B22Rik;Trappc2	0610009B22Rik	ENSMUSG00000007777;ENSMUSG00000079317	66050;66226
A82TH	0.0437791	0.327611	0.743701	0.925824	hippo		0	NA	NA	NA	Trappc2	Trafficking protein particle complex subunit 2	Q9CQP2	Trappc2	Trappc2	ENSMUSG00000079317	66226	0610009B22Rik;Trappc2	Trafficking protein particle complex subunit 2	Q8R3W2;Q9CQP2	0610009B22Rik;Trappc2	0610009B22Rik	ENSMUSG00000007777;ENSMUSG00000079317	66050;66226
A85TH	0.128637	1.08753	0.278694	0.754609	hippo		0	NA	NA	NA	Trappc2	Trafficking protein particle complex subunit 2	Q9CQP2	Trappc2	Trappc2	ENSMUSG00000079317	66226	0610009B22Rik;Trappc2	Trafficking protein particle complex subunit 2	Q8R3W2;Q9CQP2	0610009B22Rik;Trappc2	0610009B22Rik	ENSMUSG00000007777;ENSMUSG00000079317	66050;66226
A8TH	0.097587	1.05546	0.293053	0.598128	hippo	Age8	4269	1.07484	0.294523	0.585441	Trappc2	Trafficking protein particle complex subunit 2	Q9CQP2	Trappc2	Trappc2	ENSMUSG00000079317	66226	0610009B22Rik;Trappc2	Trafficking protein particle complex subunit 2	Q8R3W2;Q9CQP2	0610009B22Rik;Trappc2	0610009B22Rik	ENSMUSG00000007777;ENSMUSG00000079317	66050;66226
A2THC	0.0404771	0.315717	0.752693	0.981368		Age2	0	NA	NA	NA	Trappc2	Trafficking protein particle complex subunit 2	Q9CQP2	Trappc2	Trappc2	ENSMUSG00000079317	66226	0610009B22Rik;Trappc2	Trafficking protein particle complex subunit 2	Q8R3W2;Q9CQP2	0610009B22Rik;Trappc2	0610009B22Rik	ENSMUSG00000007777;ENSMUSG00000079317	66050;66226
A5THC	-0.0395279	-0.351884	0.72546	0.9999		Age5	0	NA	NA	NA	Trappc2	Trafficking protein particle complex subunit 2	Q9CQP2	Trappc2	Trappc2	ENSMUSG00000079317	66226	0610009B22Rik;Trappc2	Trafficking protein particle complex subunit 2	Q8R3W2;Q9CQP2	0610009B22Rik;Trappc2	0610009B22Rik	ENSMUSG00000007777;ENSMUSG00000079317	66050;66226
A8THC	0.0636982	0.508293	0.612057	0.92415		Age8	0	NA	NA	NA	Trappc2	Trafficking protein particle complex subunit 2	Q9CQP2	Trappc2	Trappc2	ENSMUSG00000079317	66226	0610009B22Rik;Trappc2	Trafficking protein particle complex subunit 2	Q8R3W2;Q9CQP2	0610009B22Rik;Trappc2	0610009B22Rik	ENSMUSG00000007777;ENSMUSG00000079317	66050;66226
A2TC	0.00231957	0.0190976	0.98479	0.999572	cortex	Age2	62	0.0556128	0.956119	0.997602	0610037L13Rik	UPF0587 protein C1orf123 homolog	A2A8E2;B7ZC71;B7ZC72;Q8BHG2;Q8BHG2-2;Q8BHG2-3	0610037L13Rik	0610037L13Rik	ENSMUSG00000028608	74098	0610037L13Rik	UPF0587 protein C1orf123 homolog	A2A8E2;B7ZC71;B7ZC72;Q8BHG2;Q8BHG2-2;Q8BHG2-3	0610037L13Rik	0610037L13Rik	ENSMUSG00000028608	74098
A52TC	-0.021047	-0.122531	0.902649	0.999667	cortex		0	NA	NA	NA	0610037L13Rik	UPF0587 protein C1orf123 homolog	A2A8E2;B7ZC71;B7ZC72;Q8BHG2;Q8BHG2-2;Q8BHG2-3	0610037L13Rik	0610037L13Rik	ENSMUSG00000028608	74098	0610037L13Rik	UPF0587 protein C1orf123 homolog	A2A8E2;B7ZC71;B7ZC72;Q8BHG2;Q8BHG2-2;Q8BHG2-3	0610037L13Rik	0610037L13Rik	ENSMUSG00000028608	74098
A5TC	-0.0187275	-0.154188	0.877677	0.999922	cortex	Age5	62	-0.409631	0.68581	0.976258	0610037L13Rik	UPF0587 protein C1orf123 homolog	A2A8E2;B7ZC71;B7ZC72;Q8BHG2;Q8BHG2-2;Q8BHG2-3	0610037L13Rik	0610037L13Rik	ENSMUSG00000028608	74098	0610037L13Rik	UPF0587 protein C1orf123 homolog	A2A8E2;B7ZC71;B7ZC72;Q8BHG2;Q8BHG2-2;Q8BHG2-3	0610037L13Rik	0610037L13Rik	ENSMUSG00000028608	74098
A82TC	0.0812327	0.47292	0.636985	0.999701	cortex		0	NA	NA	NA	0610037L13Rik	UPF0587 protein C1orf123 homolog	A2A8E2;B7ZC71;B7ZC72;Q8BHG2;Q8BHG2-2;Q8BHG2-3	0610037L13Rik	0610037L13Rik	ENSMUSG00000028608	74098	0610037L13Rik	UPF0587 protein C1orf123 homolog	A2A8E2;B7ZC71;B7ZC72;Q8BHG2;Q8BHG2-2;Q8BHG2-3	0610037L13Rik	0610037L13Rik	ENSMUSG00000028608	74098
A85TC	0.10228	0.595451	0.552474	0.999475	cortex		0	NA	NA	NA	0610037L13Rik	UPF0587 protein C1orf123 homolog	A2A8E2;B7ZC71;B7ZC72;Q8BHG2;Q8BHG2-2;Q8BHG2-3	0610037L13Rik	0610037L13Rik	ENSMUSG00000028608	74098	0610037L13Rik	UPF0587 protein C1orf123 homolog	A2A8E2;B7ZC71;B7ZC72;Q8BHG2;Q8BHG2-2;Q8BHG2-3	0610037L13Rik	0610037L13Rik	ENSMUSG00000028608	74098
A8TC	0.0835523	0.687907	0.492615	0.99963	cortex	Age8	62	1.50636	0.14537	0.478768	0610037L13Rik	UPF0587 protein C1orf123 homolog	A2A8E2;B7ZC71;B7ZC72;Q8BHG2;Q8BHG2-2;Q8BHG2-3	0610037L13Rik	0610037L13Rik	ENSMUSG00000028608	74098	0610037L13Rik	UPF0587 protein C1orf123 homolog	A2A8E2;B7ZC71;B7ZC72;Q8BHG2;Q8BHG2-2;Q8BHG2-3	0610037L13Rik	0610037L13Rik	ENSMUSG00000028608	74098
A2TH	0.0758452	0.624453	0.533316	0.901577	hippo	Age2	63	0.700787	0.49039	0.938493	0610037L13Rik	UPF0587 protein C1orf123 homolog	A2A8E2;B7ZC71;B7ZC72;Q8BHG2;Q8BHG2-2;Q8BHG2-3	0610037L13Rik	0610037L13Rik	ENSMUSG00000028608	74098	0610037L13Rik	UPF0587 protein C1orf123 homolog	A2A8E2;B7ZC71;B7ZC72;Q8BHG2;Q8BHG2-2;Q8BHG2-3	0610037L13Rik	0610037L13Rik	ENSMUSG00000028608	74098
A52TH	-0.156686	-0.989778	0.323938	0.73005	hippo		0	NA	NA	NA	0610037L13Rik	UPF0587 protein C1orf123 homolog	A2A8E2;B7ZC71;B7ZC72;Q8BHG2;Q8BHG2-2;Q8BHG2-3	0610037L13Rik	0610037L13Rik	ENSMUSG00000028608	74098	0610037L13Rik	UPF0587 protein C1orf123 homolog	A2A8E2;B7ZC71;B7ZC72;Q8BHG2;Q8BHG2-2;Q8BHG2-3	0610037L13Rik	0610037L13Rik	ENSMUSG00000028608	74098
A5TH	-0.080841	-0.796238	0.427201	0.935129	hippo	Age5	63	-0.53668	0.594973	0.999919	0610037L13Rik	UPF0587 protein C1orf123 homolog	A2A8E2;B7ZC71;B7ZC72;Q8BHG2;Q8BHG2-2;Q8BHG2-3	0610037L13Rik	0610037L13Rik	ENSMUSG00000028608	74098	0610037L13Rik	UPF0587 protein C1orf123 homolog	A2A8E2;B7ZC71;B7ZC72;Q8BHG2;Q8BHG2-2;Q8BHG2-3	0610037L13Rik	0610037L13Rik	ENSMUSG00000028608	74098
A82TH	-0.0903305	-0.525885	0.599775	0.86204	hippo		0	NA	NA	NA	0610037L13Rik	UPF0587 protein C1orf123 homolog	A2A8E2;B7ZC71;B7ZC72;Q8BHG2;Q8BHG2-2;Q8BHG2-3	0610037L13Rik	0610037L13Rik	ENSMUSG00000028608	74098	0610037L13Rik	UPF0587 protein C1orf123 homolog	A2A8E2;B7ZC71;B7ZC72;Q8BHG2;Q8BHG2-2;Q8BHG2-3	0610037L13Rik	0610037L13Rik	ENSMUSG00000028608	74098
A85TH	0.0663557	0.419165	0.675718	0.9893	hippo		0	NA	NA	NA	0610037L13Rik	UPF0587 protein C1orf123 homolog	A2A8E2;B7ZC71;B7ZC72;Q8BHG2;Q8BHG2-2;Q8BHG2-3	0610037L13Rik	0610037L13Rik	ENSMUSG00000028608	74098	0610037L13Rik	UPF0587 protein C1orf123 homolog	A2A8E2;B7ZC71;B7ZC72;Q8BHG2;Q8BHG2-2;Q8BHG2-3	0610037L13Rik	0610037L13Rik	ENSMUSG00000028608	74098
A8TH	-0.0144853	-0.119261	0.905234	0.973326	hippo	Age8	63	-0.114548	0.909789	0.979773	0610037L13Rik	UPF0587 protein C1orf123 homolog	A2A8E2;B7ZC71;B7ZC72;Q8BHG2;Q8BHG2-2;Q8BHG2-3	0610037L13Rik	0610037L13Rik	ENSMUSG00000028608	74098	0610037L13Rik	UPF0587 protein C1orf123 homolog	A2A8E2;B7ZC71;B7ZC72;Q8BHG2;Q8BHG2-2;Q8BHG2-3	0610037L13Rik	0610037L13Rik	ENSMUSG00000028608	74098
A2THC	0.0735256	0.436598	0.663055	0.970555		Age2	0	NA	NA	NA	0610037L13Rik	UPF0587 protein C1orf123 homolog	A2A8E2;B7ZC71;B7ZC72;Q8BHG2;Q8BHG2-2;Q8BHG2-3	0610037L13Rik	0610037L13Rik	ENSMUSG00000028608	74098	0610037L13Rik	UPF0587 protein C1orf123 homolog	A2A8E2;B7ZC71;B7ZC72;Q8BHG2;Q8BHG2-2;Q8BHG2-3	0610037L13Rik	0610037L13Rik	ENSMUSG00000028608	74098
A5THC	-0.0621136	-0.401777	0.688442	0.9999		Age5	0	NA	NA	NA	0610037L13Rik	UPF0587 protein C1orf123 homolog	A2A8E2;B7ZC71;B7ZC72;Q8BHG2;Q8BHG2-2;Q8BHG2-3	0610037L13Rik	0610037L13Rik	ENSMUSG00000028608	74098	0610037L13Rik	UPF0587 protein C1orf123 homolog	A2A8E2;B7ZC71;B7ZC72;Q8BHG2;Q8BHG2-2;Q8BHG2-3	0610037L13Rik	0610037L13Rik	ENSMUSG00000028608	74098
A8THC	-0.0980376	-0.582152	0.561372	0.899407		Age8	0	NA	NA	NA	0610037L13Rik	UPF0587 protein C1orf123 homolog	A2A8E2;B7ZC71;B7ZC72;Q8BHG2;Q8BHG2-2;Q8BHG2-3	0610037L13Rik	0610037L13Rik	ENSMUSG00000028608	74098	0610037L13Rik	UPF0587 protein C1orf123 homolog	A2A8E2;B7ZC71;B7ZC72;Q8BHG2;Q8BHG2-2;Q8BHG2-3	0610037L13Rik	0610037L13Rik	ENSMUSG00000028608	74098
A2TC	0.00320156	0.170911	0.864531	0.999572	cortex	Age2	1971	0.170295	0.866231	0.997602	1700009N14Rik;Ran	GTP-binding nuclear protein Ran	P62827;Q14AA6	1700009N14Rik;Ran;Rasl2-9	1700009N14Rik	ENSMUSG00000028287;ENSMUSG00000029430;ENSMUSG00000083649	19384;19428;75471	1700009N14Rik;Ran	GTP-binding nuclear protein Ran	P62827;Q14AA6	1700009N14Rik;Ran;Rasl2-9	1700009N14Rik	ENSMUSG00000028287;ENSMUSG00000029430;ENSMUSG00000083649	19384;19428;75471
A52TC	-0.0461153	-1.74076	0.0838404	0.55183	cortex		0	NA	NA	NA	1700009N14Rik;Ran	GTP-binding nuclear protein Ran	P62827;Q14AA6	1700009N14Rik;Ran;Rasl2-9	1700009N14Rik	ENSMUSG00000028287;ENSMUSG00000029430;ENSMUSG00000083649	19384;19428;75471	1700009N14Rik;Ran	GTP-binding nuclear protein Ran	P62827;Q14AA6	1700009N14Rik;Ran;Rasl2-9	1700009N14Rik	ENSMUSG00000028287;ENSMUSG00000029430;ENSMUSG00000083649	19384;19428;75471
A5TC	-0.0429137	-2.2909	0.0234066	0.579073	cortex	Age5	1971	-2.69639	0.0127861	0.376436	1700009N14Rik;Ran	GTP-binding nuclear protein Ran	P62827;Q14AA6	1700009N14Rik;Ran;Rasl2-9	1700009N14Rik	ENSMUSG00000028287;ENSMUSG00000029430;ENSMUSG00000083649	19384;19428;75471	1700009N14Rik;Ran	GTP-binding nuclear protein Ran	P62827;Q14AA6	1700009N14Rik;Ran;Rasl2-9	1700009N14Rik	ENSMUSG00000028287;ENSMUSG00000029430;ENSMUSG00000083649	19384;19428;75471
A82TC	0.0462453	1.74567	0.0829802	0.42824	cortex		0	NA	NA	NA	1700009N14Rik;Ran	GTP-binding nuclear protein Ran	P62827;Q14AA6	1700009N14Rik;Ran;Rasl2-9	1700009N14Rik	ENSMUSG00000028287;ENSMUSG00000029430;ENSMUSG00000083649	19384;19428;75471	1700009N14Rik;Ran	GTP-binding nuclear protein Ran	P62827;Q14AA6	1700009N14Rik;Ran;Rasl2-9	1700009N14Rik	ENSMUSG00000028287;ENSMUSG00000029430;ENSMUSG00000083649	19384;19428;75471
A85TC	0.0923607	3.48644	0.000647575	0.0574862	cortex		0	NA	NA	NA	1700009N14Rik;Ran	GTP-binding nuclear protein Ran	P62827;Q14AA6	1700009N14Rik;Ran;Rasl2-9	1700009N14Rik	ENSMUSG00000028287;ENSMUSG00000029430;ENSMUSG00000083649	19384;19428;75471	1700009N14Rik;Ran	GTP-binding nuclear protein Ran	P62827;Q14AA6	1700009N14Rik;Ran;Rasl2-9	1700009N14Rik	ENSMUSG00000028287;ENSMUSG00000029430;ENSMUSG00000083649	19384;19428;75471
A8TC	0.0494469	2.63967	0.0092043	0.184153	cortex	Age8	1971	3.21778	0.00376065	0.0638064	1700009N14Rik;Ran	GTP-binding nuclear protein Ran	P62827;Q14AA6	1700009N14Rik;Ran;Rasl2-9	1700009N14Rik	ENSMUSG00000028287;ENSMUSG00000029430;ENSMUSG00000083649	19384;19428;75471	1700009N14Rik;Ran	GTP-binding nuclear protein Ran	P62827;Q14AA6	1700009N14Rik;Ran;Rasl2-9	1700009N14Rik	ENSMUSG00000028287;ENSMUSG00000029430;ENSMUSG00000083649	19384;19428;75471
A2TH	0.0440944	2.35393	0.0199143	0.188947	hippo	Age2	2007	2.12795	0.0441562	0.414449	1700009N14Rik;Ran	GTP-binding nuclear protein Ran	P62827;Q14AA6	1700009N14Rik;Ran;Rasl2-9	1700009N14Rik	ENSMUSG00000028287;ENSMUSG00000029430;ENSMUSG00000083649	19384;19428;75471	1700009N14Rik;Ran	GTP-binding nuclear protein Ran	P62827;Q14AA6	1700009N14Rik;Ran;Rasl2-9	1700009N14Rik	ENSMUSG00000028287;ENSMUSG00000029430;ENSMUSG00000083649	19384;19428;75471
A52TH	-0.0382522	-1.57567	0.117276	0.454135	hippo		0	NA	NA	NA	1700009N14Rik;Ran	GTP-binding nuclear protein Ran	P62827;Q14AA6	1700009N14Rik;Ran;Rasl2-9	1700009N14Rik	ENSMUSG00000028287;ENSMUSG00000029430;ENSMUSG00000083649	19384;19428;75471	1700009N14Rik;Ran	GTP-binding nuclear protein Ran	P62827;Q14AA6	1700009N14Rik;Ran;Rasl2-9	1700009N14Rik	ENSMUSG00000028287;ENSMUSG00000029430;ENSMUSG00000083649	19384;19428;75471
A5TH	0.00584214	0.378319	0.705745	0.99711	hippo	Age5	2007	0.377938	0.707752	0.999919	1700009N14Rik;Ran	GTP-binding nuclear protein Ran	P62827;Q14AA6	1700009N14Rik;Ran;Rasl2-9	1700009N14Rik	ENSMUSG00000028287;ENSMUSG00000029430;ENSMUSG00000083649	19384;19428;75471	1700009N14Rik;Ran	GTP-binding nuclear protein Ran	P62827;Q14AA6	1700009N14Rik;Ran;Rasl2-9	1700009N14Rik	ENSMUSG00000028287;ENSMUSG00000029430;ENSMUSG00000083649	19384;19428;75471
A82TH	-0.0307404	-1.16039	0.247791	0.552939	hippo		0	NA	NA	NA	1700009N14Rik;Ran	GTP-binding nuclear protein Ran	P62827;Q14AA6	1700009N14Rik;Ran;Rasl2-9	1700009N14Rik	ENSMUSG00000028287;ENSMUSG00000029430;ENSMUSG00000083649	19384;19428;75471	1700009N14Rik;Ran	GTP-binding nuclear protein Ran	P62827;Q14AA6	1700009N14Rik;Ran;Rasl2-9	1700009N14Rik	ENSMUSG00000028287;ENSMUSG00000029430;ENSMUSG00000083649	19384;19428;75471
A85TH	0.00751182	0.309423	0.757442	0.997233	hippo		0	NA	NA	NA	1700009N14Rik;Ran	GTP-binding nuclear protein Ran	P62827;Q14AA6	1700009N14Rik;Ran;Rasl2-9	1700009N14Rik	ENSMUSG00000028287;ENSMUSG00000029430;ENSMUSG00000083649	19384;19428;75471	1700009N14Rik;Ran	GTP-binding nuclear protein Ran	P62827;Q14AA6	1700009N14Rik;Ran;Rasl2-9	1700009N14Rik	ENSMUSG00000028287;ENSMUSG00000029430;ENSMUSG00000083649	19384;19428;75471
A8TH	0.013354	0.712886	0.477059	0.778739	hippo	Age8	2007	0.749699	0.460967	0.742757	1700009N14Rik;Ran	GTP-binding nuclear protein Ran	P62827;Q14AA6	1700009N14Rik;Ran;Rasl2-9	1700009N14Rik	ENSMUSG00000028287;ENSMUSG00000029430;ENSMUSG00000083649	19384;19428;75471	1700009N14Rik;Ran	GTP-binding nuclear protein Ran	P62827;Q14AA6	1700009N14Rik;Ran;Rasl2-9	1700009N14Rik	ENSMUSG00000028287;ENSMUSG00000029430;ENSMUSG00000083649	19384;19428;75471
A2THC	0.0408928	1.57445	0.117557	0.511549		Age2	0	NA	NA	NA	1700009N14Rik;Ran	GTP-binding nuclear protein Ran	P62827;Q14AA6	1700009N14Rik;Ran;Rasl2-9	1700009N14Rik	ENSMUSG00000028287;ENSMUSG00000029430;ENSMUSG00000083649	19384;19428;75471	1700009N14Rik;Ran	GTP-binding nuclear protein Ran	P62827;Q14AA6	1700009N14Rik;Ran;Rasl2-9	1700009N14Rik	ENSMUSG00000028287;ENSMUSG00000029430;ENSMUSG00000083649	19384;19428;75471
A5THC	0.0487559	2.05636	0.0415357	0.831015		Age5	0	NA	NA	NA	1700009N14Rik;Ran	GTP-binding nuclear protein Ran	P62827;Q14AA6	1700009N14Rik;Ran;Rasl2-9	1700009N14Rik	ENSMUSG00000028287;ENSMUSG00000029430;ENSMUSG00000083649	19384;19428;75471	1700009N14Rik;Ran	GTP-binding nuclear protein Ran	P62827;Q14AA6	1700009N14Rik;Ran;Rasl2-9	1700009N14Rik	ENSMUSG00000028287;ENSMUSG00000029430;ENSMUSG00000083649	19384;19428;75471
A8THC	-0.0360929	-1.38965	0.166761	0.518498		Age8	0	NA	NA	NA	1700009N14Rik;Ran	GTP-binding nuclear protein Ran	P62827;Q14AA6	1700009N14Rik;Ran;Rasl2-9	1700009N14Rik	ENSMUSG00000028287;ENSMUSG00000029430;ENSMUSG00000083649	19384;19428;75471	1700009N14Rik;Ran	GTP-binding nuclear protein Ran	P62827;Q14AA6	1700009N14Rik;Ran;Rasl2-9	1700009N14Rik	ENSMUSG00000028287;ENSMUSG00000029430;ENSMUSG00000083649	19384;19428;75471
A2TC	0.00320156	0.170911	0.864531	0.999572	cortex	Age2	1971	0.170295	0.866231	0.997602	1700009N14Rik;Ran	GTP-binding nuclear protein Ran	P62827;Q14AA6	1700009N14Rik;Ran;Rasl2-9	Ran	ENSMUSG00000028287;ENSMUSG00000029430;ENSMUSG00000083649	19384;19428;75471	1700009N14Rik;Ran	GTP-binding nuclear protein Ran	P62827;Q14AA6	1700009N14Rik;Ran;Rasl2-9	1700009N14Rik	ENSMUSG00000028287;ENSMUSG00000029430;ENSMUSG00000083649	19384;19428;75471
A52TC	-0.0461153	-1.74076	0.0838404	0.55183	cortex		0	NA	NA	NA	1700009N14Rik;Ran	GTP-binding nuclear protein Ran	P62827;Q14AA6	1700009N14Rik;Ran;Rasl2-9	Ran	ENSMUSG00000028287;ENSMUSG00000029430;ENSMUSG00000083649	19384;19428;75471	1700009N14Rik;Ran	GTP-binding nuclear protein Ran	P62827;Q14AA6	1700009N14Rik;Ran;Rasl2-9	1700009N14Rik	ENSMUSG00000028287;ENSMUSG00000029430;ENSMUSG00000083649	19384;19428;75471
[truncated: 63,688 more rows]

## Sheet: Supplementary Excel File 2
Supplementary Excel File 2. DEPs that correlate or anticorrelate to A-aggregate load in both hippocampal and cortical tissues defined through the “pairwise model”
gene symbol	å(lfc(tg vs wt, m2-m8))	lfc (tg vs wt)	pdj (tg vs wt)	condition
[truncated: 1,026 more rows]

## Sheet: Supplementary Excel File 3
Supplementary Excel File 3. Identified genes differentially down- or upregulated (DEGs) in cortex or hippocampus of 5xFAD mice
[truncated: 63,655 more rows]

[truncated: 9 more sheets: Supplementary Excel File 4, Supplementary Excel File 5a, Supplementary Excel File 5b, Supplementary Excel File 5c, Supplementary Excel File 5d, Supplementary Excel File 6, Supplementary Excel File 7, Supplementary Excel File 8a, Supplementary Excel File 8b]
